# Supplementary material for: Dicaesium tetra­magnesium penta­kis­(carbonate) deca­hydrate, Cs2Mg4(CO3)5·10H2O
Source: IUCrdata. 2020 Feb 11;5(Pt 2):x200165. doi: 10.1107/S2414314620001650 (PMC9462181; doi:10.1107/S2414314620001650)
Supplement: Supplementary file 1 [file x-05-x200165-sup1.cif]

##############################################################################
#                                                                            #
# This CIF contains the data for a data article accepted for                 #
# publication in IUCrData. It conforms to the requirements of                #
# Notes for Authors for IUCrData, and has been                               #
# peer reviewed under the auspices of IUCrData.                              #
#                                                                            #
# Full details of the Crystallographic Information File format               #
# are given in the paper "The Crystallographic Information File (CIF):       #
# a New Standard Archive File for Crystallography" by S. R. Hall, F. H.      #
# Allen and I. D. Brown [Acta Cryst. (1991), A47, 655-685].                  #
#                                                                            #
# The current version of the core CIF dictionary is obtainable from          #
# ftp://ftp.iucr.org/pub/cif_core.dic.                                       #
#                                                                            #
# Software is freely available for graphical display of the structure(s)     #
# in this CIF. For information consult the CIF software page                 #
# http://www.iucr.org/resources/cif/software.                                #
#                                                                            #
# This file may be used for bona fide research purposes within the           #
# scientific community so long as proper attribution is given to the data    # 
# article from which it was obtained.                                        #
#                                                                            #
##############################################################################
data_I
_database_code_depnum_ccdc_archive 'CCDC 1982137'
_audit_creation_method     'SHELXL-2016/6'
_journal_date_recd_electronic     2020-01-08
_journal_date_accepted     2020-02-05
_journal_name_full     'IUCrData'
_journal_year     2020
_journal_volume     5
_journal_issue      2
_journal_page_first     0
_journal_page_last     0
_journal_paper_category     HI
_journal_paper_doi     10.1107/S2414314620001650
_journal_coeditor_code     WM4122
_publ_contact_author_name     'Christine Rincke'
_publ_contact_author_address
;
Institute of Inorganic Chemistry
TU Bergakademie Freiberg
Leipziger Str. 29
D-09599 Freiberg
Germany
;
_publ_contact_author_email     'christine.rincke@chemie.tu-freiberg.de'
_publ_contact_author_fax     '+ 49 3731 39-4058'
_publ_contact_author_phone     '+ 49 3731 39-2158'
_publ_section_title
;
Dicaesium tetramagnesium pentakis(carbonate) decahydrate
;
loop_
    _publ_author_name
    _publ_author_footnote
    _publ_author_address
    'Rincke, Christine' .
;
Institute of Inorganic Chemistry
TU Bergakademie Freiberg
Leipziger Str. 29
D-09599 Freiberg
Germany
;
    'Schmidt, Horst' .
;
Institute of Inorganic Chemistry
TU Bergakademie Freiberg
Leipziger Str. 29
D-09599 Freiberg
Germany
;
    'Voigt, Wolfgang' .
;
Institute of Inorganic Chemistry
TU Bergakademie Freiberg
Leipziger Str. 29
D-09599 Freiberg
Germany
;
_publ_section_synopsis
;
The title compound, which formed twinned crystals, represents a highly hydrated
carbonate with an unprecedented composition. Its unique crystal structure
consists of a complex arrangement of anionic building units centred by
octahedrally coordinated magnesium ions, caesium cations and free water
molecules.
;
_chemical_name_systematic
;
Dicaesium tetramagnesium pentakis(carbonate) decahydrate
;
_chemical_name_common     ?
_chemical_formula_moiety     'C5 H18 Cs2 Mg4 O24, H2 O'
_chemical_formula_sum     'C5 H20 Cs2 Mg4 O25'
_chemical_formula_iupac     'Cs2 Mg4 (C O3)5, 10H2 O'
_chemical_formula_weight     843.27
_chemical_melting_point     ?
_space_group_crystal_system     monoclinic
_space_group_name_H-M_alt     'P 21/n'
_space_group_name_Hall     '-P 2yn'
loop_
    _space_group_symop_operation_xyz
    'x, y, z'
    '-x+1/2, y+1/2, -z+1/2'
    '-x, -y, -z'
    'x-1/2, -y-1/2, z-1/2'
_cell_length_a     9.1617(9)
_cell_length_b     19.233(3)
_cell_length_c     13.0065(13)
_cell_angle_alpha     90
_cell_angle_beta     91.136(8)
_cell_angle_gamma     90
_cell_volume     2291.4(4)
_cell_formula_units_Z     4
_cell_measurement_reflns_used     11266
_cell_measurement_theta_min     9.97
_cell_measurement_theta_max     27.46
_cell_measurement_temperature     200.0(10)
_exptl_crystal_description     'needle'
_exptl_crystal_colour     'colorless'
_exptl_crystal_size_max     0.6
_exptl_crystal_size_mid     0.45
_exptl_crystal_size_min     0.25
_exptl_crystal_density_diffrn     2.444
_exptl_crystal_density_meas     ?
_exptl_crystal_density_method     ?
_exptl_crystal_F_000     1632
_exptl_absorpt_coefficient_mu     3.405
_exptl_absorpt_correction_type     integration
_exptl_absorpt_process_details
;
(Coppens, 1970)
;
_exptl_absorpt_correction_T_min     0.1512
_exptl_absorpt_correction_T_max     0.4391
_diffrn_ambient_temperature     200.0(10)
_diffrn_source     'sealed X-ray tube, 12 x 0.4 mm long-fine focus'
_diffrn_source_power     2.00
_diffrn_source_voltage     0
_diffrn_source_current     0
_diffrn_radiation_type     'Mo K\a'
_diffrn_radiation_wavelength     0.71073
_diffrn_radiation_monochromator     'plane graphite'
_diffrn_measurement_device_type     'STOE IPDS 2T'
_diffrn_measurement_device     '2-circle goniometer'
_diffrn_measurement_method     'rotation method'
_diffrn_detector     'image plate (34 cm diameter)'
_diffrn_detector_area_resol_mean     6.67
_diffrn_reflns_number     37526
_diffrn_reflns_av_R_equivalents     0.0864
_diffrn_reflns_av_unetI/netI     0.0163
_diffrn_reflns_theta_min     2.694
_diffrn_reflns_theta_max     27.497
_diffrn_reflns_theta_full     25.242
_diffrn_measured_fraction_theta_max     0.999
_diffrn_measured_fraction_theta_full     0.999
_diffrn_reflns_limit_h_min     -11
_diffrn_reflns_limit_h_max     11
_diffrn_reflns_limit_k_min     -24
_diffrn_reflns_limit_k_max     24
_diffrn_reflns_limit_l_min     -16
_diffrn_reflns_limit_l_max     16
_refine_special_details
;
 Refined as a two-component twin.
All H
atoms were discernable from difference Fourier maps. Their <i>U</i>~iso~
values were set at 1.2<i>U</i>~eq~(O) using a riding-model approximation, with
O---H distance restraint of 0.82 (2) \%A.
;
_reflns_number_total     37526
_reflns_number_gt     31786
_reflns_threshold_expression     'I > 2\s(I)'
_refine_ls_structure_factor_coef     Fsqd
_refine_ls_matrix_type     full
_refine_ls_R_factor_all     0.0895
_refine_ls_R_factor_gt     0.0731
_refine_ls_wR_factor_gt     0.2175
_refine_ls_wR_factor_ref     0.2742
_refine_ls_goodness_of_fit_ref     1.221
_refine_ls_restrained_S_all     1.221
_refine_ls_number_reflns     37526
_refine_ls_number_parameters     386
_refine_ls_number_restraints     19
_refine_ls_hydrogen_treatment     refxyz
_refine_ls_weighting_scheme     calc
_refine_ls_weighting_details
                      'w=1/[\s^2^(Fo^2^)+(0.2000P)^2^] where P=(Fo^2^+2Fc^2^)/3'
_atom_sites_solution_hydrogens     difmap
_atom_sites_solution_primary     ?
_atom_sites_solution_secondary     ?
_refine_ls_shift/su_max     0.001
_refine_ls_shift/su_mean     0.000
_refine_diff_density_max     3.479
_refine_diff_density_min     -2.860
_refine_ls_extinction_method     none
_refine_ls_extinction_coef     .
loop_
    _atom_type_symbol
    _atom_type_description
    _atom_type_scat_dispersion_real
    _atom_type_scat_dispersion_imag
    _atom_type_scat_source
    'Cs' 'Cs' -0.3680 2.1192
                         'International Tables Vol C Tables 4.2.6.8 and 6.1.1.4'
    'Mg' 'Mg' 0.0486 0.0363
                         'International Tables Vol C Tables 4.2.6.8 and 6.1.1.4'
    'C' 'C' 0.0033 0.0016
                         'International Tables Vol C Tables 4.2.6.8 and 6.1.1.4'
    'O' 'O' 0.0106 0.0060
                         'International Tables Vol C Tables 4.2.6.8 and 6.1.1.4'
    'H' 'H' 0.0000 0.0000
                         'International Tables Vol C Tables 4.2.6.8 and 6.1.1.4'
_computing_data_collection
;
X-AREA (Stoe & Cie, 2015)
;
_computing_cell_refinement
;
X-AREA (Stoe & Cie, 2015)
;
_computing_data_reduction
;
X-RED (Stoe & Cie, 2015)
;
_computing_structure_solution
;
SHELXS97 (Sheldrick, 2008)
;
_computing_structure_refinement
;
<i>SHELXL2016/6</i> (Sheldrick, 2015)
;
_computing_molecular_graphics
;
DIAMOND (Brandenburg, 2017)
;
_computing_publication_material
;
publCIF (Westrip, 2010)
;
loop_
    _atom_site_type_symbol
    _atom_site_label
    _atom_site_fract_x
    _atom_site_fract_y
    _atom_site_fract_z
    _atom_site_U_iso_or_equiv
    _atom_site_adp_type
    _atom_site_calc_flag
    _atom_site_occupancy
    _atom_site_disorder_assembly
    _atom_site_disorder_group
    Cs Cs1 1.00975(7) 0.66121(4) -0.01626(5) 0.0303(3) Uani d 1 . .
    Cs Cs2 1.32369(7) 0.49560(3) 0.40043(5) 0.0264(3) Uani d 1 . .
    Mg Mg1 1.1797(3) 0.68437(15) 0.3146(2) 0.0151(6) Uani d 1 . .
    Mg Mg2 0.7423(3) 0.50315(14) 0.2539(2) 0.0180(6) Uani d 1 . .
    Mg Mg3 1.5193(3) 0.68707(16) -0.0165(2) 0.0149(6) Uani d 1 . .
    Mg Mg4 1.8523(3) 0.68950(15) -0.3500(2) 0.0148(6) Uani d 1 . .
    C C1 1.6693(10) 0.6520(4) -0.1682(7) 0.0151(17) Uani d 1 . .
    C C2 1.3367(10) 0.6479(5) 0.1655(7) 0.0157(17) Uani d 1 . .
    C C3 0.9960(9) 0.6486(5) 0.4985(7) 0.0159(18) Uani d 1 . .
    C C4 0.6528(9) 0.3691(5) 0.3489(7) 0.0159(15) Uani d 1 . .
    C C5 0.6780(9) 0.6242(5) 0.3186(6) 0.0161(15) Uani d 1 . .
    O O1W 0.9961(8) 0.6901(4) 0.2222(6) 0.0214(13) Uani d 1 . .
    H H1A 0.927(10) 0.664(6) 0.231(10) 0.026 Uiso d 1 . .
    H H1B 0.972(13) 0.729(4) 0.201(10) 0.026 Uiso d 1 . .
    O O2W 1.3628(8) 0.6785(4) 0.4098(6) 0.0226(14) Uani d 1 . .
    H H2A 1.437(9) 0.678(7) 0.378(8) 0.027 Uiso d 1 . .
    H H2B 1.375(14) 0.658(6) 0.464(6) 0.027 Uiso d 1 . .
    O O31 1.0684(8) 0.6279(4) 0.4208(5) 0.0200(13) Uani d 1 . .
    O O21 1.3187(7) 0.7114(3) 0.1938(5) 0.0185(12) Uani d 1 . .
    O O22 1.2623(8) 0.6024(3) 0.2168(5) 0.0211(13) Uani d 1 . .
    O O23 1.4196(8) 0.6297(4) 0.0929(5) 0.0197(13) Uani d 1 . .
    O O3W 1.3266(8) 0.6867(4) -0.1057(6) 0.0204(13) Uani d 1 . .
    H H3B 1.318(14) 0.662(6) -0.157(7) 0.025 Uiso d 1 . .
    H H3A 1.301(13) 0.725(4) -0.126(9) 0.025 Uiso d 1 . .
    O O4W 1.7042(8) 0.6938(4) 0.0761(6) 0.0220(14) Uani d 1 . .
    H H4B 1.726(14) 0.667(6) 0.123(8) 0.026 Uiso d 1 . .
    H H4A 1.734(14) 0.731(4) 0.102(9) 0.026 Uiso d 1 . .
    O O5W 2.0403(8) 0.6925(4) -0.2549(6) 0.0218(14) Uani d 1 . .
    H H5B 2.097(11) 0.661(5) -0.258(10) 0.026 Uiso d 1 . .
    H H5A 2.074(13) 0.730(4) -0.233(10) 0.026 Uiso d 1 . .
    O O6W 1.6622(8) 0.6890(4) -0.4404(6) 0.0227(14) Uani d 1 . .
    H H6A 1.576(7) 0.684(7) -0.421(10) 0.027 Uiso d 1 . .
    H H6B 1.652(14) 0.690(7) -0.502(4) 0.027 Uiso d 1 . .
    O O11 1.7447(8) 0.6338(4) -0.2448(5) 0.0220(14) Uani d 1 . .
    O O12 1.6439(8) 0.7159(3) -0.1449(5) 0.0200(13) Uani d 1 . .
    O O13 1.6152(7) 0.6063(3) -0.1054(5) 0.0176(12) Uani d 1 . .
    O O7W 0.5600(9) 0.5047(3) 0.1568(7) 0.0302(16) Uani d 1 . .
    H H7A 0.601(15) 0.512(8) 0.100(7) 0.036 Uiso d 1 . .
    H H7B 0.527(14) 0.545(4) 0.156(11) 0.036 Uiso d 1 . .
    O O8W 0.8731(8) 0.4854(4) 0.1256(5) 0.0280(14) Uani d 1 . .
    H H8A 0.960(7) 0.495(6) 0.122(12) 0.034 Uiso d 1 . .
    H H8B 0.843(15) 0.490(7) 0.066(5) 0.034 Uiso d 1 . .
    O O51 0.7580(7) 0.6121(3) 0.2376(5) 0.0182(12) Uani d 1 . .
    O O52 0.6504(8) 0.6860(3) 0.3457(6) 0.0231(13) Uani d 1 . .
    O O41 0.7184(8) 0.3984(3) 0.2720(5) 0.0241(13) Uani d 1 . .
    O O42 0.6027(12) 0.4052(5) 0.4216(7) 0.049(2) Uani d 1 . .
    O O43 0.6392(11) 0.3043(4) 0.3508(7) 0.040(2) Uani d 1 . .
    O O32 0.9441(7) 0.6056(3) 0.5649(5) 0.0186(13) Uani d 1 . .
    O O33 0.9686(8) 0.7136(3) 0.5157(5) 0.0177(12) Uani d 1 . .
    O O9W 0.9293(9) 0.5041(3) 0.3441(6) 0.0283(15) Uani d 1 . .
    H H9B 0.959(14) 0.468(4) 0.370(10) 0.034 Uiso d 1 . .
    H H9A 0.949(14) 0.542(4) 0.369(10) 0.034 Uiso d 1 . .
    O O53 0.6312(7) 0.5693(4) 0.3652(5) 0.0261(14) Uani d 1 . .
    O O10W 1.1733(8) 0.4982(3) 0.0876(5) 0.0222(14) Uani d 1 . .
    H H10A 1.223(12) 0.465(5) 0.103(9) 0.027 Uiso d 1 . .
    H H10B 1.214(14) 0.531(7) 0.128(10) 0.027 Uiso d 1 . .
loop_
    _atom_site_aniso_label
    _atom_site_aniso_U_11
    _atom_site_aniso_U_22
    _atom_site_aniso_U_33
    _atom_site_aniso_U_12
    _atom_site_aniso_U_13
    _atom_site_aniso_U_23
    Cs1 0.0293(4) 0.0358(4) 0.0260(4) -0.0016(2) 0.0086(3) -0.0031(2)
    Cs2 0.0259(4) 0.0232(4) 0.0301(4) -0.00246(19) 0.0027(3) 0.0020(2)
    Mg1 0.0138(15) 0.0184(14) 0.0132(15) -0.0001(10) 0.0024(11) -0.0003(11)
    Mg2 0.0192(15) 0.0154(14) 0.0195(14) -0.0015(9) 0.0023(12) 0.0001(10)
    Mg3 0.0136(14) 0.0178(14) 0.0135(15) 0.0011(10) 0.0036(11) 0.0000(10)
    Mg4 0.0127(14) 0.0188(14) 0.0129(15) 0.0006(10) 0.0027(11) 0.0000(11)
    C1 0.015(4) 0.015(4) 0.015(4) -0.002(3) -0.004(3) 0.000(3)
    C2 0.016(4) 0.018(4) 0.013(4) 0.003(3) -0.003(3) 0.001(3)
    C3 0.014(4) 0.018(4) 0.015(4) 0.001(3) -0.008(3) 0.000(3)
    C4 0.010(3) 0.023(4) 0.015(4) -0.004(3) -0.002(3) 0.003(3)
    C5 0.010(4) 0.027(4) 0.011(4) -0.004(3) 0.000(3) 0.002(3)
    O1W 0.016(3) 0.023(3) 0.025(4) -0.003(2) -0.001(3) 0.003(3)
    O2W 0.017(3) 0.035(4) 0.016(3) 0.002(3) 0.002(2) 0.006(3)
    O31 0.023(3) 0.022(3) 0.015(3) 0.001(2) 0.008(3) -0.004(2)
    O21 0.022(3) 0.017(3) 0.017(3) 0.001(2) 0.006(2) 0.001(2)
    O22 0.021(3) 0.022(3) 0.021(3) -0.001(2) 0.011(3) 0.003(2)
    O23 0.019(3) 0.022(3) 0.018(3) 0.002(2) 0.007(3) 0.001(2)
    O3W 0.019(3) 0.023(3) 0.019(4) 0.002(2) 0.000(3) -0.005(3)
    O4W 0.021(3) 0.027(3) 0.018(3) -0.001(2) -0.004(3) 0.006(3)
    O5W 0.019(3) 0.028(3) 0.018(3) 0.004(2) -0.001(3) -0.003(3)
    O6W 0.014(3) 0.037(4) 0.017(3) -0.004(3) 0.000(2) -0.002(3)
    O11 0.025(4) 0.026(3) 0.016(3) 0.000(3) 0.010(3) 0.002(3)
    O12 0.026(4) 0.016(3) 0.017(3) 0.002(2) 0.005(3) 0.002(2)
    O13 0.015(3) 0.022(3) 0.016(3) -0.002(2) 0.007(2) 0.002(2)
    O7W 0.023(4) 0.020(3) 0.046(4) 0.002(2) -0.011(3) -0.002(3)
    O8W 0.021(3) 0.042(4) 0.021(3) 0.000(3) 0.006(3) 0.002(3)
    O51 0.020(3) 0.016(3) 0.019(3) 0.001(2) 0.004(2) 0.001(2)
    O52 0.026(3) 0.018(3) 0.026(3) 0.002(2) 0.001(3) -0.001(3)
    O41 0.035(3) 0.018(3) 0.019(3) -0.008(3) 0.007(3) 0.002(2)
    O42 0.075(6) 0.044(5) 0.030(4) 0.027(4) 0.023(4) 0.000(3)
    O43 0.070(6) 0.021(3) 0.030(4) -0.009(4) -0.007(4) 0.009(3)
    O32 0.018(3) 0.022(3) 0.016(3) -0.001(2) 0.005(2) 0.002(2)
    O33 0.021(3) 0.017(3) 0.015(3) 0.001(2) 0.004(2) -0.001(2)
    O9W 0.030(4) 0.019(3) 0.035(4) 0.000(2) -0.012(3) 0.004(3)
    O53 0.030(3) 0.019(3) 0.029(3) -0.001(2) 0.010(3) 0.003(3)
    O10W 0.020(3) 0.024(4) 0.023(3) 0.000(2) 0.001(3) -0.002(2)
_geom_special_details
;
 All esds (except the esd in the dihedral angle between two l.s. planes)
 are estimated using the full covariance matrix.  The cell esds are taken
 into account individually in the estimation of esds in distances, angles
 and torsion angles; correlations between esds in cell parameters are only
 used when they are defined by crystal symmetry.  An approximate (isotropic)
 treatment of cell esds is used for estimating esds involving l.s. planes.
;
loop_
    _geom_bond_atom_site_label_1
    _geom_bond_atom_site_label_2
    _geom_bond_site_symmetry_2
    _geom_bond_distance
    _geom_bond_publ_flag
    Cs1 O4W 1_455 3.132(8) ?
    Cs1 O1W . 3.156(8) ?
    Cs1 O5W 1_455 3.180(8) ?
    Cs1 O3W . 3.187(8) ?
    Cs1 O6W 4_576 3.342(8) ?
    Cs1 O8W 3_765 3.344(8) ?
    Cs1 O2W 4_575 3.492(8) ?
    Cs1 O10W 3_765 3.607(7) ?
    Cs1 O52 4_675 3.689(7) ?
    Cs1 O10W . 3.718(7) ?
    Cs1 O43 2_655 3.767(8) ?
    Cs1 O11 1_455 3.837(7) ?
    Cs1 O12 1_455 3.862(7) ?
    Cs1 O13 1_455 3.920(7) ?
    Cs1 O22 . 3.943(7) ?
    Cs1 O21 . 4.013(7) ?
    Cs1 O23 . 4.034(7) ?
    Cs1 O8W . 4.062(8) ?
    Cs2 O42 3_766 3.065(10) ?
    Cs2 O42 1_655 3.099(9) ?
    Cs2 O32 3_766 3.171(7) ?
    Cs2 O22 . 3.191(7) ?
    Cs2 O53 1_655 3.195(7) ?
    Cs2 O11 3_865 3.261(7) ?
    Cs2 O53 3_766 3.312(7) ?
    Cs2 O31 . 3.470(7) ?
    Cs2 O2W . 3.537(8) ?
    Cs2 O6W 3_865 3.590(8) ?
    Cs2 O9W . 3.676(8) ?
    Cs2 O7W 1_655 3.877(9) ?
    Cs2 O9W 3_766 4.090(9) ?
    Mg1 O12 4_576 2.017(7) ?
    Mg1 O31 . 2.045(8) ?
    Mg1 O1W . 2.050(8) ?
    Mg1 O2W . 2.068(7) ?
    Mg1 O21 . 2.107(8) ?
    Mg1 O22 . 2.171(8) ?
    Mg2 O41 . 2.041(7) ?
    Mg2 O9W . 2.057(9) ?
    Mg2 O7W . 2.074(9) ?
    Mg2 O8W . 2.102(7) ?
    Mg2 O51 . 2.111(7) ?
    Mg2 O53 . 2.193(7) ?
    Mg3 O33 4_675 2.012(8) ?
    Mg3 O23 . 2.032(7) ?
    Mg3 O4W . 2.063(7) ?
    Mg3 O3W . 2.093(7) ?
    Mg3 O12 . 2.116(8) ?
    Mg3 O13 . 2.137(7) ?
    Mg4 O11 . 2.011(7) ?
    Mg4 O21 4_675 2.015(7) ?
    Mg4 O6W . 2.082(7) ?
    Mg4 O5W . 2.101(7) ?
    Mg4 O33 1_654 2.115(8) ?
    Mg4 O32 1_654 2.139(7) ?
    C1 O11 . 1.272(11) ?
    C1 O12 . 1.289(11) ?
    C1 O13 . 1.305(11) ?
    C2 O23 . 1.272(11) ?
    C2 O21 . 1.286(11) ?
    C2 O22 . 1.302(11) ?
    C3 O31 . 1.283(11) ?
    C3 O32 . 1.292(11) ?
    C3 O33 . 1.296(12) ?
    C4 O43 . 1.252(12) ?
    C4 O42 . 1.267(12) ?
    C4 O41 . 1.305(11) ?
    C5 O52 . 1.266(12) ?
    C5 O53 . 1.296(11) ?
    C5 O51 . 1.316(11) ?
loop_
    _geom_angle_atom_site_label_1
    _geom_angle_atom_site_label_2
    _geom_angle_atom_site_label_3
    _geom_angle_site_symmetry_1
    _geom_angle_site_symmetry_3
    _geom_angle
    _geom_angle_publ_flag
    O4W Cs1 O1W 1_455 . 62.25(18) ?
    O4W Cs1 O5W 1_455 1_455 115.68(19) ?
    O1W Cs1 O5W . 1_455 158.76(19) ?
    O4W Cs1 O3W 1_455 . 159.55(19) ?
    O1W Cs1 O3W . . 112.70(19) ?
    O5W Cs1 O3W 1_455 . 61.06(18) ?
    O4W Cs1 O6W 1_455 4_576 94.90(19) ?
    O1W Cs1 O6W . 4_576 65.32(18) ?
    O5W Cs1 O6W 1_455 4_576 94.64(19) ?
    O3W Cs1 O6W . 4_576 66.23(17) ?
    O4W Cs1 O8W 1_455 3_765 128.97(18) ?
    O1W Cs1 O8W . 3_765 125.86(18) ?
    O5W Cs1 O8W 1_455 3_765 73.09(18) ?
    O3W Cs1 O8W . 3_765 70.86(17) ?
    O6W Cs1 O8W 4_576 3_765 135.78(18) ?
    O4W Cs1 O2W 1_455 4_575 65.55(17) ?
    O1W Cs1 O2W . 4_575 95.32(18) ?
    O5W Cs1 O2W 1_455 4_575 66.73(17) ?
    O3W Cs1 O2W . 4_575 96.47(18) ?
    O6W Cs1 O2W 4_576 4_575 58.45(17) ?
    O8W Cs1 O2W 3_765 4_575 138.81(18) ?
    O4W Cs1 O10W 1_455 3_765 81.63(18) ?
    O1W Cs1 O10W . 3_765 112.04(17) ?
    O5W Cs1 O10W 1_455 3_765 87.65(17) ?
    O3W Cs1 O10W . 3_765 117.33(17) ?
    O6W Cs1 O10W 4_576 3_765 176.43(18) ?
    O8W Cs1 O10W 3_765 3_765 47.59(17) ?
    O2W Cs1 O10W 4_575 3_765 120.32(16) ?
    O4W Cs1 O52 1_455 4_675 110.53(17) ?
    O1W Cs1 O52 . 4_675 111.04(17) ?
    O5W Cs1 O52 1_455 4_675 48.39(17) ?
    O3W Cs1 O52 . 4_675 50.97(17) ?
    O6W Cs1 O52 4_576 4_675 46.30(17) ?
    O8W Cs1 O52 3_765 4_675 110.27(17) ?
    O2W Cs1 O52 4_575 4_675 45.51(17) ?
    O10W Cs1 O52 3_765 4_675 135.79(15) ?
    O4W Cs1 O10W 1_455 . 112.73(17) ?
    O1W Cs1 O10W . . 79.33(17) ?
    O5W Cs1 O10W 1_455 . 118.15(17) ?
    O3W Cs1 O10W . . 84.19(17) ?
    O6W Cs1 O10W 4_576 . 117.17(16) ?
    O8W Cs1 O10W 3_765 . 46.62(16) ?
    O2W Cs1 O10W 4_575 . 174.40(16) ?
    O10W Cs1 O10W 3_765 . 63.82(19) ?
    O52 Cs1 O10W 4_675 . 134.94(15) ?
    O4W Cs1 O43 1_455 2_655 45.4(2) ?
    O1W Cs1 O43 . 2_655 44.59(18) ?
    O5W Cs1 O43 1_455 2_655 117.36(19) ?
    O3W Cs1 O43 . 2_655 116.1(2) ?
    O6W Cs1 O43 4_576 2_655 49.9(2) ?
    O8W Cs1 O43 3_765 2_655 169.12(19) ?
    O2W Cs1 O43 4_575 2_655 50.96(18) ?
    O10W Cs1 O43 3_765 2_655 126.59(19) ?
    O52 Cs1 O43 4_675 2_655 80.2(2) ?
    O10W Cs1 O43 . 2_655 123.82(17) ?
    O4W Cs1 O11 1_455 1_455 76.59(17) ?
    O1W Cs1 O11 . 1_455 138.48(17) ?
    O5W Cs1 O11 1_455 1_455 48.42(16) ?
    O3W Cs1 O11 . 1_455 107.78(16) ?
    O6W Cs1 O11 4_576 1_455 126.97(16) ?
    O8W Cs1 O11 3_765 1_455 76.01(17) ?
    O2W Cs1 O11 4_575 1_455 70.93(16) ?
    O10W Cs1 O11 3_765 1_455 53.13(15) ?
    C1 Cs1 O11 1_455 1_455 19.35(18) ?
    O52 Cs1 O11 4_675 1_455 87.38(15) ?
    O10W Cs1 O11 . 1_455 114.21(15) ?
    O43 Cs1 O11 2_655 1_455 108.19(17) ?
    C2 Cs1 O11 . 1_455 162.70(18) ?
    O4W Cs1 O12 1_455 1_455 48.47(17) ?
    O1W Cs1 O12 . 1_455 109.07(17) ?
    O5W Cs1 O12 1_455 1_455 67.54(17) ?
    O3W Cs1 O12 . 1_455 126.08(17) ?
    O6W Cs1 O12 4_576 1_455 104.30(15) ?
    O8W Cs1 O12 3_765 1_455 109.18(16) ?
    O2W Cs1 O12 4_575 1_455 46.65(15) ?
    O10W Cs1 O12 3_765 1_455 74.03(15) ?
    O52 Cs1 O12 4_675 1_455 83.15(15) ?
    O10W Cs1 O12 . 1_455 136.66(15) ?
    O43 Cs1 O12 2_655 1_455 74.18(17) ?
    C2 Cs1 O12 . 1_455 163.24(17) ?
    O11 Cs1 O12 1_455 1_455 34.05(15) ?
    O4W Cs1 O13 1_455 1_455 48.80(16) ?
    O1W Cs1 O13 . 1_455 106.49(16) ?
    O5W Cs1 O13 1_455 1_455 82.00(16) ?
    O3W Cs1 O13 . 1_455 140.80(16) ?
    O6W Cs1 O13 4_576 1_455 134.21(16) ?
    O8W Cs1 O13 3_765 1_455 87.06(16) ?
    O2W Cs1 O13 4_575 1_455 78.95(15) ?
    O10W Cs1 O13 3_765 1_455 43.39(15) ?
    O52 Cs1 O13 4_675 1_455 113.57(14) ?
    O10W Cs1 O13 . 1_455 104.06(14) ?
    O43 Cs1 O13 2_655 1_455 91.34(18) ?
    O11 Cs1 O13 1_455 1_455 33.70(13) ?
    O12 Cs1 O13 1_455 1_455 32.64(14) ?
    O4W Cs1 O22 1_455 . 106.13(16) ?
    O1W Cs1 O22 . . 47.85(16) ?
    O5W Cs1 O22 1_455 . 138.01(16) ?
    O3W Cs1 O22 . . 78.46(16) ?
    O6W Cs1 O22 4_576 . 77.57(15) ?
    O8W Cs1 O22 3_765 . 84.08(16) ?
    O2W Cs1 O22 4_575 . 133.02(15) ?
    O10W Cs1 O22 3_765 . 102.53(15) ?
    O52 Cs1 O22 4_675 . 113.41(14) ?
    O10W Cs1 O22 . . 41.62(14) ?
    O43 Cs1 O22 2_655 . 89.08(16) ?
    O11 Cs1 O22 1_455 . 155.36(15) ?
    O12 Cs1 O22 1_455 . 154.45(14) ?
    O13 Cs1 O22 1_455 . 132.37(15) ?
    O4W Cs1 O21 1_455 . 108.32(16) ?
    O1W Cs1 O21 . . 47.90(16) ?
    O5W Cs1 O21 1_455 . 123.01(17) ?
    O3W Cs1 O21 . . 64.93(16) ?
    O6W Cs1 O21 4_576 . 46.11(15) ?
    O8W Cs1 O21 3_765 . 105.33(16) ?
    O2W Cs1 O21 4_575 . 103.78(15) ?
    O10W Cs1 O21 3_765 . 134.24(15) ?
    O52 Cs1 O21 4_675 . 83.76(14) ?
    O10W Cs1 O21 . . 71.43(14) ?
    O43 Cs1 O21 2_655 . 72.18(17) ?
    O11 Cs1 O21 1_455 . 170.94(14) ?
    O12 Cs1 O21 1_455 . 145.47(16) ?
    O13 Cs1 O21 1_455 . 154.19(14) ?
    O22 Cs1 O21 . . 31.80(13) ?
    O4W Cs1 O23 1_455 . 136.71(16) ?
    O1W Cs1 O23 . . 74.65(16) ?
    O5W Cs1 O23 1_455 . 105.83(16) ?
    O3W Cs1 O23 . . 45.84(16) ?
    O6W Cs1 O23 4_576 . 69.21(16) ?
    O8W Cs1 O23 3_765 . 73.66(16) ?
    O2W Cs1 O23 4_575 . 125.51(15) ?
    O10W Cs1 O23 3_765 . 112.81(15) ?
    O52 Cs1 O23 4_675 . 87.67(14) ?
    O10W Cs1 O23 . . 51.65(15) ?
    O43 Cs1 O23 2_655 . 104.71(17) ?
    O11 Cs1 O23 1_455 . 145.33(16) ?
    O12 Cs1 O23 1_455 . 170.81(14) ?
    O13 Cs1 O23 1_455 . 155.54(14) ?
    O22 Cs1 O23 . . 32.67(13) ?
    O21 Cs1 O23 . . 32.57(14) ?
    O4W Cs1 O8W 1_455 . 72.94(17) ?
    O1W Cs1 O8W . . 71.44(16) ?
    O5W Cs1 O8W 1_455 . 129.40(17) ?
    O3W Cs1 O8W . . 125.80(17) ?
    O6W Cs1 O8W 4_576 . 135.59(17) ?
    O8W Cs1 O8W 3_765 . 66.15(18) ?
    O2W Cs1 O8W 4_575 . 137.70(16) ?
    O10W Cs1 O8W 3_765 . 42.56(15) ?
    O52 Cs1 O8W 4_675 . 176.33(16) ?
    O10W Cs1 O8W . . 42.13(15) ?
    O43 Cs1 O8W 2_655 . 103.32(18) ?
    O11 Cs1 O8W 1_455 . 92.38(15) ?
    O12 Cs1 O8W 1_455 . 98.68(15) ?
    O13 Cs1 O8W 1_455 . 67.61(14) ?
    O22 Cs1 O8W . . 66.01(14) ?
    O21 Cs1 O8W . . 96.34(14) ?
    O23 Cs1 O8W . . 90.46(14) ?
    O42 Cs2 O42 3_766 1_655 96.5(2) ?
    O42 Cs2 O32 3_766 3_766 115.7(2) ?
    O42 Cs2 O32 1_655 3_766 106.4(2) ?
    O42 Cs2 O22 3_766 . 101.4(2) ?
    O42 Cs2 O22 1_655 . 124.1(2) ?
    O32 Cs2 O22 3_766 . 112.10(17) ?
    O42 Cs2 O53 3_766 1_655 69.5(2) ?
    O42 Cs2 O53 1_655 1_655 62.2(2) ?
    O32 Cs2 O53 3_766 1_655 168.44(17) ?
    O22 Cs2 O53 . 1_655 75.52(18) ?
    O42 Cs2 O11 3_766 3_865 168.8(2) ?
    O42 Cs2 O11 1_655 3_865 77.0(2) ?
    O32 Cs2 O11 3_766 3_865 58.68(17) ?
    O22 Cs2 O11 . 3_865 89.88(17) ?
    O53 Cs2 O11 1_655 3_865 114.14(17) ?
    O42 Cs2 O53 3_766 3_766 61.2(2) ?
    O42 Cs2 O53 1_655 3_766 67.60(19) ?
    O32 Cs2 O53 3_766 3_766 73.77(17) ?
    O22 Cs2 O53 . 3_766 161.46(17) ?
    O53 Cs2 O53 1_655 3_766 101.82(15) ?
    O11 Cs2 O53 3_865 3_766 107.61(17) ?
    O42 Cs2 O31 3_766 . 67.9(2) ?
    O42 Cs2 O31 1_655 . 163.9(2) ?
    O32 Cs2 O31 3_766 . 85.09(17) ?
    O22 Cs2 O31 . . 58.40(16) ?
    O53 Cs2 O31 1_655 . 106.45(17) ?
    O11 Cs2 O31 3_865 . 119.04(16) ?
    O53 Cs2 O31 3_766 . 106.15(16) ?
    O42 Cs2 O2W 3_766 . 48.3(2) ?
    O42 Cs2 O2W 1_655 . 118.2(2) ?
    O32 Cs2 O2W 3_766 . 133.11(17) ?
    O22 Cs2 O2W . . 53.27(17) ?
    O53 Cs2 O2W 1_655 . 58.31(17) ?
    O11 Cs2 O2W 3_865 . 142.97(17) ?
    O53 Cs2 O2W 3_766 . 109.42(17) ?
    O31 Cs2 O2W . . 48.41(17) ?
    O42 Cs2 O6W 3_766 3_865 120.0(2) ?
    O42 Cs2 O6W 1_655 3_865 53.5(2) ?
    O32 Cs2 O6W 3_766 3_865 53.01(17) ?
    O22 Cs2 O6W . 3_865 138.61(17) ?
    O53 Cs2 O6W 1_655 3_865 115.48(17) ?
    O11 Cs2 O6W 3_865 3_865 48.78(17) ?
    O53 Cs2 O6W 3_766 3_865 59.37(17) ?
    O31 Cs2 O6W . 3_865 137.44(17) ?
    O2W Cs2 O6W . 3_865 167.16(17) ?
    O42 Cs2 O9W 3_766 . 108.9(2) ?
    O42 Cs2 O9W 1_655 . 148.0(2) ?
    O32 Cs2 O9W 3_766 . 45.22(16) ?
    O22 Cs2 O9W . . 70.37(17) ?
    O53 Cs2 O9W 1_655 . 144.84(16) ?
    O11 Cs2 O9W 3_865 . 74.59(17) ?
    O53 Cs2 O9W 3_766 . 107.74(17) ?
    O31 Cs2 O9W . . 47.24(16) ?
    O2W Cs2 O9W . . 93.49(15) ?
    O6W Cs2 O9W 3_865 . 96.06(15) ?
    O42 Cs2 O7W 3_766 1_655 118.1(2) ?
    O42 Cs2 O7W 1_655 1_655 67.99(19) ?
    O32 Cs2 O7W 3_766 1_655 126.18(17) ?
    O22 Cs2 O7W . 1_655 56.80(16) ?
    O53 Cs2 O7W 1_655 1_655 49.80(17) ?
    O11 Cs2 O7W 3_865 1_655 68.33(16) ?
    O53 Cs2 O7W 3_766 1_655 135.04(16) ?
    O31 Cs2 O7W . 1_655 114.68(15) ?
    O2W Cs2 O7W . 1_655 85.72(16) ?
    O6W Cs2 O7W 3_865 1_655 98.27(16) ?
    O9W Cs2 O7W . 1_655 113.43(18) ?
    O42 Cs2 O9W 3_766 3_766 60.4(2) ?
    O42 Cs2 O9W 1_655 3_766 114.08(19) ?
    O32 Cs2 O9W 3_766 3_766 55.41(16) ?
    O22 Cs2 O9W . 3_766 120.86(16) ?
    O53 Cs2 O9W 1_655 3_766 129.17(16) ?
    O11 Cs2 O9W 3_865 3_766 113.60(15) ?
    O53 Cs2 O9W 3_766 3_766 46.77(15) ?
    O31 Cs2 O9W . 3_766 62.82(15) ?
    O2W Cs2 O9W . 3_766 91.69(16) ?
    O6W Cs2 O9W 3_865 3_766 84.43(16) ?
    O9W Cs2 O9W . 3_766 65.87(19) ?
    O7W Cs2 O9W 1_655 3_766 177.29(14) ?
    O12 Mg1 O31 4_576 . 104.0(3) ?
    O12 Mg1 O1W 4_576 . 88.1(3) ?
    O31 Mg1 O1W . . 90.6(3) ?
    O12 Mg1 O2W 4_576 . 91.7(3) ?
    O31 Mg1 O2W . . 88.6(3) ?
    O1W Mg1 O2W . . 179.1(3) ?
    O12 Mg1 O21 4_576 . 93.7(3) ?
    O31 Mg1 O21 . . 162.0(3) ?
    O1W Mg1 O21 . . 92.9(3) ?
    O2W Mg1 O21 . . 88.0(3) ?
    O12 Mg1 O22 4_576 . 154.6(3) ?
    O31 Mg1 O22 . . 101.2(3) ?
    O1W Mg1 O22 . . 89.3(3) ?
    O2W Mg1 O22 . . 91.3(3) ?
    O21 Mg1 O22 . . 61.3(3) ?
    O41 Mg2 O9W . . 91.9(3) ?
    O41 Mg2 O7W . . 89.9(3) ?
    O9W Mg2 O7W . . 176.9(4) ?
    O41 Mg2 O8W . . 89.7(3) ?
    O9W Mg2 O8W . . 88.4(3) ?
    O7W Mg2 O8W . . 89.1(3) ?
    O41 Mg2 O51 . . 177.6(3) ?
    O9W Mg2 O51 . . 89.5(3) ?
    O7W Mg2 O51 . . 88.9(3) ?
    O8W Mg2 O51 . . 92.3(3) ?
    O41 Mg2 O53 . . 116.4(3) ?
    O9W Mg2 O53 . . 90.6(3) ?
    O7W Mg2 O53 . . 90.9(3) ?
    O8W Mg2 O53 . . 153.9(3) ?
    O51 Mg2 O53 . . 61.6(3) ?
    O33 Mg3 O23 4_675 . 105.2(3) ?
    O33 Mg3 O4W 4_675 . 90.5(3) ?
    O23 Mg3 O4W . . 90.0(3) ?
    O33 Mg3 O3W 4_675 . 85.6(3) ?
    O23 Mg3 O3W . . 90.0(3) ?
    O4W Mg3 O3W . . 176.0(3) ?
    O33 Mg3 O12 4_675 . 92.6(3) ?
    O23 Mg3 O12 . . 162.2(3) ?
    O4W Mg3 O12 . . 89.7(3) ?
    O3W Mg3 O12 . . 91.5(3) ?
    O33 Mg3 O13 4_675 . 154.5(3) ?
    O23 Mg3 O13 . . 100.3(3) ?
    O4W Mg3 O13 . . 91.2(3) ?
    O3W Mg3 O13 . . 92.8(3) ?
    O12 Mg3 O13 . . 61.9(3) ?
    O11 Mg4 O21 . 4_675 103.4(3) ?
    O11 Mg4 O6W . . 88.1(3) ?
    O21 Mg4 O6W 4_675 . 91.9(3) ?
    O11 Mg4 O5W . . 91.2(3) ?
    O21 Mg4 O5W 4_675 . 86.3(3) ?
    O6W Mg4 O5W . . 177.9(3) ?
    O11 Mg4 O33 . 1_654 160.1(3) ?
    O21 Mg4 O33 4_675 1_654 96.2(3) ?
    O6W Mg4 O33 . 1_654 88.0(3) ?
    O5W Mg4 O33 . 1_654 93.4(3) ?
    O11 Mg4 O32 . 1_654 98.8(3) ?
    O21 Mg4 O32 4_675 1_654 157.5(3) ?
    O6W Mg4 O32 . 1_654 92.2(3) ?
    O5W Mg4 O32 . 1_654 89.9(3) ?
    O33 Mg4 O32 1_654 1_654 61.9(3) ?
    O11 C1 O12 . . 123.4(9) ?
    O11 C1 O13 . . 121.6(8) ?
    O12 C1 O13 . . 115.0(8) ?
    O23 C2 O21 . . 123.8(9) ?
    O23 C2 O22 . . 121.4(8) ?
    O21 C2 O22 . . 114.8(8) ?
    O31 C3 O32 . . 122.1(8) ?
    O31 C3 O33 . . 122.7(9) ?
    O32 C3 O33 . . 115.3(8) ?
    O43 C4 O42 . . 119.5(9) ?
    O43 C4 O41 . . 119.5(9) ?
    O42 C4 O41 . . 121.0(9) ?
    O43 C4 Cs2 . 1_455 122.3(7) ?
    O52 C5 O53 . . 124.4(8) ?
    O52 C5 O51 . . 120.5(8) ?
    O53 C5 O51 . . 115.1(8) ?
    Mg1 O1W Cs1 . . 121.2(3) ?
    Mg1 O2W Cs1 . 4_676 114.8(3) ?
    Mg1 O2W Cs2 . . 87.3(3) ?
    Cs1 O2W Cs2 4_676 . 157.8(2) ?
    Mg1 O2W Cs2 . 3_866 141.2(3) ?
    Cs1 O2W Cs2 4_676 3_866 103.85(15) ?
    Cs2 O2W Cs2 . 3_866 53.93(10) ?
    C3 O31 Mg1 . . 129.8(6) ?
    C3 O31 Cs2 . . 130.3(6) ?
    Mg1 O31 Cs2 . . 89.5(2) ?
    C3 O31 Cs2 . 3_766 52.0(5) ?
    Mg1 O31 Cs2 . 3_766 162.3(3) ?
    Cs2 O31 Cs2 . 3_766 100.45(15) ?
    C2 O21 Mg4 . 4_576 142.7(7) ?
    C2 O21 Mg1 . . 93.6(6) ?
    Mg4 O21 Mg1 4_576 . 122.8(4) ?
    C2 O21 Cs1 . . 70.7(5) ?
    Mg4 O21 Cs1 4_576 . 98.3(2) ?
    Mg1 O21 Cs1 . . 91.1(2) ?
    C2 O21 Cs1 . 4_676 131.5(5) ?
    Mg4 O21 Cs1 4_576 4_676 71.6(2) ?
    Mg1 O21 Cs1 . 4_676 75.9(2) ?
    Cs1 O21 Cs1 . 4_676 154.06(17) ?
    C2 O21 Cs2 . . 50.1(5) ?
    Mg4 O21 Cs2 4_576 . 161.5(3) ?
    Mg1 O21 Cs2 . . 52.20(17) ?
    Cs1 O21 Cs2 . . 99.62(13) ?
    Cs1 O21 Cs2 4_676 . 90.13(11) ?
    C2 O22 Mg1 . . 90.2(5) ?
    C2 O22 Cs2 . . 136.9(5) ?
    Mg1 O22 Cs2 . . 95.0(2) ?
    C2 O22 Cs1 . . 73.7(5) ?
    Mg1 O22 Cs1 . . 92.1(2) ?
    Cs2 O22 Cs1 . . 148.4(2) ?
    C2 O23 Mg3 . . 130.8(6) ?
    C2 O23 Cs1 . . 69.8(5) ?
    Mg3 O23 Cs1 . . 95.7(2) ?
    C2 O23 Cs2 . . 54.2(5) ?
    Mg3 O23 Cs2 . . 163.1(3) ?
    Cs1 O23 Cs2 . . 100.81(14) ?
    Mg3 O3W Cs1 . . 124.2(3) ?
    Mg3 O4W Cs1 . 1_655 119.6(3) ?
    Mg4 O5W Cs1 . 1_655 118.8(3) ?
    Mg4 O5W Cs2 . 3_865 42.37(17) ?
    Cs1 O5W Cs2 1_655 3_865 98.86(18) ?
    Mg4 O6W Cs1 . 4_675 120.2(3) ?
    Mg4 O6W Cs2 . 3_865 84.0(2) ?
    Cs1 O6W Cs2 4_675 3_865 155.4(2) ?
    Mg4 O6W Cs2 . 1_554 135.1(3) ?
    Cs1 O6W Cs2 4_675 1_554 104.75(15) ?
    Cs2 O6W Cs2 3_865 1_554 51.31(9) ?
    C1 O11 Mg4 . . 131.9(6) ?
    C1 O11 Cs2 . 3_865 126.5(6) ?
    Mg4 O11 Cs2 . 3_865 94.3(2) ?
    C1 O11 Cs1 . 1_655 72.6(5) ?
    Mg4 O11 Cs1 . 1_655 98.2(3) ?
    Cs2 O11 Cs1 3_865 1_655 134.2(2) ?
    C1 O12 Mg1 . 4_675 144.5(7) ?
    C1 O12 Mg3 . . 92.2(6) ?
    Mg1 O12 Mg3 4_675 . 123.3(4) ?
    C1 O12 Cs1 . 1_655 71.5(5) ?
    Mg1 O12 Cs1 4_675 1_655 103.2(3) ?
    Mg3 O12 Cs1 . 1_655 93.7(2) ?
    C1 O12 Cs2 . 3_865 26.0(5) ?
    Mg1 O12 Cs2 4_675 3_865 123.9(3) ?
    Mg3 O12 Cs2 . 3_865 109.5(2) ?
    Cs1 O12 Cs2 1_655 3_865 90.21(13) ?
    C1 O13 Mg3 . . 90.8(5) ?
    C1 O13 Cs1 . 1_655 69.1(5) ?
    Mg3 O13 Cs1 . 1_655 91.7(2) ?
    C1 O13 Cs2 . 3_865 72.2(5) ?
    Mg3 O13 Cs2 . 3_865 150.0(3) ?
    Cs1 O13 Cs2 1_655 3_865 104.35(14) ?
    Mg2 O7W Cs2 . 1_455 87.6(3) ?
    Mg2 O8W Cs1 . 3_765 131.9(3) ?
    Mg2 O8W Cs1 . . 114.3(3) ?
    Cs1 O8W Cs1 3_765 . 113.85(18) ?
    C5 O51 Mg2 . . 93.2(5) ?
    C5 O51 Cs1 . . 156.7(5) ?
    Mg2 O51 Cs1 . . 110.1(2) ?
    C5 O51 Cs2 . 1_455 44.7(4) ?
    Mg2 O51 Cs2 . 1_455 57.54(17) ?
    Cs1 O51 Cs2 . 1_455 151.86(15) ?
    C5 O51 Cs2 . 3_766 41.9(5) ?
    Mg2 O51 Cs2 . 3_766 60.22(17) ?
    Cs1 O51 Cs2 . 3_766 153.67(15) ?
    Cs2 O51 Cs2 1_455 3_766 47.04(6) ?
    C5 O52 Cs1 . 4_576 163.0(6) ?
    C5 O52 Cs2 . 1_455 56.8(5) ?
    Cs1 O52 Cs2 4_576 1_455 108.13(17) ?
    C5 O52 Cs2 . 3_766 60.2(5) ?
    Cs1 O52 Cs2 4_576 3_766 104.91(17) ?
    Cs2 O52 Cs2 1_455 3_766 50.61(7) ?
    C4 O41 Mg2 . . 124.5(6) ?
    C4 O41 Cs1 . 3_765 138.8(5) ?
    Mg2 O41 Cs1 . 3_765 96.2(2) ?
    C4 O41 Cs2 . 1_455 60.1(5) ?
    Mg2 O41 Cs2 . 1_455 73.5(2) ?
    Cs1 O41 Cs2 3_765 1_455 152.17(18) ?
    C4 O41 Cs2 . 3_766 56.7(5) ?
    Mg2 O41 Cs2 . 3_766 71.9(2) ?
    Cs1 O41 Cs2 3_765 3_766 149.07(17) ?
    Cs2 O41 Cs2 1_455 3_766 53.02(8) ?
    C4 O42 Cs2 . 3_766 145.8(8) ?
    C4 O42 Cs2 . 1_455 123.5(7) ?
    Cs2 O42 Cs2 3_766 1_455 83.5(2) ?
    C4 O42 Cs1 . 2_645 75.4(6) ?
    Cs2 O42 Cs1 3_766 2_645 116.4(2) ?
    Cs2 O42 Cs1 1_455 2_645 112.2(3) ?
    C4 O43 Cs1 . 2_645 140.8(7) ?
    C4 O43 Cs2 . 1_455 44.8(6) ?
    Cs1 O43 Cs2 2_645 1_455 105.1(2) ?
    C4 O43 Cs2 . 3_766 41.1(5) ?
    Cs1 O43 Cs2 2_645 3_766 102.23(19) ?
    Cs2 O43 Cs2 1_455 3_766 49.58(9) ?
    C3 O32 Mg4 . 1_456 91.0(6) ?
    C3 O32 Cs2 . 3_766 141.6(5) ?
    Mg4 O32 Cs2 1_456 3_766 94.4(2) ?
    C3 O32 Cs2 . . 72.2(5) ?
    Mg4 O32 Cs2 1_456 . 152.9(3) ?
    Cs2 O32 Cs2 3_766 . 112.07(17) ?
    C3 O33 Mg3 . 4_576 146.5(7) ?
    C3 O33 Mg4 . 1_456 91.9(6) ?
    Mg3 O33 Mg4 4_576 1_456 120.1(3) ?
    C3 O33 Cs1 . 4_576 129.4(5) ?
    Mg3 O33 Cs1 4_576 4_576 73.4(2) ?
    Mg4 O33 Cs1 1_456 4_576 74.3(2) ?
    C3 O33 Cs2 . 3_766 50.4(5) ?
    Mg3 O33 Cs2 4_576 3_766 160.5(3) ?
    Mg4 O33 Cs2 1_456 3_766 50.09(17) ?
    Cs1 O33 Cs2 4_576 3_766 87.18(11) ?
    Mg2 O9W Cs2 . . 156.6(4) ?
    Mg2 O9W Cs2 . 3_766 89.1(3) ?
    Cs2 O9W Cs2 . 3_766 114.13(19) ?
    C5 O53 Mg2 . . 90.1(5) ?
    C5 O53 Cs2 . 1_455 136.9(5) ?
    Mg2 O53 Cs2 . 1_455 105.0(3) ?
    C5 O53 Cs2 . 3_766 134.6(5) ?
    Mg2 O53 Cs2 . 3_766 109.7(3) ?
    Cs2 O53 Cs2 1_455 3_766 78.18(15) ?
    Cs1 O10W Cs1 3_765 . 116.18(19) ?
    Cs1 O10W Cs2 3_765 . 112.02(16) ?
    Cs1 O10W Cs2 . . 118.44(16) ?
loop_
    _geom_hbond_atom_site_label_D
    _geom_hbond_atom_site_label_H
    _geom_hbond_atom_site_label_A
    _geom_hbond_site_symmetry_A
    _geom_hbond_distance_DH
    _geom_hbond_distance_HA
    _geom_hbond_distance_DA
    _geom_hbond_angle_DHA
    O1W H1A O51 . 0.82(5) 1.85(6) 2.658(10) 172(12)
    O1W H1B O43 2_655 0.83(5) 1.89(6) 2.686(11) 162(12)
    O2W H2A O52 1_655 0.80(5) 2.01(6) 2.783(11) 160(12)
    O2W H2B O42 3_766 0.81(5) 1.93(6) 2.734(12) 170(13)
    O3W H3A O52 4_675 0.82(5) 2.23(6) 2.993(12) 157(11)
    O3W H3B O41 3_765 0.82(5) 1.92(6) 2.737(11) 175(12)
    O4W H4A O43 2_755 0.82(5) 1.93(6) 2.724(11) 162(13)
    O4W H4B O51 1_655 0.82(5) 1.84(6) 2.661(9) 174(14)
    O5W H5A O52 4_775 0.82(5) 2.04(6) 2.853(10) 169(13)
    O5W H5B O41 3_865 0.80(5) 2.05(6) 2.831(10) 164(13)
    O6W H6A O43 3_765 0.84(5) 2.21(6) 3.021(13) 165(13)
    O6W H6B O52 1_654 0.81(5) 1.98(6) 2.783(10) 174(13)
    O7W H7B O23 1_455 0.83(5) 2.07(7) 2.843(10) 155(13)
    O8W H8A O10W . 0.82(5) 2.02(6) 2.815(10) 165(13)
    O8W H8B O10W 3_765 0.82(5) 2.02(7) 2.815(10) 164(15)
    O9W H9A O31 . 0.82(5) 2.09(7) 2.869(10) 161(13)
    O9W H9B O32 3_766 0.82(5) 1.87(7) 2.673(10) 170(13)
    O10W H10A O13 3_865 0.81(5) 2.01(6) 2.798(9) 162(13)
    O10W H10B O22 . 0.90(13) 1.84(13) 2.730(10) 169(12)
_shelx_space_group_comment
;
The symmetry employed for this shelxl refinement is uniquely defined
by the following loop, which should always be used as a source of
symmetry information in preference to the above space-group names.
They are only intended as comments.
;
_shelx_estimated_absorpt_T_min     ?
_shelx_estimated_absorpt_T_max     ?
_shelx_hkl_file
;
 -11   9   0    0.10    1.03   1
 -11  10  -1   -0.34    1.02   1
 -10   5   4   -2.65    1.03   1
 -10   5   9    5.52    1.07   1
 -10   7   0   -0.71    0.99   1
 -10  10  -3   -1.65    0.97   1
  -9   3   5   -7.93    1.19   1
  -9   3   7  -26.54    1.81   1
  -9   4   2   -0.37    1.08   1
  -9   4  10   -2.04    1.06   1
  -9   4  11   -7.10    1.16   1
  -9   9  -4    0.27    1.01   1
  -8   2   8   -2.72    1.07   1
  -8   2   9   -7.71    1.22   1
  -8   3  11   -1.26    1.09   1
  -7   1   4   -0.66    1.11   1
  -7   1   9    2.94    1.06   1
  -7   2   1    2.14    1.18   1
  -7   3  13    0.57    1.09   1
  -6   0   4   -1.12    1.14   1
  -6   0   8   -0.96    1.08   1
  -6   1   1    0.32    1.23   1
  -6   1  11   46.22    1.27   1
  -6   2  13   29.84    1.23   1
  -5   2  14   62.18    1.36   1
  -5   3  -3   -0.64    1.36   1
  -5   3  15   -0.74    1.06   1
  -5  14 -10    4.56    1.96   1
  -4  -1   9   -0.32    1.19   1
  -4   1  13    7.87    1.83   1
  -4  16 -11   10.78    1.83   1
  -3   3  16   -4.72    1.09   1
  -3   4  17   -9.85    1.37   1
  -3   8  -8   37.74    2.24   1
  -2  -1   2   16.35    2.06   1
  -2   0  12  118.04    1.88   1
  -2   1  14   74.88    1.48   1
  -2   2  15   73.26    1.54   1
  -2   4  17   -4.71    1.55   1
  -2  12 -10   -2.56    1.62   1
  -1  -1  10    4.25    1.23   1
  -1   2  15   -0.19    1.25   1
  -1   3  16   26.29    1.39   1
  -1  15 -11    1.71    1.27   1
   0   8  -8   24.11    1.65   1
   1   7  -7   58.86    1.71   1
   1  13 -10    0.27    1.58   1
   2   3  -3   36.87    2.20   1
   2   5  -5   70.07    1.75   1
   2  18 -11   -5.24    1.41   1
   3   3  -2   -0.64    1.54   1
   3   6  -5   10.60    1.58   1
   3  16 -10   -5.32    1.31   1
   4   5  -3   -0.31    1.33   1
   4   6  -4   -1.44    1.34   1
   4  10  -7    0.14    1.79   1
   4  15  -9  -15.51    1.58   1
   4  19 -10   -0.08    1.49   1
   5  10  -6   94.13    1.88   1
   5  18  -9    2.85    1.46   1
   6   6  -1    2.54    1.31   1
   6   7  -2    3.02    1.52   1
   6   9  -4    0.10    1.36   1
   6  15  -7   -0.20    1.47   1
   6  18  -8    2.01    1.53   1
   7   8  -1    1.45    1.23   1
   7  10  -3    0.28    1.25   1
   7  15  -6    0.15    1.38   1
   7  18  -7    0.15    1.53   1
   7  19  -7   -3.15    1.67   1
   8   8   3   -0.90    1.14   1
   8   8   9   -0.60    1.13   1
   8   9   1    1.92    1.13   1
   8  13  -3   -0.03    1.19   1
   8  17  -5   -2.87    1.38   1
   9  11   2   -0.96    1.07   1
   9  12   1   -2.41    1.10   1
   9  14  -1   -0.55    1.18   1
   9  15  -2   -1.86    1.23   1
  10  15   2    1.02    1.19   1
 -11   7   5   -1.53    0.76   1
 -11   7   6   -0.72    0.75   1
 -11   8   2   -0.99    0.73   1
 -10   5   6    0.87    0.71   1
 -10   5   7    0.27    0.66   1
 -10   6  10    1.40    1.14   1
 -10   9  -2   -0.40    1.02   1
  -9   6  -1   -0.16    1.00   1
  -9   7  -2   -0.75    1.04   1
  -8   2   5   -1.62    0.79   1
  -8   2   6    0.17    0.72   1
  -8   4  12   -2.91    1.12   1
  -7   1   6   -0.67    1.12   1
  -7   1   7    2.47    1.09   1
  -7   4  -2   -1.13    1.16   1
  -7   5  -3    0.66    1.07   1
  -6   1  10  114.03    1.62   1
  -6   3  -2    0.19    1.13   1
  -6   3  14    0.32    1.07   1
  -6   6  -5    0.02    1.39   1
  -5   0   9  341.84    2.37   1
  -5   1   0   -0.20    1.14   1
  -5   1  12   14.90    1.11   1
  -5   4  -4    0.18    1.32   1
  -4  -1   4    0.54    0.81   1
  -4  -1   6  110.84    1.70   1
  -4  -1   7   46.71    1.41   1
  -3   1  13  178.43    1.97   1
  -3  12 -10    9.16    1.69   1
  -3  15 -11    5.70    1.48   1
  -2  -1   9  480.71    3.08   1
  -2   6  -7   26.66    2.16   1
  -1  -1   9  166.83    2.27   1
  -1  19 -12   25.95    1.61   1
   0   1  13   -0.83    1.27   1
   0  15 -11   23.87    1.59   1
   2   2  13   33.67    1.54   1
   2   6  -6  544.47    3.43   1
   2   9  -8   10.18    1.42   1
   2  11  -9  236.80    2.24   1
   2  17 -11   -4.04    1.21   1
   3  10  -8    3.40    1.39   1
   3  19 -11   -1.62    1.39   1
   4   1   5    0.07    1.66   1
   4   8  -6   69.20    1.67   1
   4  17 -10  -36.85    1.87   1
   4  18 -10    1.39    0.94   1
   5   5  -2    5.04    1.28   1
   5   6  -3    1.71    1.36   1
   5  14  -8    1.11    1.05   1
   5  17  -9   -0.91    0.99   1
   6  10  -5    0.08    1.41   1
   6  14  -7   -0.70    0.94   1
   6  16  -8   -2.17    1.50   1
   6  17  -8   -0.32    1.06   1
   7   6   2    0.63    0.82   1
   7   7   0    0.31    0.88   1
   7  11  -4    1.02    0.88   1
   7  17  -7   -5.44    1.57   1
   8   9   0   -0.78    1.17   1
   8  11  -2    0.57    1.15   1
   8  16  -5   -0.75    0.93   1
   9  10   4    0.04    1.12   1
   9  10   5   -0.35    0.75   1
   9  10   7    0.34    0.91   1
   9  13  -1    0.24    1.11   1
  10  14   3    0.75    0.78   1
  10  16   0    0.43    1.22   1
 -11   8   3   -0.15    0.68   1
 -11   8   5   -4.07    1.15   1
 -11   8   6   -0.25    1.16   1
 -11   9   2    0.66    1.04   1
 -11  10   0   -0.88    0.73   1
 -11  11  -1    0.01    0.72   1
 -10   6   3   -1.15    0.72   1
 -10   6   4   -1.89    1.02   1
 -10   6   6   89.39    1.49   1
 -10   6   7   -1.27    1.05   1
 -10   6   9   -0.93    0.77   1
 -10   7   1   -1.37    1.03   1
 -10   8   0    0.53    1.04   1
 -10  11  -3   -0.09    1.25   1
  -9   4   4   -0.55    0.71   1
  -9   4   5    6.69    1.09   1
  -9   4   7   38.10    1.34   1
  -9   4   8    0.91    0.76   1
  -9   5   1    0.95    0.71   1
  -9   5   2   16.04    1.92   1
  -9   5  10   47.04    1.24   1
  -9   5  11    0.23    0.78   1
  -9  11  -5   -0.16    0.98   1
  -8   3   2   -0.72    0.74   1
  -8   3   3  222.52    2.07   1
  -8   3   8   -0.96    1.06   1
  -8   3   9   18.50    1.11   1
  -8   4   0    1.85    0.80   1
  -8   4  11   70.77    1.39   1
  -8   5  -1  -25.33    2.48   1
  -8   8  -4    9.85    2.42   1
  -8  11  -6    1.19    1.98   1
  -8  13  -7    6.11    2.54   1
  -7   2   9   26.82    1.21   1
  -7   2  10   -3.23    0.77   1
  -7   3   0   26.43    1.37   1
  -7   3  12    2.16    0.77   1
  -7   4  13   89.05    1.52   1
  -7   9  -6  337.07    5.83   1
  -7  16  -9    0.19    1.45   1
  -6   1   2    2.49    1.24   1
  -6   3  13    6.88    1.13   1
  -6   4  14    3.15    1.33   1
  -6   5  -4   -0.20    1.19   1
  -6  11  -8    2.24    1.89   1
  -5   0   3    2.21    1.13   1
  -5   1  11  149.68    1.76   1
  -5   3  14  155.17    1.72   1
  -5   4  15   10.85    1.38   1
  -5   8  -7   76.37    4.43   1
  -5  10  -8    0.04    1.09   1
  -5  15 -10   18.43    1.24   1
  -4   0  10    6.17    1.18   1
  -4   1  12  133.82    1.67   1
  -4   3  15    0.81    1.00   1
  -4   4  16   53.99    1.40   1
  -3  -1   4   17.27    1.37   1
  -3  -1   7  176.35    2.01   1
  -3  -1   8   93.72    1.64   1
  -3   0  11   77.49    1.47   1
  -3   2  14   70.95    1.37   1
  -3   4  16   20.51    1.34   1
  -3   5  17   50.66    1.62   1
  -2  -1   8  157.41    2.22   1
  -2  18 -12    8.75    1.61   1
  -1   1  13   69.26    1.63   1
  -1  14 -11    3.08    1.20   1
  -1  18 -12    1.29    1.36   1
   0  -1   8  295.03    2.88   1
   0   2  14  109.35    1.80   1
   0   5  17   -0.23    1.27   1
   0   6  -7   29.98    1.68   1
   0  14 -11  150.17    2.05   1
   1   3  -4 1178.38    5.75   1
   1  12 -10   26.99    1.46   1
   1  19 -12    0.76    1.54   1
   2   2  -2    4.54    1.49   1
   2  16 -11   87.58    1.64   1
   3   1   1    0.81    1.54   1
   3   2  -1  125.79    2.58   1
   3   8  -7   11.18    1.37   1
   3  18 -11   62.62    1.69   1
   4   3  -1   -0.69    0.93   1
   4   9  -7  795.92    3.64   1
   4  16 -10   37.25    1.50   1
   5   2   4   10.72    1.48   1
   5   2   6    0.66    1.63   1
   5   3   1    0.30    1.25   1
   5   8  -5    1.62    1.03   1
   5   9  -6   73.23    1.70   1
   5  13  -8   45.31    1.54   1
   5  15  -9    6.81    1.32   1
   5  16  -9   -1.50    1.01   1
   6   4   2    1.02    0.87   1
   6   6  -2 1099.00    4.56   1
   6   7  14    0.03    1.43   1
   6   8  -4  218.81    2.25   1
   6  13  -7  141.36    2.07   1
   6  15  -8   50.86    1.73   1
   7   5   3   -0.93    1.41   1
   7   5   5    0.14    0.95   1
   7   5   6    0.12    0.98   1
   7   7  -1   26.57    1.39   1
   7   9  -3    5.69    1.14   1
   7  10  -4    3.47    1.23   1
   7  13  -6   23.80    2.26   1
   7  14  -6    4.18    1.01   1
   7  15  -7   24.29    1.79   1
   7  16  -7  138.73    2.11   1
   8   7   3   -4.24    1.44   1
   8   7   4   -0.33    1.01   1
   8   7   6    0.93    1.00   1
   8   7   7   -0.33    0.92   1
   8   8   1    2.12    1.15   1
   8   8  10    4.78    1.69   1
   8  10  -2   -1.18    1.73   1
   8  11  -3   14.39    1.49   1
   8  12  -3    2.12    0.84   1
   8  14  -5   77.90    2.05   1
   8  15  -5    0.89    1.04   1
   8  17  -6  -32.48    1.91   1
   8  18  -6    1.33    1.09   1
   9   9   4  178.70    2.65   1
   9   9   5    1.13    1.21   1
   9  10   2   -2.02    1.01   1
   9  10   8    0.11    0.66   1
   9  11   1   -2.47    0.80   1
   9  12  -1    0.43    1.22   1
   9  13  -2  -56.04    1.95   1
   9  14  -2   -2.97    0.88   1
   9  16  -4   19.88    1.48   1
   9  17  -4    0.05    0.98   1
  10  12   5    0.40    1.29   1
  10  12   6   -1.43    1.32   1
  10  13   2   -0.97    1.12   1
  10  13   3   -0.09    1.06   1
  10  13   5   -0.76    0.77   1
  10  13   6   -0.45    0.78   1
  10  14   2    2.44    0.81   1
  10  15   0   -1.70    1.19   1
  10  16  -1   -0.80    1.25   1
 -11   9   3   -0.76    1.00   1
 -11   9   5    4.05    1.32   1
 -11  10   2   19.25    1.37   1
 -11  11   0    1.95    1.09   1
 -11  12  -1   84.41    1.83   1
 -10   7   3  137.19    1.87   1
 -10   7   9   14.56    1.17   1
  -9   5   8    8.44    1.05   1
  -9   6  11   49.92    1.37   1
  -9   7  -1   -0.34    1.03   1
  -9   8  -2   73.20    1.87   1
  -9  12  -5  319.92    3.82   1
  -8   3   5  326.98    2.37   1
  -8   3   6   19.60    1.14   1
  -8   5  12   59.48    1.39   1
  -8   7  -3   71.20    1.81   1
  -7   2   3   22.93    1.30   1
  -7   2   4  165.35    1.83   1
  -7   2   6  117.18    1.82   1
  -7   2   7  503.26    2.60   1
  -7   4  12   75.00    1.40   1
  -6   1   4  137.37    1.78   1
  -6   1   7  129.57    1.68   1
  -6   1   8   96.51    1.50   1
  -6   2  11   86.55    1.45   1
  -5   0   5   45.41    1.46   1
  -5   2  -1  635.32    4.19   1
  -5   2  12  100.35    1.55   1
  -4   2  13  124.60    1.59   1
  -3  -1   5  235.74    2.35   1
  -2  -1   3  138.39    2.34   1
  -2   0   0    7.15    1.77   1
  -2   3  15   23.45    1.33   1
  -2   9  -9   27.22    1.74   1
  -1  -1   3   44.85    2.72   1
  -1   3  15   -0.46    1.16   1
  -1   4  16   30.31    1.41   1
  -1   9  -9    1.83    1.40   1
  -1  17 -12   11.99    1.36   1
   0  -1   7  215.96    2.65   1
   0   4  16   17.62    1.28   1
   0  11 -10  130.24    2.01   1
   1   5  -6  461.97    3.33   1
   1  18 -12    3.81    1.49   1
   2   4  15   46.86    1.57   1
   2   5  16   25.64    1.36   1
   2  10  -9  109.22    1.99   1
   2  19 -12    7.86    1.64   1
   3   3  13    2.11    1.26   1
   3   4  -4  266.18    2.55   1
   3   5  -5  241.70    2.38   1
   3   9  -8   72.61    1.93   1
   3  17 -11   16.85    1.39   1
   4   4  -3  189.31    2.20   1
   4   5  -4   63.01    1.66   1
   4  15 -10    2.32    1.22   1
   5   2   3   24.37    1.72   1
   5  12  -8   80.81    1.70   1
   5  14  -9   62.31    1.82   1
   6   3   5   16.28    1.91   1
   6   4   1   76.21    1.72   1
   6   5  -1  168.29    2.14   1
   6   6  13   -0.11    0.87   1
   6   9  -5    4.42    1.30   1
   6  12  -7  176.15    2.07   1
   6  14  -8   12.59    1.36   1
   7   5   2  387.61    3.06   1
   7   5   8   57.70    2.49   1
   7   6   0   33.54    1.41   1
   8   8   0  262.51    2.33   1
   8  15  -6    1.01    1.69   1
   8  16  -6    0.62    1.42   1
   9   9   7    8.16    1.16   1
   9   9   8    0.31    1.61   1
   9  10   1   62.15    1.43   1
   9  10  10    0.29    2.20   1
   9  11  -1   50.75    1.63   1
   9  12  -2   13.35    1.49   1
   9  15  -4   32.46    1.47   1
  10  12   3    1.93    1.30   1
  10  14   0    3.07    1.15   1
  10  15  -1    0.57    1.20   1
 -11  10   3   90.02    1.72   1
 -10   7   4  139.95    1.65   1
 -10   7   6   38.90    1.23   1
 -10   7   7   63.30    1.34   1
 -10   8   1   68.22    1.41   1
 -10  12  -3    3.42    1.55   1
  -9   5   4   23.81    1.08   1
  -9   5   5  140.89    1.64   1
  -9   5   7  152.08    1.69   1
  -9   6   1   47.76    1.30   1
  -9   7  11   18.57    1.46   1
  -8   4   2   15.66    1.07   1
  -8   4   9  177.99    1.74   1
  -8   5   0   30.71    1.46   1
  -8   6  12    4.00    1.33   1
  -7   3   1   31.21    1.43   1
  -7   3  10   34.84    1.22   1
  -7   5  -2  378.45    3.38   1
  -7   5  13  154.06    1.69   1
  -7   8  -5  114.62    2.98   1
  -6   1   5  458.77    2.76   1
  -6   2  10  229.73    1.96   1
  -6   3  -1 1001.67    4.79   1
  -6   5  14  102.79    1.73   1
  -5   1   9  118.48    1.66   1
  -5   5  15   47.46    1.49   1
  -4   2  -2    9.29    1.81   1
  -4   5  16   48.37    1.33   1
  -3   0   1  394.70    3.49   1
  -3   2  13   20.93    1.32   1
  -3  14 -11   49.59    1.76   1
  -2  -1   5    2.12    1.18   1
  -2  -1   6  368.10    2.82   1
  -2   1  12   87.86    1.55   1
  -2  11 -10  135.09    2.12   1
  -2  17 -12    4.60    1.38   1
  -1  -1   7  278.12    2.57   1
  -1   1  12  162.76    2.06   1
  -1   7  -8   34.32    1.73   1
  -1  13 -11    2.49    1.27   1
   0   0  10  325.63    2.98   1
   0   7  -8   79.10    1.90   1
   0  13 -11   15.66    1.33   1
   1   2  -3  755.17    5.23   1
   1   6  -7   67.41    1.63   1
   1   9  -9   40.10    1.62   1
   1  11 -10   13.91    1.44   1
   1  17 -12   60.18    1.71   1
   2   8  -8  391.71    2.80   1
   2  18 -12    3.42    1.49   1
   3   0   5    3.89    2.88   1
   3   4  14   53.27    1.73   1
   3   6  16    0.02    1.20   1
   3  16 -11   97.43    1.70   1
   4   1   3  480.74    5.03   1
   4   2   0  210.41    2.76   1
   4   7  -6  190.26    2.21   1
   4  12  -9   11.59    1.32   1
   4  14 -10    8.71    1.49   1
   5   3   0 1663.54    6.03   1
   5   4  -2   38.75    1.72   1
   5   5  -3  109.28    1.89   1
   5   7  -5  270.63    2.48   1
   5   8  -6  111.36    1.80   1
   6   3   4   14.75    1.71   1
   6   3   7  155.15    4.63   1
   6   7  -4   85.81    2.01   1
   6  11  -7   23.33    1.75   1
   6  13  -8   82.60    1.98   1
   7   8  -3   85.74    1.62   1
   7   9  -4  475.61    2.85   1
   7  12  -6   16.91    1.44   1
   7  14  -7  118.71    1.98   1
   8   7   1  481.70    3.20   1
   8   7   9   87.68    2.82   1
   8   9  -2   58.79    1.43   1
   8  10  -3   34.16    1.35   1
   8  13  -5    8.27    1.32   1
   9   9   2  156.84    1.92   1
   9  14  -4    8.88    1.58   1
   9  16  -5   -0.91    1.68   1
  10  11   5    0.84    1.42   1
  10  11   6    0.92    1.44   1
  10  12   2  391.08    2.75   1
  10  13   0    3.68    1.34   1
  10  14  -1   53.68    1.47   1
 -11  10   5   73.21    1.71   1
 -11  11   2    2.23    1.30   1
 -11  12   0   -0.63    1.28   1
 -10   8   3   55.18    1.50   1
 -10  11  -2   13.96    1.46   1
  -9   6   2    5.56    1.26   1
  -9   6   8   -0.09    1.19   1
  -8   4   3   79.75    1.50   1
  -8   4   5   60.91    1.58   1
  -8   4   6   -0.06    1.26   1
  -8   6  -1    5.38    1.46   1
  -7   6  -3   15.61    1.88   1
  -6   3  11  168.15    1.76   1
  -5   1   2  457.03    3.09   1
  -5   1   8  174.66    1.84   1
  -4   0   4  328.95    2.64   1
  -4   0   6  340.02    2.65   1
  -4   1   0   13.34    1.53   1
  -4   1  10  100.86    1.64   1
  -4   2  12  102.62    1.53   1
  -4  10  -9   65.87    2.15   1
  -4  15 -11   69.25    1.82   1
  -3   1  -1    0.96    2.04   1
  -3   1  11   97.56    1.54   1
  -3   3  14   67.27    1.34   1
  -2   6  17   -0.60    1.33   1
  -2  16 -12  124.57    2.15   1
  -1  -1   4   70.51    1.92   1
  -1  -1   6  982.46    4.84   1
  -1  16 -12   -0.22    1.23   1
   0  -1   5 1171.89    6.10   1
   0   1  -2    7.57    2.48   1
   0   2  13  122.12    1.87   1
   0   6  17    2.38    1.30   1
   1  16 -12    8.80    1.37   1
   2   4  -5   85.02    1.88   1
   2   5  -6  338.44    2.70   1
   2  17 -12   14.30    1.51   1
   3   7  -7  137.65    1.96   1
   3  12 -10   48.81    1.67   1
   3  15 -11   43.35    1.44   1
   4   5  14   23.72    1.50   1
   4   6  15    0.64    1.28   1
   4   8  -7  220.00    2.19   1
   4  11  -9   55.18    1.77   1
   5  11  -8  194.43    2.08   1
   5  13  -9   30.52    1.37   1
   6   5  -2  239.36    2.46   1
   6   8  -5  251.26    2.30   1
   7   6  -1  917.71    4.05   1
   7  11  -6   52.66    1.74   1
   7  13  -7   12.84    1.38   1
   8   6   3   18.38    1.51   1
   8   6   4  362.08    3.02   1
   8   6   6  450.17    3.85   1
   8  12  -5   28.65    1.43   1
   8  14  -6   12.10    1.29   1
   9   8   4   -1.14    1.46   1
   9   8   5   97.17    1.99   1
   9   9   1    6.89    1.31   1
   9  10  -1  411.93    2.79   1
   9  11  -2  110.44    1.88   1
   9  15  -5   15.18    1.68   1
  10  11   2   10.00    1.58   1
  10  11   3   24.97    1.38   1
  10  13  -1   76.37    1.72   1
 -11  11   3   28.80    1.53   1
 -10   8   4   80.47    1.61   1
 -10   8   6   40.81    1.41   1
 -10   8   7   63.78    1.41   1
 -10   9   1    5.18    1.17   1
  -9   6   4    3.02    1.21   1
  -9   6   5  209.44    2.06   1
  -9   6   7  179.24    1.79   1
  -9   8  -1   24.05    1.52   1
  -9   8  11   37.93    1.59   1
  -9  11  -4   64.60    2.13   1
  -8   5   9   91.50    1.42   1
  -8   7  12   39.28    1.53   1
  -7   3   3    0.60    1.35   1
  -7   3   6    1.26    1.27   1
  -7   3   7    8.03    1.06   1
  -7   4   0   48.48    1.67   1
  -7   4  10  159.44    1.76   1
  -7   6  13   66.20    1.40   1
  -6   2   2  227.42    2.23   1
  -6   2   7  163.28    1.96   1
  -6   2   8   35.79    1.21   1
  -6   3  10    6.50    1.33   1
  -6   4  -2  195.46    2.86   1
  -6   6  14    9.14    1.36   1
  -6  15 -10    0.32    1.70   1
  -5   1   3  266.53    2.43   1
  -5   3  12    2.74    1.09   1
  -5   6  15   38.69    1.50   1
  -5  11  -9    7.09    1.67   1
  -4   1   9   52.50    1.66   1
  -4   3  13   45.65    1.27   1
  -4   6  16   19.37    1.19   1
  -3   6  -7  232.70    3.56   1
  -3  11 -10  107.36    2.09   1
  -2   1  11    6.83    1.37   1
  -2   4  15   51.86    1.28   1
  -1   2  13   32.35    1.20   1
  -1   5  16   23.62    1.34   1
  -1  15 -12   12.02    1.28   1
   0   3  14    2.68    1.23   1
   0  10 -10   10.34    1.31   1
   0  12 -11    1.43    1.17   1
   2   2  12  204.64    2.51   1
   2   9  -9    9.67    1.27   1
   2  16 -12   -0.94    1.41   1
   3   2  -2  107.01    2.16   1
   3   2  11   78.49    2.04   1
   3   8  -8  286.02    2.42   1
   3  14 -11   79.42    1.77   1
   4   1   2    0.77    1.96   1
   4  13 -10   11.29    1.22   1
   5  10  -8  221.71    2.41   1
   5  12  -9  213.33    2.35   1
   6   3   2    2.83    1.62   1
   6  10  -7  242.23    2.39   1
   6  12  -8    3.96    1.31   1
   7   4   5   97.66    2.44   1
   7   5   0   23.62    1.81   1
   7   7  -3  139.45    2.13   1
   7   8  -4  204.09    2.25   1
   7  12  -7   44.32    1.77   1
   7  17  -9    9.95    1.65   1
   8   6   7    0.13    1.67   1
   8   7   0   32.22    1.31   1
   8   8  -2    2.93    1.42   1
   8   9  -3  298.06    2.50   1
   8  13  -6    4.39    1.30   1
   9   8   2   51.10    1.78   1
   9   8   7   36.34    1.87   1
   9  13  -4    0.54    1.18   1
   9  14  -5   24.73    1.61   1
  10  12   0   33.59    1.32   1
  10  15  -3    3.81    1.29   1
 -11  12   2    0.06    1.50   1
 -10  10   0   68.60    1.74   1
  -9   7   1   66.68    1.57   1
  -9   7   8    1.70    1.21   1
  -9   8  10   90.51    1.72   1
  -9   9  -2  112.13    2.02   1
  -8   5   2   15.84    1.32   1
  -8   5   8   89.36    1.44   1
  -7   3   4  263.82    2.16   1
  -7   4   9   27.39    1.15   1
  -7   6  12   -2.97    1.26   1
  -6   2   4  325.29    2.48   1
  -6   2   5  319.40    2.49   1
  -6   4  11  151.46    1.80   1
  -5   1   5  108.38    1.69   1
  -5   1   6  104.98    1.68   1
  -5   2   0   38.72    1.79   1
  -5   2   9   76.63    1.65   1
  -5   3  11    4.92    1.31   1
  -5  13 -10   -0.36    1.51   1
  -4   8  -8  226.39    3.78   1
  -4  14 -11    2.75    1.38   1
  -3   0   7  119.13    1.79   1
  -3   1  10  198.27    2.00   1
  -3   4  14  138.29    1.81   1
  -3   6  16    1.31    1.27   1
  -3  13 -11   74.00    1.78   1
  -2   0   8  201.80    2.29   1
  -2  10 -10  100.41    1.95   1
  -2  15 -12   36.38    1.50   1
  -1   0   9   32.77    1.37   1
  -1   8  -9  305.66    2.88   1
  -1  12 -11    8.87    1.13   1
   0   1  11   39.97    1.38   1
   1   7  17    7.03    1.36   1
   1   8  -9   40.34    1.66   1
   1  10 -10  137.72    1.81   1
   1  15 -12   65.95    1.56   1
   2   1  10  135.14    2.28   1
   2   2  -3  136.02    2.35   1
   2   3  13    2.27    1.10   1
   2   5  15   23.66    1.25   1
   2   6  16    9.06    1.23   1
   2   7  -8  170.32    2.05   1
   4   2  -1   80.44    2.09   1
   4   4  -4  308.26    2.67   1
   4   6  -6  549.25    3.12   1
   4   7  -7  108.32    2.05   1
   4  12 -10   11.69    1.49   1
   5   6  -5   47.26    1.58   1
   5   7  -6   49.60    1.59   1
   6   4  -1   13.81    1.54   1
   6   6  -4   16.27    1.66   1
   6   7  -5  417.61    2.89   1
   6   8  14   17.22    2.08   1
   7   4   3  627.65    4.13   1
   7   4   6   32.01    2.04   1
   7  10  -6   81.45    1.95   1
   8  11  -5  103.12    1.74   1
   8  12  -6   28.46    1.64   1
   8  16  -8   22.51    1.93   1
   9  10  -2   67.64    1.66   1
   9  12  -4   41.93    1.60   1
  10  10   3    1.64    1.37   1
  10  10   5   20.27    1.47   1
  10  12  -1    9.75    1.43   1
  10  14  -3   13.55    1.55   1
 -10   9   3    6.85    1.23   1
 -10   9   4    8.85    1.22   1
 -10   9   6    6.73    1.25   1
 -10   9   7   51.62    1.35   1
 -10  12  -2  266.48    2.87   1
 -10  13  -3   -1.52    1.56   1
  -9   7   2  140.77    1.86   1
  -9   7   7   46.11    1.44   1
  -9   9  11    4.01    1.22   1
  -8   5   3   23.75    1.39   1
  -8   5   6  188.70    1.94   1
  -8   6   0    4.41    1.45   1
  -8   6   9    3.57    1.19   1
  -8   8  -3   32.55    1.76   1
  -8   8  12    4.88    1.37   1
  -8   9  -4   10.18    1.76   1
  -7   4   1   48.03    1.65   1
  -7   5  10    0.05    1.26   1
  -7   7  13   19.61    1.21   1
  -6   7  14   26.06    1.47   1
  -5   4  12   95.58    1.70   1
  -5   7  15   27.50    1.48   1
  -4   1   1  761.31    4.26   1
  -4   2  10   93.35    1.78   1
  -4   3  12    1.95    1.04   1
  -4   4  13  138.03    1.83   1
  -4   6  15    7.42    1.28   1
  -4   7  16   19.69    1.24   1
  -4  17 -12   13.81    1.62   1
  -3   0   5 4331.02    8.69   1
  -3   2  11  268.49    2.27   1
  -2   2  12    3.13    1.11   1
  -1   2  12   95.47    1.79   1
  -1   3  -5    0.45    1.52   1
  -1   4  -6  104.70    2.21   1
  -1  14 -12   85.66    1.71   1
   0   3  -5    8.60    1.37   1
   0   5  -7   30.79    1.40   1
   0   7  17   -0.20    1.08   1
   0  17 -13    2.73    1.35   1
   1   4  -6   98.62    2.01   1
   1   5  -7  142.06    2.16   1
   2   8  -9  200.35    2.22   1
   2  12 -11  109.82    1.69   1
   2  15 -12   38.20    1.36   1
   3   3  -4  777.54    4.17   1
   3   4  -5  514.50    3.16   1
   3   6  -7  209.59    2.21   1
   3   7  16    7.17    1.25   1
   3  13 -11   40.90    1.37   1
   4   3  -3   10.67    1.53   1
   4   3  11   71.86    2.12   1
   5   2   1  526.06    3.90   1
   5   4  -3  772.28    3.81   1
   5  11  -9  214.02    2.13   1
   6   3   1  784.00    4.39   1
   6   7  13   52.93    2.60   1
   6   9  -7    2.15    1.46   1
   6  11  -8   90.13    1.69   1
   7   4   2    2.76    1.64   1
   7  11  -7  122.82    1.85   1
   8   6   1    5.09    1.33   1
   9   8   1   23.07    1.42   1
   9   9  -1    8.97    1.40   1
   9  13  -5   30.84    1.37   1
  10  10   2   78.72    1.73   1
  10  10   6   85.03    1.98   1
  10  11   0   34.29    1.46   1
 -10  10   1    2.13    1.16   1
  -9   7   4    1.18    1.26   1
  -9   7   5   74.53    1.56   1
  -8   5   5  122.68    1.60   1
  -8   6   8   15.23    1.32   1
  -7   4   7  324.13    2.35   1
  -6   3   8   11.60    1.13   1
  -6   4  10  166.68    1.92   1
  -5   2   8  150.98    1.78   1
  -4   1   7   89.60    1.58   1
  -4   3  -3 1273.92    8.67   1
  -3   7  -8  161.33    2.86   1
  -3   7  16   46.84    1.60   1
  -2   5  15   17.48    1.09   1
  -2  14 -12   66.85    1.67   1
  -1   1  10    2.68    1.52   1
  -1   3  13   14.12    1.35   1
  -1   5  15   72.81    1.59   1
  -1   6  16    2.30    1.00   1
  -1  11 -11  229.67    2.38   1
   0   0   8  874.32    4.43   1
   0   3  13    5.10    1.28   1
   0   6  -8  440.08    3.27   1
   0   6  16   29.18    1.21   1
   0   9 -10    3.52    1.27   1
   0  11 -11   37.29    1.43   1
   1   5  15   37.02    1.39   1
   1   9 -10  186.28    2.16   1
   1  17 -13   56.66    1.51   1
   2  14 -12    7.74    1.11   1
   3   4  13    1.53    1.29   1
   3   5  14   32.39    1.51   1
   3   7  -8   54.05    1.50   1
   3  10 -10  120.56    1.91   1
   3  12 -11   48.74    1.60   1
   4   2   9   71.81    2.75   1
   4   7  15    0.30    1.30   1
   4  11 -10  295.02    2.51   1
   5   8  15    9.36    1.53   1
   5   9  -8  302.36    2.37   1
   6  10  -8   35.33    1.66   1
   7   5  -1   36.48    1.67   1
   7   7  -4    0.02    1.15   1
   7   9  -6   -0.21    1.50   1
   8   6   0    3.99    1.28   1
   8   7  -2   95.01    1.73   1
   8   8  -3   31.69    1.26   1
   8  10  -5   44.99    1.45   1
   8  11  -6  215.64    2.27   1
   9   7   4   20.74    1.50   1
   9   8   8    2.46    1.68   1
   9   9  -2    3.75    1.31   1
   9  11  -4   13.85    1.39   1
   9  12  -5  127.42    1.92   1
  10  11  -1   32.03    1.45   1
  10  13  -3  104.51    1.77   1
  10  14  -4   24.76    1.63   1
 -10  10   6    4.47    1.30   1
 -10  10   7   21.71    1.22   1
 -10  11   0   35.73    1.58   1
  -9   8   1  200.87    2.33   1
  -9   8   8  140.12    1.67   1
  -9   9  -1    7.74    1.44   1
  -9  13  -5    3.40    1.69   1
  -8   9  12   10.54    1.22   1
  -7   4   3   17.47    1.47   1
  -7   4   6   61.18    1.33   1
  -7   8  13   61.74    1.44   1
  -6   3   1  692.39    3.71   1
  -6   3   7    4.05    1.15   1
  -6   5  11   96.41    1.51   1
  -6   8  14    5.09    1.41   1
  -5   4  11   53.32    1.55   1
  -5   8  15   16.35    1.52   1
  -4   1   6  121.07    1.90   1
  -4   2   9  200.13    2.16   1
  -4   8  16   18.65    1.26   1
  -4  13 -11    6.54    1.50   1
  -4  16 -12   13.15    1.54   1
  -3   1   8   94.64    1.83   1
  -3   5  14   44.34    1.45   1
  -3  12 -11   -0.11    1.37   1
  -2   0   6 1164.91    4.91   1
  -2   1   9  432.09    2.90   1
  -2   2  11  137.05    1.94   1
  -2   4  -6  310.60    4.02   1
  -2   5  -7  211.10    3.08   1
  -2  17 -13    1.62    1.38   1
  -1   0   7    1.49    1.40   1
  -1  13 -12  116.96    1.94   1
   0   1  10  127.99    1.95   1
   0   2  -4 1661.31    7.87   1
   0   4  14   76.29    1.51   1
   0  16 -13    0.55    1.05   1
   1  13 -12   57.51    1.35   1
   1  16 -13    3.80    1.09   1
   2   0   6 2151.59   10.67   1
   2   1   9   49.70    1.94   1
   2   3  -5  524.60    3.73   1
   2   4  -6    1.74    1.16   1
   2   6  -8  123.37    2.01   1
   3   1   8  151.09    3.10   1
   3   2  10   95.57    2.37   1
   4   4  12   80.20    2.07   1
   4   5  -6   77.22    1.85   1
   4   6  -7    0.81    1.54   1
   4   6  14   40.37    1.79   1
   4   9  -9  163.20    1.95   1
   5   2   0   38.36    1.67   1
   5   3  -2   17.90    1.29   1
   5   3   9    0.45    2.11   1
   5   5  -5   51.74    1.76   1
   5   5  12   36.61    2.00   1
   5   6  -6   23.97    1.40   1
   5   6  13   92.49    2.43   1
   5  10  -9   33.21    1.32   1
   6   4  -2  130.01    1.96   1
   6   6  -5    5.40    1.62   1
   6  16 -11    3.43    1.73   1
   7   6  -3  380.62    2.70   1
   7  10  -7  282.98    2.34   1
   7  16 -10   49.92    1.82   1
   9   7   2   42.49    1.73   1
   9   7   5   -0.74    1.27   1
   9   8  -1  220.53    2.23   1
   9  15  -7   -2.87    1.46   1
  10  10   0   65.24    1.60   1
  10  12  -3   37.88    1.58   1
 -10  10   3   53.15    1.53   1
 -10  10   4   99.69    1.73   1
  -9   8   2   24.36    1.37   1
  -9   8   7   83.19    1.43   1
  -8   6   2  125.21    1.81   1
  -8   6   6   50.39    1.53   1
  -8   7  -1  401.24    2.97   1
  -8   7   9   60.72    1.29   1
  -7   4   4   27.90    1.26   1
  -7   6  10    3.86    1.07   1
  -7   9  13   -0.96    1.43   1
  -7  12  -8    0.05    1.51   1
  -6   3   2   15.09    1.50   1
  -6   3   5    5.47    1.49   1
  -6   4  -1   79.22    2.01   1
  -6  14 -10   70.85    3.35   1
  -5   2   2   90.16    1.83   1
  -5   2   6  175.89    1.93   1
  -5   3   9    8.49    1.14   1
  -5   4  -3    4.97    1.93   1
  -5   5  12    6.66    1.08   1
  -4   1   3  764.14    4.20   1
  -4   1   4  290.57    2.52   1
  -4   4  12  101.50    1.51   1
  -4   5  13   52.11    1.26   1
  -4   9  -9    0.53    1.73   1
  -3   2  10  146.34    1.79   1
  -2   0   2 2135.38    8.38   1
  -2   3  12    7.12    1.28   1
  -2   6  15    0.01    1.18   1
  -2   9 -10    2.94    1.43   1
  -2  13 -12   38.24    1.64   1
  -2  16 -13   22.44    1.71   1
  -1   7  -9   37.31    1.68   1
  -1   7  16   16.81    1.32   1
   0   7  16   38.79    1.41   1
   0  10 -11   15.92    1.31   1
   0  15 -13   -2.85    1.25   1
   1   2  -4  200.60    2.71   1
   1   7  -9  270.15    2.44   1
   1  15 -13    0.51    1.28   1
   2   1  -2   50.90    2.66   1
   2   3  12    2.55    1.22   1
   2  13 -12   40.87    1.31   1
   3   1  -1   62.43    2.04   1
   3   8  16   39.32    1.69   1
   3  11 -11  104.33    1.84   1
   4  10 -10   17.92    1.47   1
   5   8  -8  100.12    1.64   1
   5  16 -12   -0.85    1.68   1
   6   5  -4  101.45    2.08   1
   6   8  -7  114.58    1.72   1
   6  15 -11   41.20    1.81   1
   7   4   0   57.25    1.74   1
   7  13  -9   78.06    1.63   1
   7  15 -10    3.23    1.40   1
   8   5   3   70.81    1.70   1
   8   5   4    1.47    1.44   1
   8   7  -3   17.43    1.46   1
   8   9  -5  316.94    2.41   1
   8  10  -6   -1.58    1.41   1
   8  15  -9   17.21    1.93   1
   9   7   1    1.31    1.18   1
   9  10  -4  108.74    1.82   1
   9  11  -5   69.18    1.73   1
   9  14  -7   84.88    1.82   1
  10   9   2    1.47    1.27   1
  10   9   3   93.04    1.89   1
  10   9   5   44.36    1.68   1
  10  10  -1    4.41    1.31   1
  10  13  -4   32.69    1.37   1
  11  12   1   61.41    1.70   1
 -10  11   1   25.56    1.33   1
 -10  11   6   30.23    1.46   1
 -10  11   7   27.88    1.23   1
 -10  13  -2    1.23    1.43   1
 -10  14  -3    2.71    1.44   1
  -9   8   4   18.03    1.28   1
  -9   8   5    7.47    1.02   1
  -9   9   8   22.75    1.18   1
  -9  10  -2    4.63    1.20   1
  -9  12  -4    0.77    1.51   1
  -8   6   3    7.10    1.29   1
  -8   6   5    2.85    1.01   1
  -8   7   8   35.45    1.22   1
  -8  10  12    0.01    1.19   1
  -8  12  -6  133.85    2.96   1
  -7   5   0   24.90    1.45   1
  -7   5   7  143.28    1.85   1
  -7   6  -2   10.57    1.61   1
  -6   3   4   -0.77    1.15   1
  -6   4   8   44.64    1.28   1
  -6   5  10  110.99    1.54   1
  -6   6  -4   -0.42    1.94   1
  -6   6  11    3.05    1.23   1
  -6   9  14    0.69    1.42   1
  -5   2   3  519.71    3.18   1
  -5   2   5  438.27    2.74   1
  -5   3  -1    5.37    1.70   1
  -5   3   8  393.06    2.61   1
  -5   9  15   -2.29    1.50   1
  -5  12 -10   20.47    1.92   1
  -4   3  10   23.41    1.21   1
  -4  15 -12   11.08    1.68   1
  -3   1   7  118.45    1.76   1
  -3   3  11   11.69    1.05   1
  -1   1   9  158.89    2.02   1
  -1   3  12  242.53    2.36   1
  -1   6  15    2.43    1.20   1
  -1  10 -11  143.56    2.06   1
  -1  12 -12   -0.38    1.35   1
   0   2  11   94.43    1.69   1
   0   8 -10  103.22    1.88   1
   1   6  15   11.53    1.22   1
   1   8 -10  122.51    1.93   1
   1  12 -12   41.10    1.26   1
   2   7  -9  324.25    2.48   1
   2  12 -12   25.17    1.44   1
   3   5  -7  191.99    2.08   1
   3   6  -8    5.74    1.59   1
   3   9 -10   41.86    1.31   1
   4   3  -4   91.47    1.67   1
   4   8  -9  201.50    2.18   1
   5   9  -9    8.95    1.18   1
   5  15 -12   -2.00    1.61   1
   6   3  -1  707.89    3.80   1
   6   9  -8   33.07    1.39   1
   6  14 -11    8.46    2.15   1
   7   6  -4    6.09    1.18   1
   7   8  -6  152.08    1.85   1
   7   9  -7    9.94    1.26   1
   7  14 -10   -2.15    1.53   1
   8   5   1  263.55    2.54   1
   8  14  -9   66.08    1.98   1
   9   8  -2   26.22    1.44   1
  10   9   6    2.51    1.32   1
  10  11  -3   31.80    1.52   1
  10  12  -4   -0.50    1.40   1
  11  12   0    0.77    1.37   1
 -10  11   3   30.00    1.47   1
 -10  11   4   22.69    1.38   1
 -10  12   0   31.43    1.42   1
 -10  12   7    2.94    1.44   1
  -9   9   7    0.47    1.04   1
  -8   7   0   30.47    1.45   1
  -8   8   9  128.48    1.60   1
  -7   5   1   37.50    1.57   1
  -7   5   6   73.34    1.37   1
  -7   7  10   -0.49    1.02   1
  -7  10  13   62.49    1.57   1
  -6   4   7  124.37    1.86   1
  -6   7  -5  503.55    5.34   1
  -5   5  11  190.27    1.85   1
  -5   6  12   -0.79    1.28   1
  -5  10  -9    0.20    2.17   1
  -4   2   7  271.47    2.37   1
  -4   6  13    4.39    1.25   1
  -3   5  13   72.94    1.41   1
  -3   6  14    4.93    1.02   1
  -2   1   8  157.96    1.98   1
  -2   7  -9  112.91    2.30   1
  -2  15 -13    1.30    1.42   1
  -1   4  13    7.35    1.13   1
   0   4  13   64.37    1.67   1
   0   5  14  112.54    1.83   1
   0  14 -13   75.07    1.68   1
   1   5  14   26.95    1.39   1
   1  14 -13    9.01    1.10   1
   3   3  -5   70.28    1.62   1
   3   3  11   19.51    1.46   1
   3  10 -11  217.88    2.18   1
   4   1   0    8.60    1.59   1
   4   9 -10    0.69    1.32   1
   4  16 -13   15.87    1.41   1
   5   3  -3   21.12    1.31   1
   5   5  -6   79.97    1.85   1
   6   7  -7  143.50    2.02   1
   7   4  -1   56.11    1.71   1
   7   5  -3   78.56    1.79   1
   7  13 -10    4.15    1.56   1
   8   5   0   21.09    1.42   1
   8   5   6    0.76    1.48   1
   8   6  -2  126.89    1.71   1
   8   8  -5  142.50    1.81   1
   8   9  -6    3.16    1.42   1
   9   7  -1   62.73    1.65   1
   9   9  -4   99.52    1.73   1
   9   9  10    0.31    2.31   1
   9  10  -5   16.67    1.20   1
   9  14  -8   73.71    2.07   1
  10   9   0   -1.70    1.00   1
  11  11   1   24.05    1.43   1
  11  11   3   -0.43    1.33   1
 -10  12   1    5.31    1.27   1
 -10  12   6   39.50    1.34   1
 -10  15  -3  112.58    2.30   1
  -9   9   1   11.24    1.34   1
  -9   9   2    2.46    1.18   1
  -9   9   4   94.25    1.64   1
  -9   9   5   15.78    1.29   1
  -9  10  -1   64.53    1.59   1
  -9  10   8    2.89    1.09   1
  -8   7   5   37.77    1.47   1
  -8   7   6   99.81    1.47   1
  -8   8   8   18.15    1.13   1
  -8   9  -3  119.55    2.17   1
  -7   5   3   78.88    1.72   1
  -7   5   4    7.85    1.38   1
  -7   7  -3    7.05    1.55   1
  -6  10  14   -0.71    1.25   1
  -5   4   9   54.77    1.36   1
  -5  10  15    3.75    1.26   1
  -4   3   9  112.89    1.75   1
  -3   3  10   50.42    1.62   1
  -3  11 -11   25.21    1.58   1
  -3  16 -13    2.63    1.29   1
  -2   3  11   12.29    1.19   1
  -2   6  14  161.06    2.03   1
  -2   7  15   20.32    1.15   1
  -2  12 -12   41.95    1.64   1
  -1   0   1 1346.89    8.63   1
  -1   2  10  220.35    2.39   1
  -1   8  16   57.38    1.37   1
   0   4  -7  179.64    2.40   1
   0   5  -8   69.60    1.83   1
   0   8  16   12.51    1.30   1
   0   9 -11  204.99    2.26   1
   1   3  -6   43.13    1.72   1
   1   4  -7  973.65    4.39   1
   1  11 -12  171.52    2.06   1
   2   2  10   96.11    1.98   1
   2   5  -8  126.48    1.99   1
   2  11 -12   73.60    1.67   1
   3   6  14    1.05    1.23   1
   3   8 -10  161.96    2.00   1
   4   2  -3   73.63    1.90   1
   4   4  -6   10.46    1.50   1
   4   5  -7   80.30    1.61   1
   4   8  15   66.20    1.87   1
   4  15 -13   24.91    1.61   1
   5   4  -5  544.71    3.09   1
   5   7  -8   91.43    1.57   1
   5   8  -9   32.85    1.56   1
   5   9  15    0.16    1.45   1
   5  14 -12  109.50    1.72   1
   6   2   2   17.81    1.67   1
   6   3  -2   19.11    1.58   1
   6   5  -5  436.29    2.78   1
   6   8  -8   25.58    1.32   1
   6  13 -11   63.34    1.58   1
   7   3   3    4.43    1.58   1
   7   7  -6  141.88    1.80   1
   7   8  -7  323.13    2.55   1
   8   6  -3    7.93    1.36   1
   8  11  -8  106.48    1.99   1
   8  13  -9   39.10    1.48   1
   9   6   2    1.36    1.14   1
   9   6   4    2.98    1.41   1
   9   7   7    3.62    1.38   1
  10   8   2   88.59    1.74   1
  10   8   3   -1.42    1.16   1
  10   9  -1    5.08    1.02   1
  10  10  -3   60.09    1.57   1
  10  11  -4   28.51    1.27   1
  10  13  -6   32.33    1.74   1
  11  11   0    4.45    1.35   1
  11  12  -2    0.17    1.43   1
 -10  12   3   34.18    1.42   1
 -10  12   4    0.84    1.04   1
 -10  13   0   -0.37    1.22   1
 -10  13   6   29.10    1.55   1
 -10  14  -2   59.40    1.69   1
  -9  10   7   61.25    1.31   1
  -9  11  -2    0.59    1.33   1
  -9  11   8   -2.08    1.32   1
  -9  14  -5   51.83    1.95   1
  -8   7   2   80.96    1.67   1
  -8   7   3   20.15    1.36   1
  -8   9   9   49.21    1.29   1
  -8  10  -4    0.92    1.39   1
  -7   6   7   58.25    1.37   1
  -7   8  10   99.05    1.53   1
  -6   4   1   11.04    1.45   1
  -6   4   5  101.59    1.88   1
  -6   5  -2    2.76    1.56   1
  -6   5   8  113.98    1.57   1
  -6   7  11  100.09    1.50   1
  -6  16 -11    2.80    2.45   1
  -5   3   0 1304.25    5.34   1
  -5   3   6   88.23    1.55   1
  -4   2   0  175.58    2.50   1
  -4   2   6   67.24    1.46   1
  -4   4  10   66.91    1.44   1
  -4   9  15   -0.55    1.12   1
  -4  12 -11   33.87    1.80   1
  -3   1   1   62.66    2.15   1
  -3   1   5  262.16    2.43   1
  -3   2   8  282.14    2.36   1
  -3   4  11  246.43    2.25   1
  -3   7  14   53.82    1.49   1
  -3   9 -10   42.02    1.78   1
  -2   2   9  177.90    2.03   1
  -2   4  12    1.46    1.11   1
  -2  14 -13   13.26    1.50   1
  -1   5  -8  178.75    2.61   1
  -1  11 -12   49.23    1.52   1
   0   2  10   70.21    1.85   1
   0  13 -13   23.17    1.33   1
   0  16 -14   28.90    1.29   1
   1   1  -3   45.35    2.31   1
   1   6  -9    4.52    1.22   1
   1   7  15   84.60    1.64   1
   1  13 -13   -0.92    1.03   1
   2   3  -6   67.22    1.55   1
   2   6  -9    9.67    1.47   1
   2   9 -11   53.44    1.37   1
   3   1  -2  553.23    3.98   1
   3   2  -4  139.38    2.12   1
   3   5  13   24.27    1.32   1
   3   9  16    0.80    1.30   1
   4   1  -1  771.39    4.53   1
   4   7  -9    1.98    1.14   1
   4  14 -13   43.87    1.65   1
   5   2  -2   92.39    1.97   1
   5  13 -12    4.22    1.19   1
   6   2   1    8.61    1.45   1
   6   2   4  706.26    5.25   1
   6   4  -4  348.51    2.56   1
   6   9  14   -0.69    1.76   1
   6  12 -11    8.15    1.46   1
   7   3   2    6.67    1.42   1
   7   5  -4    6.68    1.51   1
   7  10  -9   60.69    1.70   1
   7  12 -10   26.59    1.36   1
   8   7  -5   37.65    1.55   1
   8   8  -6   -1.08    1.42   1
   8  12  -9    4.02    1.29   1
   9   6   1   40.44    1.52   1
   9   6   5  399.42    3.53   1
   9   7  -2  141.91    1.76   1
   9   8  -4   21.03    1.37   1
   9   9  -5   11.68    1.18   1
   9  13  -8    3.96    1.36   1
  10   8   0    9.90    1.26   1
  10   8   5    0.44    1.27   1
  11  10   1    5.23    1.33   1
  11  10   3    0.92    1.46   1
  11  12  -3   -0.80    1.46   1
 -10  13   1   49.48    1.49   1
  -9  10   1  274.02    2.36   1
  -9  10   5   14.62    1.29   1
  -9  13  -4    3.44    1.32   1
  -8   8   6    2.73    1.26   1
  -8   9   8    1.91    1.02   1
  -8  14  -7   12.28    1.90   1
  -7   6   6    1.87    1.06   1
  -7   9  -5    7.00    1.73   1
  -7  10  -6    8.35    1.88   1
  -6   4   2  126.84    2.02   1
  -6   4   4  332.25    2.41   1
  -6   5   7   64.14    1.65   1
  -5   3   5    6.13    1.12   1
  -5   4   8  147.07    1.74   1
  -5   5  -4   84.03    2.80   1
  -5   6  11   60.47    1.44   1
  -5   7  12   14.49    1.11   1
  -5  16 -12    0.53    1.79   1
  -4   7  13   37.39    1.21   1
  -4  10  15   40.43    1.62   1
  -4  14 -12   96.21    2.32   1
  -3   1   2  577.63    3.85   1
  -3   1   4   16.96    1.30   1
  -3   6  13    4.61    1.05   1
  -2   8 -10   48.91    1.64   1
  -2   8  15   89.96    1.53   1
  -1   0   3 3320.97   10.52   1
  -1   4  12   86.02    1.55   1
  -1   5  13  150.97    1.83   1
  -1   6  -9 1020.61    5.09   1
  -1   9 -11    2.17    1.24   1
  -1   9  16   33.32    1.31   1
  -1  16 -14    9.13    1.41   1
   0   1   8  284.37    2.70   1
   0   3  11  262.79    2.54   1
   0   6  14   72.34    1.61   1
   0   7 -10  118.58    1.98   1
   0  15 -14   -1.14    1.28   1
   1   6  14    2.14    1.14   1
   1   7 -10   18.45    1.24   1
   1  10 -12   86.65    1.69   1
   1  12 -13   61.34    1.48   1
   2   0   0   10.28    2.36   1
   2   1  -3  137.24    2.36   1
   2  15 -14   -0.02    1.39   1
   3   1   7   26.81    2.01   1
   3   4  -7    1.51    1.18   1
   3   5  -8   57.34    1.46   1
   3   9 -11   34.93    1.25   1
   4   7  14   27.22    1.51   1
   4   8 -10   76.51    1.47   1
   5   1   3    0.43    1.64   1
   5   6  -8    4.53    1.44   1
   5  12 -12   -2.24    1.36   1
   6   6  -7   15.89    1.20   1
   6   7  -8  247.56    2.30   1
   6  10 -10   71.21    1.52   1
   7   3   0  111.34    2.01   1
   7   8  12    8.59    2.26   1
   7  11 -10    0.53    1.44   1
   8   4   3    7.29    1.41   1
   8   5  -2   17.02    1.35   1
   8   5   7   11.53    1.82   1
   8  10  -8   86.09    1.57   1
   9   6  -1   31.55    1.47   1
   9  12  -8   -3.32    1.27   1
  10   8  -1   43.28    1.49   1
  10   9  -3   12.17    1.32   1
  10  10  -4  110.02    1.59   1
  11  10   0    0.05    1.28   1
  11  10   4    1.81    1.28   1
  11  11  -2    0.45    1.37   1
 -10  13   3  110.16    1.62   1
 -10  13   4   32.75    1.24   1
 -10  15  -2    2.47    1.31   1
  -9  10   2   51.60    1.49   1
  -9  10   4  103.45    1.51   1
  -9  11  -1   11.00    1.26   1
  -9  12   8    3.43    1.10   1
  -8   8   0  203.60    2.24   1
  -8   8   5  137.11    1.66   1
  -8  10   9   60.17    1.36   1
  -7   6   0   19.83    1.23   1
  -7   6   1  833.18    3.86   1
  -7   6   4    5.96    1.33   1
  -7   7   7   92.39    1.65   1
  -7   9  10    3.18    1.06   1
  -6   8  11  142.88    1.69   1
  -5   3   2   16.82    1.45   1
  -5   3   3   20.57    1.44   1
  -5   5   9  233.64    2.02   1
  -4   2   1   57.30    1.83   1
  -4   2   3   74.84    1.81   1
  -4   2   4  145.96    1.90   1
  -4   3   7  750.72    3.52   1
  -4   4   9   97.36    1.82   1
  -3   2  -2    7.06    2.10   1
  -3   2   7    4.16    1.12   1
  -3   5  -7  112.06    3.20   1
  -3   6  -8   30.82    2.26   1
  -3   8  14   92.89    1.71   1
  -2   1  -1 1170.52    9.38   1
  -2   1   6  293.21    2.57   1
  -2   2   8  561.67    3.33   1
  -2   4  11  141.87    1.94   1
  -2   7  14   44.42    1.33   1
  -1   1   7  252.36    2.44   1
  -1   2   9   86.67    1.70   1
  -1   3  -6  588.24    4.42   1
  -1   8  15    0.47    1.25   1
  -1  15 -14    8.41    1.32   1
   0   2  -5  237.78    3.02   1
   0   5  13    8.66    1.05   1
   0   9  16    5.70    1.11   1
   0  12 -13    2.52    1.12   1
   1   4  12   71.47    1.67   1
   2   2  -5  143.10    2.09   1
   2  10 -12   15.59    1.14   1
   2  14 -14   78.04    1.73   1
   3   0   1   78.39    2.73   1
   3   7 -10  246.91    2.16   1
   3  15 -14    4.25    1.23   1
   4   2  -4  146.45    1.95   1
   4   2   8  560.18    6.53   1
   4   4  11   71.31    2.01   1
   4   5  12   24.92    1.66   1
   4  11 -12  105.73    1.62   1
   4  13 -13   17.18    1.21   1
   5   1   1   28.11    1.60   1
   5   1   4  124.63    3.00   1
   5   4  -6  178.41    1.94   1
   5   7  -9  148.66    1.81   1
   5  10 -11   15.40    1.23   1
   6   2   5    0.89    2.01   1
   6   4  -5  106.02    1.99   1
   6  11 -11   55.75    1.44   1
   7   3  -1   21.97    1.57   1
   7   3   5    9.88    1.59   1
   7   4  -3   18.31    1.23   1
   7   6  -6    2.15    1.10   1
   7   7  -7   98.94    1.61   1
   7   7  11    5.63    2.37   1
   7   9  -9   16.35    1.46   1
   8   4   0  369.55    2.81   1
   8   4   1    7.23    1.34   1
   8   4   4    3.73    1.32   1
   8   5  -3   22.57    1.40   1
   8  11  -9   68.90    1.55   1
   9   8  -5    9.67    1.28   1
   9  10  -7   59.87    1.45   1
  10   7   2    6.42    1.44   1
  10   7   3    0.92    1.32   1
  10   8   6   12.03    1.39   1
  10  11  -6   28.55    1.62   1
  11  11  -3   32.52    1.59   1
 -10  14   0    0.66    1.03   1
 -10  14   1   40.54    1.51   1
 -10  14   3   15.05    1.37   1
 -10  14   4   20.25    1.42   1
  -9  11   5   70.15    1.57   1
  -9  12  -2    0.91    1.34   1
  -9  12   7  102.29    1.58   1
  -9  13   8    2.30    1.38   1
  -9  15  -5    2.77    1.58   1
  -8   8   2    3.26    1.27   1
  -8   8   3   27.30    1.18   1
  -8   9   6    1.92    1.23   1
  -8  10   8   78.86    1.43   1
  -8  11   9   60.35    1.60   1
  -7   6   3  359.17    2.49   1
  -7   7  -2  352.53    3.01   1
  -7  13  -8   -0.26    2.28   1
  -6   5  -1    7.14    1.40   1
  -6   6   8    1.27    1.10   1
  -5   8  12  181.56    1.81   1
  -5  11  14   28.56    1.39   1
  -4   5  10  276.75    2.17   1
  -4   7  -8   18.61    2.58   1
  -4   7  12   79.28    1.65   1
  -4   8  13   89.15    1.51   1
  -4  11  15   -0.74    1.24   1
  -3   4  10   95.53    1.60   1
  -3   5  11  142.07    1.88   1
  -3   7  13   87.01    1.50   1
  -3  10 -11   95.76    2.24   1
  -2   1   5    1.92    1.46   1
  -2   5  12  112.53    1.70   1
  -2   9  15   11.48    1.36   1
  -2  13 -13   37.12    1.46   1
  -1   3  10  245.79    2.46   1
  -1  10 -12    5.33    1.24   1
  -1  10  16   13.79    1.40   1
   0   8 -11  229.49    2.32   1
   0  14 -14   19.96    1.37   1
   1   8  15   27.58    1.30   1
   2   0   4   41.93    3.56   1
   3   2  -5  945.58    4.17   1
   3   7  14   38.70    1.51   1
   3   8 -11  239.32    2.26   1
   3  14 -14   24.49    1.53   1
   4   3  -6    6.24    1.46   1
   4   4  -7  143.29    1.80   1
   4   6  -9    0.49    1.16   1
   4   7 -10  142.90    1.93   1
   4   9  15    5.97    1.44   1
   4  12 -13   18.58    1.41   1
   5   1   0   32.70    1.61   1
   5   2  -3  545.16    3.22   1
   5   3  -5    2.64    1.17   1
   5   4  10   77.23    2.74   1
   5   7  13    6.75    1.44   1
   5  11 -12   13.94    1.40   1
   6   2  -1   47.38    1.57   1
   6   8  13   32.60    1.94   1
   6   9 -10   14.21    1.12   1
   7  10 -10   85.43    1.59   1
   8   6  -5    3.62    1.33   1
   8   7  -6  106.03    1.59   1
   8   9  -8    0.42    1.12   1
   8  10  -9   56.97    1.71   1
   9   5   1   20.63    1.36   1
   9   5   2    8.39    1.43   1
   9   6  -2    2.77    1.04   1
   9   7  -4    3.18    1.04   1
   9   7   8   98.42    2.73   1
   9  11  -8    5.29    1.22   1
  10   7   0    2.35    1.27   1
  10   8  -3   60.07    1.49   1
  10   9  -4    4.55    1.10   1
  10   9   8    0.18    1.58   1
  10  12  -7    5.23    1.32   1
  11   9   0  151.40    1.99   1
  11   9   1    0.99    1.24   1
  11   9   3    3.26    1.24   1
  11  10  -2   12.09    1.18   1
 -10  15   0    0.32    1.29   1
  -9  11   1   46.31    1.44   1
  -9  11   2   95.67    1.72   1
  -9  11   4   10.63    1.05   1
  -9  13   7   -1.89    1.41   1
  -9  14  -4   -1.03    1.34   1
  -8   9  -1   32.82    1.42   1
  -8   9   5  293.22    2.37   1
  -8  10  -3    5.68    1.40   1
  -8  13  -6    4.13    1.71   1
  -7   7   6  127.12    1.60   1
  -7   9   9   18.15    1.09   1
  -7  10  10   88.53    1.48   1
  -6   5   5  408.75    2.57   1
  -6   6   7   14.96    1.15   1
  -6   8  10  180.15    1.81   1
  -6   9  11   92.25    1.46   1
  -5   4   6  172.24    1.91   1
  -5   5   8  175.37    1.85   1
  -4   3  -2    5.21    1.70   1
  -4   3   6    8.93    1.18   1
  -3   3   8   54.95    1.52   1
  -3   9  14   10.88    1.36   1
  -3  14 -13    9.43    1.42   1
  -2   3   9   23.26    1.50   1
  -2   8  14  152.70    1.90   1
  -1   1   6  857.71    4.56   1
  -1   5  12  187.39    2.10   1
  -1   6  13   66.68    1.62   1
  -1   9  15   -0.23    1.23   1
  -1  14 -14   13.66    1.48   1
   0   1   7  210.19    2.59   1
   0   7  14   68.81    1.59   1
   0  10  16   13.92    1.19   1
   0  11 -13    0.76    1.09   1
   1   3  -7   58.20    1.73   1
   1   5  -9   55.35    1.46   1
   1   6 -10   18.02    1.40   1
   1   9 -12  120.60    1.91   1
   1  11 -13  179.52    1.91   1
   2   1   7   86.39    2.44   1
   2   2   9  104.78    2.10   1
   2   4  -8  637.14    3.40   1
   2   5  -9  338.68    2.54   1
   2   9 -12   26.27    1.38   1
   2  10  16   14.95    1.43   1
   3   3  10   46.74    1.87   1
   3   4  -8   97.69    1.84   1
   3   6  13   20.89    1.39   1
   5   5  -8  176.06    2.07   1
   5   6  -9  285.04    2.37   1
   5   6  12    0.83    1.46   1
   6   2  -2  223.28    2.46   1
   6   3  -4    1.68    1.21   1
   6   5  -7   62.09    1.51   1
   6   5  10   27.49    2.75   1
   6   6  -8    1.91    1.13   1
   6  10 -11   28.38    1.23   1
   7   4  -4   31.49    1.30   1
   7   5  -6   72.87    1.69   1
   7   6  -7   66.38    1.49   1
   7   8  -9   26.20    1.50   1
   8   4  -2   11.99    1.32   1
   9   7  -5   81.26    1.66   1
   9   9  -7    0.25    1.12   1
   9  10  -8    6.45    1.48   1
  10   7  -1   51.23    1.25   1
  10  10  -6    6.27    1.15   1
  10  11  -7   30.00    1.36   1
  11   9   4    1.13    1.22   1
  11  10  -3   64.46    1.44   1
 -10  15   1    0.47    1.32   1
 -10  15   3    1.86    1.14   1
  -9  12  -1   18.23    1.32   1
  -9  12   5  105.78    1.57   1
  -9  14   8   79.84    1.57   1
  -8   9   0    3.09    1.24   1
  -8  10   6    4.49    1.20   1
  -8  11  -4   14.88    1.49   1
  -8  11   8  106.88    1.55   1
  -8  12   9    6.39    1.08   1
  -7   7   4    0.40    1.26   1
  -7   8  -3  267.71    2.90   1
  -7   8   7  299.65    2.18   1
  -7  15  -9    2.73    2.51   1
  -6   5   1  126.68    2.03   1
  -6   5   2  150.17    2.08   1
  -6   5   4  100.39    1.73   1
  -6   7   8  244.58    2.21   1
  -5   4   5  529.81    2.95   1
  -5   6   9  292.60    2.17   1
  -5   8  11   43.77    1.34   1
  -5   9  12    5.26    1.13   1
  -5  11 -10   36.73    2.87   1
  -5  12  14    4.03    1.27   1
  -5  15 -12   64.02    2.71   1
  -4   5   9   29.63    1.55   1
  -4   8  -9   15.03    2.18   1
  -4   9  13   38.11    1.22   1
  -4  11 -11    2.93    1.61   1
  -4  13 -12   26.76    1.73   1
  -3   2   5  914.42    4.18   1
  -3   8  13   14.24    1.34   1
  -2   6  -9    7.54    1.61   1
  -2  10  15    3.56    1.32   1
  -1  11  16    8.74    1.21   1
   0   3  10    0.26    1.40   1
   0   4  -8   10.95    1.26   1
   0   6 -10  313.94    2.70   1
   0   6  13    2.56    1.25   1
   0  13 -14    6.18    1.27   1
   1   1  -4   49.84    2.08   1
   1   7  14   72.33    1.62   1
   2   7 -11   17.43    1.36   1
   3   3  -7   -0.28    1.10   1
   3   4  11  181.15    2.57   1
   3   6 -10    1.04    1.06   1
   3  13 -14   31.76    1.28   1
   4   1  -3  766.29    4.12   1
   4   8  14   13.37    1.36   1
   4  11 -13   37.44    1.47   1
   5  10 -12   18.81    1.14   1
   7   3  -3   -1.02    1.40   1
   7   9 -10    1.25    1.11   1
   8   6  -6   48.52    1.39   1
   8   8  -8   22.03    1.19   1
   8   9  -9   55.66    1.43   1
   9   5  -1   13.36    1.12   1
   9   5   4   83.47    1.84   1
   9   6  -4   -0.25    1.24   1
  10   7   5    9.74    1.17   1
  10   8  -4   68.92    1.39   1
  11   9  -2   28.47    1.23   1
  -9  12   1   17.48    1.29   1
  -9  12   2   14.14    1.27   1
  -9  12   4   32.96    1.16   1
  -9  13  -2   18.40    1.30   1
  -9  13   5   28.39    1.40   1
  -9  14   7   78.99    1.58   1
  -9  16  -5    0.57    1.65   1
  -8   9   2   47.36    1.31   1
  -8   9   3  241.45    2.08   1
  -8  10   5   44.24    1.55   1
  -8  13   9   37.71    1.54   1
  -7   7   1   24.15    1.52   1
  -7   7   3   96.60    1.84   1
  -7   8   6  130.56    1.66   1
  -7  11  10    1.53    1.11   1
  -6   9  10   11.77    1.13   1
  -6  10  11   27.64    1.20   1
  -5   4  -1  394.42    3.33   1
  -4   4   7  145.07    2.00   1
  -4   6  10    7.98    1.19   1
  -4   8  12   60.23    1.38   1
  -3   3   7   -3.00    1.39   1
  -3   5  10  140.83    1.82   1
  -3   6  11   73.40    1.62   1
  -3   8 -10   32.25    1.87   1
  -3  10  14   80.15    1.67   1
  -2   1   3  146.15    2.51   1
  -2   4  -7   10.43    1.71   1
  -2   5  11    3.07    1.04   1
  -2   6  12   24.29    1.21   1
  -2   7 -10   20.54    1.62   1
  -2   9  14    3.26    1.27   1
  -2  12 -13   18.96    1.33   1
  -1   2  -5  480.09    4.65   1
  -1  13 -14   34.91    1.61   1
   0   3  -7   21.54    1.29   1
   0   4  11   62.53    1.52   1
   0   7 -11   52.85    1.47   1
   0  11  16   21.42    1.49   1
   1   2  -6  174.10    2.41   1
   1   4  11   31.63    1.50   1
   1   5  12  113.30    1.94   1
   1   9  15    8.76    1.25   1
   1  10 -13    1.68    1.14   1
   2   2  -6    9.32    1.27   1
   2   3  10    8.04    1.35   1
   3   0  -1  378.87    3.72   1
   3   1  -4   16.64    1.37   1
   3   7 -11  183.22    1.90   1
   3  12 -14    8.42    1.35   1
   4   3  -7  710.62    3.48   1
   4   5  -9   28.76    1.32   1
   4   6 -10   11.63    1.18   1
   5   1  -2  356.75    2.92   1
   5   3  -6   92.16    1.59   1
   6   3  -5    3.15    1.28   1
   6   5  -8  115.52    1.82   1
   6   6  11    7.02    1.79   1
   6   9 -11   86.39    1.53   1
   7   2   0   30.11    1.63   1
   7   2   2    9.13    1.46   1
   7   3   6  292.85    4.14   1
   7   7  -9  114.15    1.82   1
   8   3   1   13.43    1.41   1
   8   4  -3   75.96    1.47   1
   8   5  -5  114.81    1.68   1
   9   5  -2  134.36    1.76   1
   9   5   5    1.00    1.31   1
   9   6   7   26.15    1.78   1
   9   8  -7   88.51    1.53   1
   9   9  -8   27.02    1.25   1
  10   6   0   18.40    1.30   1
  10   6   2  366.01    2.96   1
  10   6   3    1.09    1.33   1
  10   7  -3  105.88    1.52   1
  10   9  -6    5.21    1.11   1
  10  10  -7   26.04    1.31   1
  11   8   0   33.63    1.41   1
  11   8   1   15.47    1.30   1
  11   8   3   -0.75    1.20   1
  11   9  -3    1.26    1.05   1
  11  10  -5   54.19    1.74   1
  -9  13  -1    2.69    1.20   1
  -9  13   4    1.04    1.25   1
  -9  15  -4  160.77    2.40   1
  -8  11   6  181.81    2.03   1
  -8  15  -7   98.52    2.57   1
  -7   9   7    9.84    1.10   1
  -7  11   9   52.03    1.57   1
  -7  12  10   22.91    1.25   1
  -6   6  -2  243.61    2.84   1
  -6   6   5    7.37    1.21   1
  -6   7  -4    3.11    1.79   1
  -6   7   7  141.67    1.71   1
  -6  11  11   56.59    1.59   1
  -5   4   0    0.53    1.44   1
  -5   4   3  721.18    3.51   1
  -5   5   6   72.06    1.81   1
  -5   6   8    3.26    1.09   1
  -5   7   9  146.46    1.93   1
  -5   9  11   -0.72    1.11   1
  -5  10  12   14.66    1.17   1
  -4   3   4   87.00    1.59   1
  -4  10  13   71.78    1.42   1
  -3   2   4  137.43    1.99   1
  -3   9  13   11.26    1.30   1
  -3  13 -13   30.76    1.60   1
  -2   1   0    5.64    2.25   1
  -2   2   6   11.11    1.52   1
  -2   3   8    2.93    1.44   1
  -2  11  15   12.50    1.17   1
  -1   3   9    4.19    1.13   1
  -1   4  -8   82.80    2.21   1
  -1   5  -9  161.95    2.30   1
  -1   6  12    3.56    1.33   1
  -1   7  13   91.39    1.56   1
  -1   9 -12    5.72    1.23   1
   0   2   8   29.71    1.58   1
   0   8  14   89.31    1.70   1
   0  10 -13   38.90    1.41   1
   0  12 -14   35.34    1.37   1
   1   8 -12  133.84    1.89   1
   2   8 -12   -0.45    1.01   1
   3   8  14   45.30    1.60   1
   4   0   2  845.83    6.38   1
   4  10 -13   63.16    1.37   1
   4  10  15    1.57    1.26   1
   5   2  -5  430.78    2.79   1
   5   4  -8  142.74    1.93   1
   5   5  -9  233.87    2.05   1
   5   9 -12    7.80    1.04   1
   6   1   1    9.80    1.45   1
   6   4  -7  131.25    1.72   1
   6   7 -10   73.92    1.45   1
   6   8 -11  136.71    1.88   1
   7   2  -1  114.26    2.01   1
   7   2   3  598.92    4.20   1
   7   3  -4  253.87    2.20   1
   7   4  -6   57.04    1.64   1
   7   5  -7  150.46    1.77   1
   7   8 -10  100.59    1.54   1
   8   3   0   12.85    1.16   1
   8   3   3  109.32    2.16   1
   8   4   6   13.97    1.77   1
   8   7  -8   43.46    1.30   1
   8   8  -9  136.09    1.73   1
   9   4   1   66.81    1.63   1
   9   6  -5  190.66    1.93   1
  10   6  -1    0.36    0.95   1
  10   7  -4   99.08    1.53   1
  10   7   6    0.07    1.27   1
  10   9  -7   54.97    1.65   1
  11   8  -2   26.45    1.41   1
  11   8   4    0.39    1.38   1
  -9  13   1   12.05    1.27   1
  -9  13   2  134.01    1.93   1
  -9  14   5   16.05    1.16   1
  -8  10   0  246.91    2.39   1
  -8  10   2   62.20    1.59   1
  -8  10   3   24.50    1.41   1
  -8  11  -3   11.10    1.29   1
  -8  11   5   96.14    1.78   1
  -8  13   8   12.27    1.18   1
  -8  14   9   60.31    1.51   1
  -7   8  -2   -0.75    1.34   1
  -7   8   4  166.34    1.96   1
  -7   9   6    0.84    1.30   1
  -6   6   4    9.53    1.22   1
  -6   8   8   23.47    1.23   1
  -6  10  10   74.66    1.43   1
  -5   4   2   28.02    1.28   1
  -5  11  12   11.94    1.41   1
  -4   3   3    9.48    1.44   1
  -4   4   6    8.19    1.43   1
  -4   6   9    3.90    1.40   1
  -4   7  10  152.91    1.93   1
  -4   9  12    2.56    1.10   1
  -3   2  -1 1279.64    7.25   1
  -3   4   8  102.42    1.68   1
  -3   9 -11   11.41    1.62   1
  -3  11  14   23.77    1.48   1
  -2   1   2   48.41    2.20   1
  -2   2  -4  243.92    6.29   1
  -2   4   9  171.48    2.18   1
  -2   7  12  161.12    2.01   1
  -1   1  -3   16.94    3.26   1
  -1   2   7  724.06    3.93   1
  -1   4  10  179.86    2.03   1
   0   1  -4   86.08    2.22   1
   0   7  13   36.27    1.41   1
   1   4  -9   82.55    1.84   1
   1   5 -10    4.86    1.36   1
   1   8  14   52.27    1.56   1
   2   0  -2 1985.22    8.22   1
   2   1  -5    1.13    1.50   1
   2   3  -8    0.24    1.38   1
   2   4  -9  171.21    1.92   1
   2   6 -11   14.97    1.32   1
   2  11 -14  108.15    1.59   1
   2  13 -15   18.72    1.45   1
   3   2   8   87.01    2.48   1
   3   3  -8   58.38    1.70   1
   3   5 -10  138.10    1.75   1
   3   9 -13    9.92    1.30   1
   3  11 -14   22.59    1.39   1
   4   0   0  113.62    2.14   1
   4   1  -4  286.47    2.43   1
   4   2  -6   70.13    1.51   1
   4   3   9    2.30    1.72   1
   5   1  -3  209.19    2.19   1
   5   7 -11   40.63    1.30   1
   5  12 -14    5.53    1.23   1
   6   1  -1   38.15    1.70   1
   6   1   2   -0.01    1.28   1
   6   2  -4  271.12    2.31   1
   8   3  -2    3.92    1.32   1
   8   5  -6  167.33    1.84   1
   8  10 -11   67.38    1.55   1
   9   4  -1  383.97    2.80   1
   9   4   2    1.66    1.15   1
   9   5  -4   17.31    1.12   1
   9   7  -7   44.05    1.32   1
   9   8  -8  150.53    1.76   1
  10   6  -3    2.74    1.24   1
  10   8  -6   36.45    1.23   1
  11   7   1   29.03    1.42   1
  11   8  -3   65.98    1.46   1
  11   9  -5    7.99    1.37   1
  -9  14  -1    0.93    1.21   1
  -9  14   4    8.53    1.13   1
  -9  15   5   14.87    1.42   1
  -9  16  -4    1.61    1.45   1
  -8  12  -4  168.86    2.42   1
  -8  12   6   21.10    1.22   1
  -8  14  -6   33.17    1.75   1
  -8  15   9   18.92    1.34   1
  -7   8   3   57.92    1.60   1
  -7  10  -5  183.51    2.84   1
  -7  10   7  272.53    2.15   1
  -7  11  -6    7.17    1.69   1
  -7  12   9   10.06    1.13   1
  -7  13  10    5.44    1.15   1
  -6   6  -1    2.63    1.40   1
  -6  12  11    3.43    1.16   1
  -5   5  -3   21.83    1.78   1
  -5   5   5   44.77    1.40   1
  -5   7   8   84.44    1.72   1
  -4   3   0    2.60    1.46   1
  -4   3   1   61.41    1.90   1
  -4  11  13   34.04    1.36   1
  -3   2   2   99.40    2.21   1
  -3   6  10    0.10    1.13   1
  -3   7  11  174.67    1.91   1
  -2   3  -6    0.06    1.77   1
  -2   6  11   18.96    1.15   1
  -2  11 -13   34.74    1.55   1
  -2  12  15   -1.71    1.16   1
  -1   8  13    8.31    1.32   1
  -1  12 -14   33.10    1.39   1
   0  11 -14  114.65    1.81   1
   1   9 -13    0.79    0.90   1
   1  10  15   31.52    1.23   1
   1  13 -15    4.69    1.31   1
   2   7 -12  144.57    1.96   1
   2  10  15   58.18    1.59   1
   3   1  -5  243.97    2.38   1
   3   6 -11   75.94    1.41   1
   3   7  13   87.58    1.84   1
   4   4  -9   95.34    1.59   1
   4   5 -10  263.03    2.06   1
   4   6  12  237.59    2.89   1
   4   9 -13   34.54    1.22   1
   5   2  -6  177.95    2.11   1
   5   8 -12  186.70    1.84   1
   5   8  13   28.84    1.68   1
   6   1  -2  141.91    2.14   1
   6   4  -8   44.66    1.56   1
   6   6 -10  307.05    2.21   1
   7   2  -3   23.95    1.53   1
   7   4  -7  324.08    2.43   1
   7   6  -9    8.55    1.16   1
   7   7 -10    3.72    1.08   1
   8   3  -3  351.66    2.56   1
   8   3   4    0.36    1.30   1
   8   4  -5   47.74    1.35   1
   8   6  -8   15.42    1.19   1
   8   7  -9   61.28    1.40   1
   9   4  -2   49.62    1.33   1
   9   5  -5  102.38    1.72   1
   9  10 -10   13.78    1.38   1
  10   5   0   15.20    1.27   1
  10   6  -4    4.21    1.24   1
  10   6   5   -1.23    1.26   1
  10   8  -7   59.33    1.64   1
  10   8   8   66.74    2.52   1
  11   7  -2    2.85    1.24   1
  11   7   0    5.77    1.03   1
  11   7   3    2.21    1.33   1
  -9  14   1   91.64    1.75   1
  -9  14   2   17.43    1.31   1
  -9  15   4   33.28    1.47   1
  -8  11   3   31.66    1.45   1
  -7   8   1   98.01    1.82   1
  -7   9  -3    3.22    1.41   1
  -7  14  10   15.13    1.33   1
  -6   6   1    0.63    1.19   1
  -6   6   2  985.70    4.04   1
  -6   7   5  319.46    2.31   1
  -6   8  -5    0.74    1.86   1
  -6   9   8   35.50    1.28   1
  -6  13  11   70.11    1.54   1
  -5   6   6   22.15    1.61   1
  -5   8   9   30.77    1.27   1
  -5  12  12    1.74    1.11   1
  -4   5   7   78.44    1.57   1
  -4  10  12  129.52    1.67   1
  -4  12 -12  107.86    2.61   1
  -4  12  13   18.26    1.27   1
  -3   2   1 2151.55    7.43   1
  -3   4   7    2.20    1.43   1
  -3  12 -13   14.34    1.56   1
  -3  12  14    7.38    1.19   1
  -2   2   5  139.90    2.07   1
  -2   9 -12   11.87    1.50   1
  -2  11  14  113.65    1.83   1
  -2  13  15   17.77    1.56   1
  -1   1   4   53.63    1.80   1
  -1   7  12   89.16    1.74   1
  -1   8 -12  113.03    1.89   1
  -1  12  15    1.19    1.41   1
   0   4  10   29.02    1.36   1
   0   5 -10   81.85    1.81   1
   0   5  11   49.87    1.44   1
   0   6 -11    0.90    1.21   1
   0   9 -13    2.26    1.14   1
   0   9  14    2.01    0.97   1
   1   0   3  188.97    5.12   1
   1   2  -7  689.37    3.86   1
   1   6  12    0.77    1.27   1
   1   7 -12   82.55    1.62   1
   2  12 -15   -0.39    1.28   1
   3   2  -7    0.23    1.14   1
   3  10 -14   78.37    1.44   1
   4   2  -7  261.80    2.37   1
   4   5  11    9.87    1.34   1
   4   7 -12   81.61    1.43   1
   4   9  14    0.20    1.15   1
   4  11  15   -0.40    1.29   1
   5   4  -9   55.99    1.32   1
   6   2  -5  260.97    2.28   1
   6   3  -7    4.17    1.12   1
   6   7 -11   99.93    1.54   1
   6   9  13    1.22    1.46   1
   7   3  -6    5.23    1.32   1
   8   4  -6   -0.67    1.32   1
   8   9 -11    3.92    1.23   1
   9   4   4    1.01    1.32   1
   9   6  -7  184.37    1.92   1
   9   7  -8   -1.62    1.09   1
   9   9 -10   25.75    1.35   1
  10   5  -1   83.02    1.45   1
  10   5   2   14.64    1.34   1
  10   7  -6   35.89    1.21   1
  11   7  -3    7.22    1.28   1
  11   8  -5   64.95    1.66   1
  11   9  -6    1.43    1.16   1
  -9  15  -1    0.38    1.21   1
  -9  15   2    2.09    1.28   1
  -9  16   4   32.52    1.50   1
  -9  16   5    0.98    1.15   1
  -8  11   0    6.59    1.28   1
  -8  11   2   18.75    1.13   1
  -8  12  -3    0.82    1.34   1
  -8  13   6    1.23    1.06   1
  -8  16  -7    0.64    1.74   1
  -7   9   4  285.48    2.22   1
  -7  11   7  102.11    1.58   1
  -7  15  10    0.75    1.25   1
  -6  14  11   84.41    1.87   1
  -5   5   3   98.59    1.88   1
  -5  13  12    6.40    1.21   1
  -5  14 -12   52.99    2.98   1
  -4   7   9    0.24    1.16   1
  -4   8  10   76.75    1.48   1
  -3   3   5   71.14    1.57   1
  -3   5   8   56.08    1.70   1
  -3   8  11  246.36    2.30   1
  -3  13  14   30.88    1.60   1
  -3  14 -14   21.79    1.81   1
  -2   4   8  658.25    3.55   1
  -2   8  12    0.11    1.07   1
  -1   2   6  175.81    2.43   1
  -1   4   9   86.95    1.89   1
  -1   5  10    8.04    1.48   1
   0   1   5 1140.04    6.03   1
   0   2   7   82.40    1.90   1
   0   3  -8   47.05    1.43   1
   0   8  13   99.21    1.81   1
   1   5  11  103.85    1.92   1
   1   8 -13    9.84    1.23   1
   1   9  14   37.69    1.19   1
   1  11  15   33.47    1.45   1
   1  12 -15   -0.48    1.03   1
   2   1   6  107.64    2.76   1
   2   3   9   41.35    1.86   1
   2  11  15   19.32    1.39   1
   3   4 -10   94.64    1.74   1
   3   5 -11  134.34    1.83   1
   3   5  11   63.14    1.83   1
   4   8 -13   96.58    1.50   1
   5   0   1 2282.44    8.22   1
   5   3  -8  388.31    2.48   1
   5   7 -12   11.43    1.12   1
   7   2  -4  113.67    1.65   1
   7   5  -9   93.17    1.54   1
   7   6 -10    2.71    1.02   1
   7  10 -13   60.42    1.80   1
   8   2   0  220.43    2.39   1
   8   2   1   23.55    1.47   1
   8   6  -9    1.11    1.01   1
   8  10 -12    1.20    1.25   1
   9   4  -4   73.32    1.38   1
  10   5  -3   77.94    1.39   1
  10   5   3   24.13    1.29   1
  10   7  -7   46.36    1.51   1
  10   9  -9   17.44    1.34   1
  11   6   0   -1.14    1.18   1
  11   7   4   67.24    1.76   1
  11   8  -6   23.79    1.51   1
  11   8   6    0.71    1.61   1
  -9  15   1   26.05    1.41   1
  -9  17  -4   21.80    1.50   1
  -8  12   3    0.83    1.25   1
  -8  13  -4   15.55    1.44   1
  -8  13   5    5.31    1.10   1
  -8  14   6    6.68    1.14   1
  -7   9  -2    1.79    1.27   1
  -7   9   3    3.02    1.06   1
  -7  16  10   42.46    1.58   1
  -6   9   7    0.92    1.11   1
  -6  10   8   40.31    1.33   1
  -5   5   2  171.44    2.18   1
  -5   6   5   31.78    1.60   1
  -5   8   8   94.14    1.53   1
  -5   9   9   13.06    1.14   1
  -5  14  12  101.23    1.97   1
  -4   4   4  300.78    2.48   1
  -4   5   6   75.75    1.55   1
  -4  10 -11   50.66    2.33   1
  -4  13  13   18.77    1.30   1
  -3   7  10  253.96    2.20   1
  -2   5  -9   12.18    1.66   1
  -2   5   9  350.68    2.63   1
  -2   6 -10   18.92    1.63   1
  -2   7  11   13.76    1.18   1
  -2  12  14  114.49    1.73   1
  -1   9  13   -2.93    1.03   1
  -1  11 -14   11.79    1.24   1
  -1  13 -15   22.32    1.42   1
  -1  13  15    6.17    1.21   1
   0  10 -14   27.35    1.32   1
   0  10  14   29.80    1.20   1
   1   0  -3 3226.47   10.39   1
   1   4 -10  173.89    2.15   1
   2   1  -6  275.24    2.47   1
   2   3  -9   22.29    1.24   1
   2   5 -11    0.95    1.00   1
   2   6 -12   21.87    1.39   1
   2  11 -15    9.61    1.35   1
   3   4  10   65.80    1.97   1
   3   9 -14    8.55    1.17   1
   4   1  -6  114.33    1.71   1
   4   3  -9  105.55    1.67   1
   4   4 -10   64.81    1.38   1
   5   1  -5  109.22    1.71   1
   5   7  12   10.69    1.37   1
   6   1  -4   97.42    1.65   1
   6   1   4   -0.68    1.71   1
   6   3  -8   11.20    1.32   1
   6   5 -10  106.63    1.54   1
   6   6 -11   -0.74    1.02   1
   7   1  -1   90.06    1.95   1
   7   1   0   35.62    1.63   1
   7   3  -7    4.24    1.34   1
   8   2  -2    0.32    1.06   1
   8   9 -12    9.38    1.52   1
   9   3  -2    0.88    1.22   1
   9   3  -1    2.38    0.96   1
   9   3   1    0.91    1.18   1
   9   3   2   94.81    1.96   1
   9   4  -5   28.43    1.16   1
   9   5  -7  130.76    1.86   1
   9   6  -8    4.96    1.04   1
   9   9 -11    4.67    1.61   1
  10   5  -4   41.59    1.25   1
  11   6  -2    4.43    1.19   1
  11   6   1  118.95    1.88   1
  11   7  -5   37.49    1.52   1
  -9  16  -1   23.44    1.40   1
  -9  16   1  206.44    2.31   1
  -9  16   2   24.65    1.23   1
  -9  17   4    2.99    1.20   1
  -8  12  -1    2.88    1.28   1
  -8  12   0   -1.03    1.28   1
  -8  15  -6    0.83    1.40   1
  -8  15   6   -2.50    1.36   1
  -7   9   1    9.86    1.37   1
  -7  10   4    4.44    1.37   1
  -7  12   7   35.32    1.26   1
  -6   7  -2   14.00    1.51   1
  -6   7   2    8.94    1.58   1
  -6   8   5  162.54    1.86   1
  -6  15  11   41.74    1.53   1
  -5   5  -1   36.27    1.67   1
  -5   5   0  149.47    2.25   1
  -5   7   6   45.64    1.69   1
  -4   4   3  113.33    1.94   1
  -4   6   7    3.78    1.23   1
  -4   8   9  200.38    2.18   1
  -4   9  10   -3.95    1.16   1
  -4  12  12   67.16    1.50   1
  -4  14  13   39.36    1.44   1
  -3   3   4  685.94    3.77   1
  -3   7 -10  314.70    3.76   1
  -3   9  11   32.08    1.54   1
  -3  12  13    1.47    1.11   1
  -3  14  14   26.86    1.38   1
  -2   3   6   63.31    1.54   1
  -2   9  12   23.07    1.48   1
  -2  10 -13   61.95    1.64   1
  -2  13  14   10.36    1.46   1
  -1   1   3   47.78    2.33   1
  -1   2  -6  109.93    2.51   1
  -1   4  -9  218.50    2.74   1
  -1   8  12  147.66    2.01   1
  -1  14  15   -0.30    1.52   1
   0   1  -5 1158.82    5.78   1
   0   2  -7   82.88    1.90   1
   0   3   8   50.06    1.74   1
   0   6  11    0.26    1.30   1
   0   8 -13   94.09    1.71   1
   1   1  -6  848.43    4.52   1
   1   3  -9    5.22    1.13   1
   1   6 -12    3.34    1.22   1
   1  10  14   52.68    1.56   1
   1  11 -15   79.12    1.42   1
   1  12  15    3.28    1.33   1
   2   2  -8  522.02    3.09   1
   2   8  13   59.18    1.56   1
   2  12  15   12.82    1.39   1
   3   2  -8  273.98    2.28   1
   3   7 -13   86.46    1.45   1
   4   0  -4  290.93    2.43   1
   4   7 -13   40.12    1.43   1
   4  10  14    1.21    1.35   1
   5   0  -3   53.48    1.72   1
   5   1  -6   93.91    1.82   1
   5   3  -9    9.42    1.10   1
   5   6 -12   -0.72    1.23   1
   5   9 -14   49.24    1.33   1
   6   1  -5  459.99    2.89   1
   6   2  -7  131.60    1.89   1
   6   8 -13  113.86    1.67   1
   6  10 -14    0.91    1.19   1
   7   1  -3   59.90    1.72   1
   7   1   2  448.51    3.50   1
   7   2   5  122.07    2.82   1
   7   5 -10    0.02    1.28   1
   7   9 -13   -0.75    1.19   1
   8   2  -3  165.94    1.84   1
   8   2   3    5.31    1.35   1
   8   3  -6   23.76    1.40   1
   8   4   7    0.24    2.02   1
   8   5  -9   89.47    1.66   1
   8   7 -11    2.62    1.37   1
   9   4   5   72.82    1.95   1
   9   6   8    0.29    2.22   1
  10   4  -1   23.62    1.14   1
  10   4   0   21.99    1.10   1
  10   6  -7   -3.43    1.29   1
  10   6   6    1.09    1.36   1
  10   8  -9   94.98    1.69   1
  11   6  -3    3.16    1.05   1
  11   6   3   67.91    1.75   1
  11   7  -6   22.13    1.44   1
  -9  17  -2    0.37    1.30   1
  -9  17   1    0.83    1.34   1
  -9  17   2   20.25    1.47   1
  -8  13  -3   70.18    1.64   1
  -8  13   3    0.41    1.04   1
  -7  10   3   12.69    1.33   1
  -7  11  -5    3.07    1.55   1
  -7  13   7    7.79    1.15   1
  -7  14  -8    5.75    1.69   1
  -7  16   9   18.75    1.36   1
  -6   7  -1    7.12    1.45   1
  -6   7   1   -0.40    1.42   1
  -6   8   4  191.95    1.95   1
  -6  10   7  202.10    1.93   1
  -6  11   8   73.19    1.50   1
  -6  16  11   -0.69    1.39   1
  -5   7  -6  585.69    6.88   1
  -5   9   8  265.41    2.19   1
  -5  10   9   27.05    1.32   1
  -5  15  12   -0.82    1.34   1
  -4   4  -3    1.29    1.70   1
  -4  13  12   30.80    1.56   1
  -4  15  13   26.75    1.44   1
  -3   5   7  195.50    2.04   1
  -3   8 -11   79.53    2.31   1
  -3   8  10  169.48    2.07   1
  -3  11 -13   30.95    1.75   1
  -3  13 -14    3.12    1.56   1
  -3  13  13   61.13    1.73   1
  -3  15  14    2.90    1.35   1
  -2   8 -12  104.96    2.10   1
  -2   8  11   77.82    1.67   1
  -1   3   7   61.68    1.54   1
  -1   7 -12   85.38    1.87   1
  -1  10  13    5.07    1.24   1
  -1  12 -15    3.36    1.46   1
   0   4 -10   27.71    1.49   1
   0   5 -11   49.28    1.55   1
   0   5  10   95.65    1.73   1
   0   9  13    4.47    1.03   1
   0  11  14  118.14    1.89   1
   1   7 -13   87.93    1.66   1
   1   7  12   87.65    1.79   1
   2   8 -14  146.63    1.90   1
   2  10 -15    7.31    1.26   1
   3   1  -7  120.02    1.91   1
   3   8 -14   91.68    1.65   1
   4   7  12   20.09    1.51   1
   4  10 -15   45.16    1.33   1
   5   2  -8  143.11    1.77   1
   5   9  13    2.04    1.26   1
   6   4 -10  162.24    1.76   1
   6   5 -11   94.40    1.52   1
   6   9 -14   -0.75    1.16   1
   7   1  -4   -2.70    1.37   1
   7   2  -6  119.55    1.64   1
   7   4  -9   25.25    1.20   1
   7   9  12    1.13    1.62   1
   8   4  -8   76.57    1.42   1
   8   8 -12    1.90    1.18   1
   9   3  -4  118.60    1.54   1
   9   5  -8    7.36    1.05   1
   9   7 -10   34.00    1.34   1
   9   8 -11   42.81    1.41   1
  10   4  -4  108.51    1.70   1
  10   4  -3   50.86    1.29   1
  10   4   2   81.05    1.70   1
  10   5  -6   26.81    1.42   1
  11   5   0   16.87    1.29   1
  11   6  -5   12.00    1.33   1
  12   7  -2   14.10    1.45   1
  12   7  -1   11.98    1.39   1
  12   7   1   -0.32    1.29   1
  -9  17  -1   31.53    1.27   1
  -9  18  -2    8.98    1.45   1
  -9  18   2   19.70    1.55   1
  -8  13   2   31.36    1.20   1
  -8  14  -4   18.09    1.43   1
  -8  15   5  173.18    1.90   1
  -8  16   6   -0.91    1.14   1
  -8  17  -7   24.91    1.74   1
  -8  17   6   79.95    1.84   1
  -7  10  -3  435.88    3.28   1
  -7  11   4    3.95    1.36   1
  -7  12  -6    8.61    1.56   1
  -7  14   7  107.38    1.82   1
  -6   8  -4  398.30    3.72   1
  -6   9   5    2.57    1.12   1
  -6  10  -7   30.69    2.35   1
  -6  11  -8    7.73    2.21   1
  -6  12   8    2.08    1.15   1
  -5   6  -4   10.88    1.82   1
  -5   6   3   -0.52    1.43   1
  -5   7   5  243.14    2.38   1
  -5  16  12    1.12    1.42   1
  -4   6   6  461.31    3.00   1
  -4  10  10   23.75    1.30   1
  -4  16  13   18.21    1.53   1
  -3   4   5  436.62    3.03   1
  -3   5  -8  117.21    3.09   1
  -3   6   8    6.48    1.28   1
  -2   2   3  140.77    2.29   1
  -2   5   8  128.42    2.05   1
  -2   6   9    8.79    1.55   1
  -2  10  12    7.30    1.44   1
  -2  14  14   82.50    1.63   1
  -1   3  -8  605.30    4.06   1
  -1   5   9   60.23    1.76   1
  -1   6  10   20.03    1.25   1
   0   9 -14    2.03    1.08   1
   1   6  11    4.01    1.37   1
   1  11  14    8.42    1.27   1
   1  13  15   18.05    1.22   1
   2   4 -11  129.35    1.69   1
   2   5 -12   97.98    1.77   1
   2  13  15    0.74    1.39   1
   3   0  -5 3902.54    8.29   1
   3   3 -10   52.47    1.34   1
   3   4 -11  252.05    2.08   1
   4   1  -7   82.26    1.56   1
   4   3 -10   22.48    1.19   1
   4   5 -12  110.16    1.53   1
   5   0   3  268.17    3.70   1
   5   4 -11   53.11    1.55   1
   5   5  10   25.41    1.84   1
   6   0  -2 1966.61    5.88   1
   6   2  -8   23.91    1.43   1
   6  10  13    1.47    1.55   1
   7   1   3    7.05    1.66   1
   7   2  -7  341.83    2.48   1
   7   8 -13   60.05    1.45   1
   8   2  -5   74.03    1.44   1
   9   2  -1  342.85    2.64   1
   9   3  -5    0.37    1.01   1
   9   4  -7  154.88    1.77   1
   9   5   7   11.03    1.84   1
  10   4   3    1.39    1.24   1
  10   5  -7   53.46    1.54   1
  10   5   5   17.31    1.37   1
  10   7  -9   12.01    1.25   1
  11   5  -3   43.16    1.47   1
  11   5  -2    0.09    0.93   1
  11   5   1    8.15    1.22   1
  11   6  -6   -0.88    1.34   1
  11   6   4    3.74    1.34   1
  -9  18  -1    3.21    1.39   1
  -9  18   1    5.95    1.17   1
  -8  13  -1  281.89    2.37   1
  -8  13   0   59.94    1.40   1
  -8  14   2   -0.20    1.28   1
  -8  14   3   14.84    1.09   1
  -8  16  -6    1.70    1.39   1
  -8  16   5   -1.58    1.17   1
  -8  18   6   -1.42    1.57   1
  -7  10  -2   29.84    1.49   1
  -7  10   0   41.35    1.52   1
  -7  10   1   30.86    1.25   1
  -7  11   3  188.17    2.14   1
  -7  13   6   91.48    1.50   1
  -7  16  -9    1.36    2.02   1
  -6  11   7   24.60    1.26   1
  -6  16  10   61.17    1.65   1
  -5   8   6  102.08    1.66   1
  -5  10   8  200.10    2.04   1
  -5  11   9  216.42    2.04   1
  -4   4   1   29.94    1.64   1
  -4   5   4   63.41    1.54   1
  -4   7   7  107.15    1.78   1
  -4   9   9  169.28    1.95   1
  -4  11 -12   14.57    1.76   1
  -4  14  12   34.67    1.36   1
  -3  10  11  222.20    2.10   1
  -3  14  13    9.38    1.29   1
  -2   3   5  533.02    3.51   1
  -2   9 -13   -0.71    1.43   1
  -2  15  14    0.46    1.31   1
  -1   9  12  128.24    1.86   1
  -1  11  13  186.89    1.97   1
   0   0  -2  401.10    5.54   1
   0   1   4   91.57    2.53   1
   0  10  13   39.89    1.33   1
   0  12  14   41.37    1.29   1
   1   1  -7  240.84    2.53   1
   1   4   9  227.87    2.63   1
   1   5 -12  172.38    2.03   1
   2   2  -9  166.48    2.09   1
   2   2   7  157.44    2.77   1
   2   9 -15   13.62    1.34   1
   2   9  13    2.18    1.17   1
   3   7 -14   53.65    1.48   1
   4   2  -9  197.80    1.94   1
   4   6 -13    5.01    1.01   1
   4   6  11    4.29    1.29   1
   4   9 -15   -0.74    1.09   1
   4  11  14   35.34    1.48   1
   5   0  -5   45.58    1.44   1
   5   2  -9   61.60    1.64   1
   5   4   9   28.43    2.09   1
   5   5 -12    8.07    1.07   1
   5   9 -15    4.72    1.40   1
   6   0  -4   75.02    1.76   1
   6   0   2  178.83    2.68   1
   6   8 -14    4.28    1.18   1
   7   3  -9   13.40    1.12   1
   7   4 -10  169.86    1.76   1
   7   7 -13   18.84    1.43   1
   8   1  -3   16.04    1.39   1
   8   1  -2   43.91    1.53   1
   8   1   0   47.25    1.60   1
   8   2  -6    2.73    1.30   1
   8   2   4   22.46    1.63   1
   8   3  -8    0.45    1.30   1
   8   4  -9  143.04    1.67   1
   8   7 -12   31.85    1.31   1
   9   2  -2   33.83    1.26   1
   9   2   1   35.89    1.43   1
   9   3   4  405.13    3.56   1
   9   4  -8   66.52    1.60   1
   9   6 -10    0.91    1.14   1
   9   7 -11   21.91    1.31   1
  10   3  -1   10.87    1.26   1
  10   3   0    2.03    1.17   1
  10   6  -9   -1.92    1.42   1
  11   7   6   55.61    2.20   1
  12   6  -1   -0.14    1.28   1
  -8  14  -3   27.30    1.39   1
  -8  14  -1   14.91    1.32   1
  -8  14   0   89.54    1.75   1
  -8  15   3   57.76    1.40   1
  -8  17   5   34.16    1.38   1
  -7  12   4   11.53    1.37   1
  -7  14   6  147.43    1.80   1
  -7  15   7   13.79    1.29   1
  -6   8   1   46.92    1.75   1
  -6   8   2  138.60    1.86   1
  -6   9   4    0.63    1.18   1
  -6  10   5   42.40    1.56   1
  -6  13   8   73.81    1.51   1
  -5   6   2    0.65    1.15   1
  -5  12   9  201.33    2.07   1
  -5  16  11   17.57    1.47   1
  -4   4  -2    9.06    1.47   1
  -4   4   0  477.34    3.64   1
  -4  11  10  309.71    2.35   1
  -4  15  12    8.12    1.32   1
  -3   3   2  303.23    2.88   1
  -3   9  10   46.76    1.39   1
  -3  11  11  113.45    1.89   1
  -3  15  13   31.92    1.43   1
  -2   9  11   56.48    1.44   1
  -2  11  12   81.85    1.58   1
  -1  11 -15   38.70    1.65   1
   0   2  -8   26.36    1.52   1
   0   3   7   20.82    1.57   1
   0   7  11   58.82    1.44   1
   0  13  14    9.33    1.39   1
   1   3 -10  239.47    2.23   1
   1   6 -13   68.74    1.58   1
   1   8  12  117.27    1.93   1
   1   9 -15   -0.77    1.16   1
   1  11 -16    8.64    1.39   1
   1  12  14   36.05    1.44   1
   3  -1  -2  562.14    4.10   1
   3  -1  -1   62.63    1.99   1
   3   1  -8   91.93    1.54   1
   3   2   7   16.82    1.87   1
   3   6  11    7.81    1.34   1
   4  -1  -1  752.36    4.50   1
   4   0  -6  333.79    2.45   1
   5   1  -8  161.95    1.97   1
   5   8  12   39.53    1.76   1
   6   1  -7   87.29    1.56   1
   6   3 -10    5.17    1.09   1
   6   4 -11  120.78    1.57   1
   6   7  11   -0.99    1.52   1
   7   0  -1 1322.26    5.12   1
   7   1  -6  110.97    1.64   1
   8   1   1  414.22    3.18   1
   9   2  -4   57.50    1.36   1
   9   2   2   16.33    1.46   1
   9   3  -7   -1.83    1.26   1
  10   3  -4    4.33    1.21   1
  10   3  -3    4.88    1.07   1
  10   4  -6   11.97    1.09   1
  11   4  -2   13.67    1.28   1
  11   5  -5   41.50    1.23   1
  11   5   3    0.21    1.32   1
  12   6  -2   52.56    1.38   1
  12   6   1    0.98    1.28   1
  -8  15  -4    5.12    1.24   1
  -8  15   2   75.08    1.44   1
  -8  16   3   12.83    1.39   1
  -8  17  -6    1.22    1.46   1
  -8  18   5    3.80    1.20   1
  -7  11  -3    2.06    1.49   1
  -7  11   1   10.33    1.39   1
  -7  12   3  255.39    2.41   1
  -7  15   6    1.44    1.36   1
  -7  16   7  146.01    1.84   1
  -6   8  -2   13.75    1.51   1
  -6   8  -1    1.29    1.42   1
  -6   9  -5    0.46    1.58   1
  -6  14 -10   78.22    3.66   1
  -6  14   8    4.17    1.17   1
  -5   6  -3  544.59    4.35   1
  -5   8   5  258.04    2.49   1
  -5  11   8  170.82    1.91   1
  -4   5   3  347.58    2.84   1
  -4  10   9   73.23    1.58   1
  -4  12  10    7.69    1.55   1
  -4  16  12   42.94    1.56   1
  -3   4   4  162.34    2.08   1
  -3   6   7  216.87    2.30   1
  -3   7   8   60.03    1.60   1
  -3  12 -14    0.93    1.52   1
  -3  16  13   -1.54    1.36   1
  -2   2   2  279.39    3.27   1
  -2   3  -7 1008.23    6.43   1
  -2   4   6    4.40    1.17   1
  -2   7   9  329.58    2.69   1
  -1   3   6   45.31    1.51   1
  -1   5 -11  106.01    1.86   1
  -1   7  10   17.23    1.36   1
  -1  10  12   92.59    1.60   1
  -1  12  13   66.15    1.44   1
   0   4   8   12.62    1.59   1
   0   6  10  335.11    2.68   1
   0   8 -14   92.17    1.67   1
   0  11  13   -1.18    1.28   1
   1   2  -9   85.51    1.66   1
   2   0  -6 1102.21    4.64   1
   2   1  -8  146.87    1.94   1
   2   4 -12    5.59    1.28   1
   2   8 -15   87.14    1.66   1
   2   8  12  107.19    1.93   1
   3   3 -11    6.98    1.00   1
   3   5  10  233.85    2.93   1
   4  -1  -3  759.88    4.03   1
   4  -1   0    9.04    1.32   1
   4   2 -10   74.40    1.68   1
   4   5 -13   46.03    1.25   1
   5  -1  -2  352.83    2.92   1
   5   3 -11    3.05    1.07   1
   5   4 -12  101.09    1.48   1
   5   8 -15   19.15    1.19   1
   5  10  13   12.11    1.47   1
   6   7 -14   19.74    1.19   1
   7   0  -3  516.89    2.99   1
   7   3 -10   27.97    1.37   1
   7   6 -13   60.30    1.53   1
   8   1  -5   88.14    1.71   1
   8   3  -9   32.14    1.21   1
   8   3   6    5.13    1.76   1
   8   6 -12   -0.81    1.15   1
   9   2  -5   17.65    1.13   1
   9   6 -11   39.56    1.38   1
  10   3   2    1.67    1.19   1
  10   4  -7   74.87    1.42   1
  10   6 -10   -1.38    1.25   1
  10   7   8   -0.00    2.56   1
  11   4  -3   86.56    1.40   1
  11   4   0    0.61    1.22   1
  11   4   1    9.51    1.22   1
  11   5  -6   11.77    1.13   1
  12   6   2    1.58    1.49   1
  -8  15  -3   17.12    1.36   1
  -8  15  -1    1.22    1.20   1
  -8  15   0    4.23    1.23   1
  -8  16   2   41.63    1.58   1
  -8  17   3   24.65    1.51   1
  -7  11  -2  147.21    2.14   1
  -7  12  -5   32.88    1.68   1
  -7  13   4    9.60    1.20   1
  -7  15  -8  119.07    2.76   1
  -7  17   7   44.90    1.44   1
  -7  18   7   32.83    1.79   1
  -6  10   4  355.65    2.54   1
  -6  11   5  176.52    2.08   1
  -6  13   7  145.37    1.88   1
  -6  15   8   59.03    1.69   1
  -5   6  -1 2068.73    6.82   1
  -5   6   0   -1.01    1.41   1
  -5   7   3   11.61    1.23   1
  -5   9   6   75.35    1.53   1
  -5  13   9   20.76    1.32   1
  -5  18  11   14.18    1.67   1
  -4   7   6  196.84    2.09   1
  -4   8   7  201.92    2.10   1
  -4  17  12   26.60    1.58   1
  -3   3   1    2.80    1.37   1
  -3  10 -13   14.91    1.54   1
  -3  10  10  122.47    1.80   1
  -3  12  11   53.64    1.42   1
  -3  17  13   12.42    1.59   1
  -2   5 -10  127.61    2.34   1
  -2   6   8  123.71    1.84   1
  -2   7 -12   92.00    2.07   1
  -2  10  11  217.38    2.10   1
  -2  12 -15   15.15    1.35   1
  -2  12  12   26.45    1.28   1
  -1   2   4  206.66    2.74   1
  -1   4   7 1008.35    4.46   1
  -1   6 -12    0.71    1.19   1
  -1   6   9    2.18    1.27   1
  -1  13  13    3.50    1.35   1
   0   3 -10    1.66    1.34   1
   0   4 -11   57.09    1.59   1
   0   8  11  259.85    2.46   1
   0  11 -16   21.52    1.47   1
   0  14  14   19.18    1.23   1
   1   7  11   67.64    1.59   1
   1  10 -16    9.15    1.34   1
   1  13  14   29.77    1.54   1
   2  -1  -2   44.13    2.21   1
   2   3 -11   13.39    1.13   1
   2  10  13   57.02    1.54   1
   3  -1  -4   20.82    1.58   1
   3   0  -7  114.50    1.76   1
   3   3   8   27.80    1.87   1
   3   6 -14   -0.58    1.00   1
   3  12  14    0.71    1.24   1
   4  -1  -4  270.56    2.41   1
   4   1  -9   43.29    1.54   1
   4   3   8    1.27    1.83   1
   4   4   9   18.14    1.82   1
   4   8  12   87.82    1.84   1
   5  -1  -3  208.22    2.19   1
   5  -1   0   33.24    1.62   1
   6   1  -8   94.93    1.50   1
   6   1   5  336.75    5.35   1
   6   3 -11  149.48    1.67   1
   7   1  -7  100.94    1.55   1
   7   2  -9   27.75    1.19   1
   7   8  11    0.91    1.64   1
   8   1  -6   66.80    1.58   1
   9   1  -2  178.94    2.05   1
   9   3  -8   35.53    1.27   1
  10   3  -6    3.58    0.96   1
  10   5   6    1.74    1.55   1
  11   4  -5   44.46    1.25   1
  11   5   4   39.82    1.74   1
  12   5  -2   17.64    1.43   1
  12   5  -1   29.54    1.49   1
  -8  16  -4    4.05    1.29   1
  -8  16  -3    1.00    1.43   1
  -8  17   2   -1.64    1.33   1
  -8  18  -6   30.50    1.73   1
  -8  18   3   14.03    1.48   1
  -7  13  -6    6.42    1.55   1
  -7  13   3   10.55    1.41   1
  -7  14   4  200.91    2.16   1
  -7  17  -9    3.33    2.03   1
  -7  19   7    0.47    1.65   1
  -6   9   2   14.80    1.27   1
  -6  16   8   20.34    1.60   1
  -5   8  -7  300.02    5.52   1
  -5  12   8   66.18    1.54   1
  -5  14   9   57.67    1.49   1
  -4   5  -5   13.37    2.67   1
  -4   6   4   70.37    1.58   1
  -4   7  -9  200.68    5.47   1
  -4  11   9   49.96    1.50   1
  -4  13  10   10.89    1.24   1
  -3   5   5  162.17    2.02   1
  -3   8   8  283.61    2.61   1
  -2   4  -9   60.90    2.09   1
  -2  13  12   39.71    1.62   1
  -1   3  -9   15.37    1.47   1
  -1  10 -15   33.62    1.43   1
  -1  11  12  187.44    2.02   1
   0   1  -7  214.19    2.51   1
   0   6 -13    3.22    0.95   1
   0  12  13    1.54    1.12   1
   0  15  14    2.58    1.46   1
   1   4 -12   79.18    1.62   1
   1   5 -13  149.79    1.94   1
   1   8 -15    0.52    1.10   1
   1   9  12    8.34    1.08   1
   2  -1  -3  131.80    2.30   1
   2   1  -9  394.54    2.80   1
   2   6 -14  164.31    1.86   1
   3  -1   1    2.26    1.76   1
   5  -1   1   26.92    1.77   1
   5   1  -9  109.92    1.59   1
   5   7 -15   23.91    1.22   1
   6  -1  -2  141.67    2.13   1
   6  -1  -1   38.71    1.68   1
   6   6 -14    9.74    1.14   1
   6   6  10  409.51    4.95   1
   6  11  13   12.74    1.53   1
   7   5 -13   93.71    1.73   1
   8   0  -2   33.46    1.46   1
   8   5 -12   54.86    1.39   1
   9   1  -4   12.38    1.30   1
   9   1  -1   16.00    1.09   1
   9   2  -7  121.94    1.61   1
   9   3   5    5.70    1.51   1
   9   4 -10   56.12    1.41   1
   9   5 -11   56.43    1.42   1
  10   2  -4   81.52    1.60   1
  10   2  -3   30.47    1.16   1
  10   2  -1  104.61    1.57   1
  10   2   0   12.77    1.28   1
  10   3  -7  106.43    1.70   1
  10   3   3  156.69    2.35   1
  10   5 -10   80.68    1.57   1
  11   3  -2   29.01    1.35   1
  11   4  -6   56.43    1.33   1
  11   5  -8   14.04    1.22   1
  12   5  -4   15.47    1.19   1
  12   5   1   -0.91    1.44   1
  -8  16  -1    5.57    1.32   1
  -8  16   0  166.15    1.94   1
  -8  18   2   30.55    1.50   1
  -8  19   3    0.22    1.43   1
  -7  12   0   58.93    1.59   1
  -7  12   1  479.80    2.90   1
  -6   9  -4    2.21    1.59   1
  -6   9   1  455.58    2.93   1
  -6  11   4  168.63    2.06   1
  -6  12   5   -0.57    1.41   1
  -6  13 -10   -0.08    0.69   1
  -6  17   8    5.28    1.60   1
  -5   7   2  574.15    3.29   1
  -5   9   5   41.92    1.42   1
  -5  10   6  180.69    1.99   1
  -5  13   8   47.17    1.45   1
  -5  15   9    8.49    1.25   1
  -4   8   6   64.21    1.84   1
  -4   9 -11   86.01    3.02   1
  -4   9   7  555.38    3.10   1
  -4  12   9    7.48    1.50   1
  -4  14  10   10.81    1.56   1
  -3   4  -7   63.29    3.23   1
  -3   7   7  122.91    1.86   1
  -3  11  10   66.39    1.60   1
  -3  13  11   38.02    1.41   1
  -2   4   5   75.74    1.96   1
  -2   8 -13   62.13    1.80   1
  -2   8   9  198.37    2.14   1
  -2  11  11   10.01    1.18   1
  -1   1  -5   54.44    2.14   1
  -1   1   1   11.21    1.83   1
  -1   8 -14   58.26    1.57   1
  -1   8  10  124.81    1.85   1
  -1  12  12   36.39    1.59   1
  -1  14  13   12.12    1.25   1
   0   0  -4  180.68    3.05   1
   0   2   5  226.98    2.86   1
   0   7 -14   59.68    1.49   1
   0   7  10  140.75    2.09   1
   0  10 -16   21.24    1.55   1
   0  16  14   28.37    1.74   1
   1   2 -10  209.31    2.33   1
   1   5   9  165.59    2.37   1
   1   9 -16   37.10    1.43   1
   1  14  14   13.87    1.19   1
   2  -1   0    7.54    2.39   1
   2   7 -15   25.05    1.12   1
   2   9  12   11.36    1.38   1
   2  11  13   33.02    1.42   1
   3  -1  -5  249.06    2.40   1
   3   2 -11  243.11    2.17   1
   3   4 -13    4.20    1.07   1
   3   5 -14   41.55    1.38   1
   3  13  14    0.32    1.32   1
   4   4 -13  133.03    1.62   1
   4   7  11   13.93    1.41   1
   4   8 -16   19.75    1.22   1
   5  -1  -5  114.30    1.73   1
   5   3 -12    5.07    1.00   1
   5  11  13   24.83    1.59   1
   6  -1  -4   92.04    1.61   1
   7   2 -10   68.01    1.35   1
   7  10  12    6.33    1.62   1
   8   0   0    6.86    1.36   1
   8   1   3   50.95    1.60   1
   8   2  -9   87.66    1.44   1
   9   1  -5   68.34    1.35   1
   9   1   1   31.04    1.39   1
   9   2  -8   56.31    1.51   1
  10   4  -9   19.26    1.24   1
  10   4   5   13.17    1.45   1
  11   3  -5    3.23    1.24   1
  11   3  -3    1.19    0.96   1
  11   3   0  138.68    2.01   1
  -8  17  -4    4.74    1.32   1
  -8  17  -3   -0.13    1.25   1
  -8  17  -1   40.60    1.54   1
  -8  17   0    1.39    1.29   1
  -8  19   2   27.80    1.53   1
  -7  12  -3   10.32    1.33   1
  -7  12  -2   13.63    1.36   1
  -7  13  -5   53.93    1.79   1
  -7  14   3   64.85    1.44   1
  -7  15   4  113.43    1.68   1
  -7  19   6   39.84    1.50   1
  -6   9  -1  570.22    3.54   1
  -6  10   2   95.11    1.89   1
  -6  16 -11    3.12    2.68   1
  -6  16   7   47.75    1.66   1
  -6  18   8    0.60    1.36   1
  -5   8   3  383.45    2.84   1
  -5  16   9   28.14    1.46   1
  -4   5   1  475.52    3.40   1
  -4  15  10    6.35    1.53   1
  -3   3  -1   15.51    1.80   1
  -3   6 -10    3.67    1.81   1
  -3   7 -11   53.77    2.10   1
  -3  11 -14   33.35    1.91   1
  -3  12  10   51.79    1.46   1
  -3  14  11   78.93    1.64   1
  -2   5   6  302.07    2.74   1
  -2   7   8  177.25    2.07   1
  -2  12  11  113.66    1.93   1
  -2  14  12   11.01    1.21   1
  -1   7   9  290.20    2.51   1
  -1  15  13   -1.03    1.19   1
   0   9  11  230.69    2.42   1
   1   4   8   86.50    1.86   1
   1   7 -15   12.87    1.19   1
   1   8  11   12.03    1.20   1
   1  10  12    6.57    1.36   1
   1  15  14    6.55    1.21   1
   2  -1  -5    0.17    1.49   1
   2   2 -11  129.10    1.91   1
   2   3 -12    7.73    0.98   1
   2   5 -14   98.58    1.74   1
   3   1 -10  189.70    1.89   1
   3  11  13   24.68    1.43   1
   4  -1  -6  114.74    1.71   1
   4   1 -10   90.56    1.52   1
   4   6 -15    0.76    1.06   1
   5  -1  -6   96.80    1.66   1
   5   6 -15   33.54    1.23   1
   5   9  12   66.96    1.87   1
   6  -1  -5  454.41    2.78   1
   6  -1   1   10.09    1.63   1
   6   0  -8   20.34    1.16   1
   6   1 -10  106.31    1.70   1
   6   2 -11   93.16    1.46   1
   6   5 -14   93.25    1.50   1
   7  -1  -3   58.76    1.73   1
   7  -1  -1   95.08    1.97   1
   7   0  -7   67.27    1.40   1
   7   1  -9  147.05    1.67   1
   7   2   6   21.29    2.68   1
   7   4 -13   83.59    1.67   1
   8   0  -6   93.07    1.72   1
   8   1  -8  103.47    1.58   1
   8   4 -12    4.07    1.13   1
   9   3 -10   47.85    1.29   1
   9   4 -11   46.11    1.33   1
  10   2  -6   38.19    1.17   1
  10   4 -10    7.64    1.19   1
  11   3  -6    0.19    1.26   1
  11   3   1   -0.28    1.15   1
  11   4  -8   38.66    1.34   1
  11   4   3    1.32    1.12   1
  11   6   6   -0.32    1.68   1
  12   4  -4    1.21    1.34   1
  12   4  -2    3.10    1.29   1
  12   4  -1    6.66    1.30   1
  12   5   2   -0.23    1.25   1
  -8  18  -4   81.01    1.82   1
  -8  18  -3    6.04    1.32   1
  -8  18  -1    7.55    1.34   1
  -8  18   0    2.01    1.29   1
  -8  20   2   -1.70    1.20   1
  -7  13   0   63.95    1.66   1
  -7  13   1   54.62    1.44   1
  -7  14  -6   11.76    1.64   1
  -7  15   3    9.00    1.38   1
  -7  16  -8    0.37    1.59   1
  -7  16   4    5.39    1.17   1
  -6   9  -2   20.82    1.48   1
  -6  12   4    1.65    1.10   1
  -6  13   5  281.75    2.28   1
  -6  17   7   20.17    1.65   1
  -6  19   8   25.77    1.52   1
  -5   7   0   14.10    1.55   1
  -5  10   5  507.78    3.00   1
  -5  11   6   39.09    1.35   1
  -5  14   8   56.82    1.57   1
  -5  17   9   79.44    1.76   1
  -4   6   3   30.88    1.40   1
  -4  10 -12   35.72    2.44   1
  -4  10   7   40.63    1.68   1
  -4  13   9    4.14    1.28   1
  -4  16  10   28.30    1.75   1
  -3   3  -2  254.84    3.97   1
  -3   5   4   70.65    1.61   1
  -3   9   8   72.18    1.67   1
  -3  15  11   42.02    1.48   1
  -2   3   3 2654.33    8.00   1
  -2  15  12   42.48    1.43   1
  -1   2  -8  155.38    2.37   1
  -1   4   6  102.35    1.86   1
  -1   5 -12  102.42    1.86   1
  -1   5   7  145.10    2.19   1
  -1   9 -15    7.55    1.28   1
  -1   9  10  186.34    2.24   1
  -1  13  12   55.81    1.46   1
  -1  16  13    5.39    1.29   1
   0   1  -8  277.25    2.75   1
   0   3 -11  250.45    2.48   1
   0   4   7  184.64    2.44   1
   0   5   8   70.49    1.67   1
   0  14  13   95.92    1.67   1
   1   0  -7    2.23    1.08   1
   1   1  -9  151.32    1.94   1
   1  16  14    5.11    1.57   1
   2   0  -8  173.57    2.01   1
   2   6 -15   -0.51    1.19   1
   2  12  13   17.42    1.39   1
   3  14  14   12.48    1.28   1
   4  -1  -7   80.67    1.52   1
   4  -1   2    0.38    1.85   1
   4   3 -13   40.71    1.39   1
   4   7 -16   19.27    1.20   1
   4   9  12    3.57    1.16   1
   5   0  -9  318.01    2.29   1
   5   2 -12   72.99    1.60   1
   6  12  13   -0.66    1.51   1
   7  -1  -4    1.82    1.16   1
   7  -1   0   33.20    1.65   1
   7   1 -10    4.81    1.29   1
   8   1  -9  128.64    1.77   1
   9   1  -7  112.29    1.54   1
   9   1   2   14.37    1.23   1
   9   2   4    2.23    1.24   1
  10   1  -4   33.54    1.38   1
  10   1  -3  109.04    1.74   1
  10   1  -1   97.85    1.76   1
  10   2  -7   36.83    1.22   1
  10   2   2  121.54    1.99   1
  11   2  -3   83.43    1.63   1
  11   2  -2   31.02    1.35   1
  -8  19  -4   19.01    1.49   1
  -8  19  -3   18.52    1.45   1
  -8  19  -1  191.47    2.31   1
  -8  19   0    8.55    1.20   1
  -8  20   0   12.91    1.48   1
  -7  13  -3    1.64    1.30   1
  -7  13  -2  299.97    2.68   1
  -7  14   1   92.89    1.84   1
  -7  16   3    1.97    1.41   1
  -7  17   4    4.53    1.24   1
  -6  10   1    3.59    1.17   1
  -6  11  -7    7.50    1.73   1
  -6  14   5  110.64    1.89   1
  -6  18   7   70.39    1.70   1
  -5   7  -4  231.49    3.29   1
  -5   8   2  188.57    2.31   1
  -5  12   6   46.30    1.66   1
  -5  15   8  114.31    1.84   1
  -5  18   9   42.25    1.65   1
  -5  19   9    1.86    1.86   1
  -4   5   0   62.31    1.84   1
  -4   7   4   80.09    1.61   1
  -4   9   6   57.11    1.58   1
  -4  14   9  193.61    2.17   1
  -4  17  10  144.77    2.31   1
  -3   4   2   32.01    1.54   1
  -3   6   5 2276.82    6.25   1
  -3   8   7   15.06    1.33   1
  -3   9 -13   12.02    1.56   1
  -3  13  10  150.11    2.00   1
  -3  16  11   95.72    1.86   1
  -2   2   0 1247.62    7.62   1
  -2   6 -12   64.14    2.05   1
  -2   9   9   11.03    1.28   1
  -2  13  11   25.96    1.35   1
  -2  16  12    3.05    1.32   1
  -1   1  -6   19.22    1.81   1
  -1   2   3  727.17    5.07   1
  -1  14  12   73.74    1.81   1
  -1  17  13   56.94    1.62   1
   0   2 -10   68.70    1.82   1
   0   6 -14   65.20    1.58   1
   0   8  10  110.97    1.81   1
   0  10  11   16.96    1.51   1
   0  15  13   -0.15    1.43   1
   1  -1  -3   48.40    2.68   1
   1   3 -12  228.64    2.16   1
   1   4 -13   10.08    1.04   1
   1   8 -16   59.39    1.54   1
   1   9  11    2.76    1.40   1
   1  11  12   48.17    1.64   1
   2  -1  -6  273.45    2.47   1
   2   2   6  502.65    4.80   1
   2  10  12  194.34    2.40   1
   3  -1  -7  117.27    1.71   1
   3   3 -13    7.58    1.05   1
   3   4 -14  119.01    1.60   1
   3   6  10    3.26    1.32   1
   3  12  13    8.76    1.33   1
   4  -2  -3   69.73    1.88   1
   4   5 -15   22.70    1.16   1
   5  -2  -3  518.28    3.28   1
   5   1 -11  147.49    1.69   1
   5   5 -15   49.61    1.30   1
   5   6  10    0.46    1.28   1
   5  12  13   78.07    1.99   1
   6  -1  -7   78.74    1.54   1
   6   1 -11   69.65    1.56   1
   6   4 -14    2.15    1.02   1
   6   8  11   40.77    1.82   1
   7  -1  -6  104.43    1.60   1
   7   0   3   41.27    1.83   1
   8  -1  -3   17.48    1.41   1
   8   3 -12    4.05    1.04   1
   9   0  -5  264.55    2.04   1
   9   0  -1   18.20    1.13   1
   9   1  -8    0.88    1.06   1
   9   2 -10   83.34    1.70   1
   9   3 -11    0.71    1.10   1
   9   9  10    0.04    2.51   1
  10   1  -6   62.21    1.47   1
  10   1   0   14.13    1.30   1
  10   3 -10    0.87    1.13   1
  11   2  -5   65.27    1.43   1
  11   3  -8   10.35    1.22   1
  11   4   4    1.53    1.44   1
  12   4   1    9.73    1.32   1
  -8  20  -1    2.85    1.44   1
  -7  14  -5    1.85    1.42   1
  -7  14   0    4.56    1.38   1
  -7  17   3   40.29    1.59   1
  -7  18   4    2.70    1.16   1
  -7  19   4    0.55    1.43   1
  -6  10  -5   21.05    1.67   1
  -6  11   2  166.02    2.00   1
  -6  12  -8  105.99    2.86   1
  -6  13   4    1.73    1.11   1
  -6  15   5   49.08    1.65   1
  -6  19   7   45.15    1.56   1
  -6  20   7   -0.80    1.73   1
  -5   7  -3   49.56    2.01   1
  -5   7  -1    2.76    1.52   1
  -5   9   3    7.06    1.23   1
  -5  11   5   84.40    1.71   1
  -5  16   8   39.93    1.46   1
  -5  20   9   21.20    1.70   1
  -4  11   7  111.26    1.77   1
  -4  13 -14    0.89    2.20   1
  -4  15   9   76.42    1.77   1
  -4  18  10   10.16    1.53   1
  -3  10   8    5.37    1.33   1
  -3  14  10  123.52    1.81   1
  -3  17  11   15.34    1.53   1
  -2   7 -13   38.36    1.68   1
  -2   8   8  326.28    2.67   1
  -2  10 -15   60.42    1.84   1
  -2  14  11   41.06    1.49   1
  -2  17  12   14.97    1.42   1
  -2  18  12   -0.17    1.85   1
  -1   8   9   40.86    1.53   1
   0  16  13    0.57    1.50   1
   1  -1  -4   51.96    1.79   1
   1   6 -15    1.98    1.19   1
   1   6   9 1087.22    4.99   1
   2   2 -12    6.77    1.25   1
   2   4 -14  157.60    2.04   1
   2  13  13   40.22    1.55   1
   3   1 -11   89.86    1.50   1
   3   6 -16   -0.56    1.25   1
   4  -2  -4  141.77    1.94   1
   4   0 -10    7.48    1.12   1
   4   6 -16   14.21    1.15   1
   5  -2  -5  419.48    2.90   1
   5  -2  -2   92.18    1.74   1
   5  -1  -8  164.68    1.80   1
   6  -2  -4  263.99    2.42   1
   6  -2  -2  215.24    2.48   1
   6  -1  -8   96.44    1.66   1
   6  -1   2    0.05    1.45   1
   6   0 -10  294.01    2.26   1
   7  -1  -7   94.18    1.53   1
   7   0  -9   24.00    1.19   1
   7   3 -13    1.06    1.07   1
   7  11  12    6.19    1.80   1
   8  -1  -5   89.51    1.50   1
   8  -1  -2   39.73    1.33   1
   8   0  -8   19.02    1.15   1
   8   1   4    0.71    1.27   1
  10   1  -7   32.64    1.41   1
  10   2  -9   59.07    1.40   1
  10   2   3    3.03    1.28   1
  11   2  -6   21.71    1.19   1
  11   2   0    8.08    1.26   1
  12   3  -5   -1.21    1.11   1
  12   3  -4    1.11    1.07   1
  12   3  -2    4.20    1.05   1
  12   3  -1  104.38    1.97   1
  12   4   2   12.34    1.50   1
  -7  14  -3  169.14    2.40   1
  -7  14  -2   -1.39    1.31   1
  -7  15  -6  167.09    2.53   1
  -7  15   1   26.05    1.27   1
  -7  17  -8   33.92    1.89   1
  -7  18   3   89.09    1.82   1
  -7  20   4   94.26    1.70   1
  -7  21   4   15.03    1.61   1
  -6  10  -4  664.49    4.41   1
  -6  10  -2  116.94    2.08   1
  -6  10  -1  112.16    1.82   1
  -6  11   1   89.12    1.96   1
  -6  14   4   70.53    1.77   1
  -5  13   6   99.90    1.75   1
  -5  17   8   86.68    1.73   1
  -5  18   8   37.02    1.89   1
  -4   5  -2    5.11    1.64   1
  -4   7   3  977.10    4.40   1
  -4  10   6    2.31    1.27   1
  -4  16   9    0.87    1.42   1
  -4  19  10   -1.80    1.63   1
  -4  20  10   -0.34    1.69   1
  -3   4   1 2406.20    7.85   1
  -3   9   7    0.67    1.34   1
  -3  15  10   24.70    1.43   1
  -3  18  11   68.32    1.83   1
  -3  19  11    4.96    1.68   1
  -2   2  -6  471.48    5.38   1
  -2   4 -10   99.59    2.16   1
  -2   5   5   77.44    1.70   1
  -2   6   6  572.53    3.49   1
  -2  10   9  104.42    1.78   1
  -2  15  11   17.50    1.62   1
  -2  19  12    9.25    1.69   1
  -1   8 -15   28.50    1.37   1
  -1  10  10  133.05    1.88   1
  -1  15  12   68.13    1.67   1
   0   9  10    4.73    1.48   1
   0  11  11   37.85    1.61   1
   0  17  13    2.48    1.60   1
   1   1 -10    5.91    1.18   1
   1   7 -16   14.90    1.26   1
   1  12  12   -2.20    1.33   1
   2  -1   1 1166.64   10.23   1
   2   1 -11    6.40    1.09   1
   2   5 -15   16.66    1.24   1
   2   7  10   23.84    1.51   1
   2  11  12   69.24    1.72   1
   2  14  13   12.49    1.40   1
   3  -2  -4  138.87    2.03   1
   3  -2  -2   95.87    2.07   1
   3  -1  -8   90.15    1.54   1
   3  13  13   27.91    1.48   1
   4  -2  -6   63.12    1.65   1
   4  -2  -1   60.00    1.71   1
   4   2 -13   91.52    1.46   1
   4   8  11   26.23    1.39   1
   5  -2  -6  173.34    1.89   1
   5  -1  -9  109.15    1.76   1
   5   1 -12   34.59    1.22   1
   5   4 -15   16.61    1.34   1
   5  10  12    6.33    1.18   1
   6  -2  -5  262.30    2.29   1
   6  -2  -1   48.22    1.74   1
   6   0   4   39.64    2.29   1
   6   3 -14    1.80    1.04   1
   7   1   5    1.10    1.85   1
   7   9  11    0.10    1.57   1
   8  -1  -6   68.09    1.37   1
   8  -1   0   44.55    1.59   1
   8   2 -12    0.73    1.10   1
   8   8  10   55.77    2.72   1
   9   0  -7  172.50    1.83   1
   9   0   1   91.24    1.82   1
   9   2 -11   59.69    1.38   1
  10   0  -4    3.99    1.22   1
  10   2 -10   -1.59    1.42   1
  11   1  -3   19.49    1.30   1
  11   2   1    5.73    1.21   1
  11   3   3    2.10    1.25   1
  -7  15   0   56.73    1.44   1
  -7  16   1   15.51    1.24   1
  -7  19   3    0.13    1.18   1
  -7  20   3   47.29    1.70   1
  -6  12   2  648.05    3.36   1
  -6  15   4    4.23    1.54   1
  -6  16   5   26.80    1.30   1
  -6  17   5   52.14    1.75   1
  -5   8   0   13.76    1.53   1
  -5   9   2   36.66    1.73   1
  -5  12   5    7.76    1.23   1
  -5  14   6   50.35    1.82   1
  -5  19   8   -1.15    1.45   1
  -5  20   8   -0.82    1.84   1
  -4   5  -3   81.69    2.36   1
  -4   6   1   10.41    1.45   1
  -4   8   4  112.47    1.85   1
  -4  12   7   -0.21    1.26   1
  -4  17   9    4.57    1.53   1
  -3   6   4   35.33    1.38   1
  -3   7   5   40.38    1.55   1
  -3  10 -14   22.03    1.74   1
  -3  11   8   24.94    1.44   1
  -3  16  10   11.14    1.40   1
  -2   3   2   -0.72    1.60   1
  -2   9   8   10.41    1.40   1
  -2  16  11   71.82    1.78   1
  -1   2  -9  466.42    3.54   1
  -1   3   4  924.29    5.19   1
  -1   6   7   66.12    1.81   1
  -1   9   9   36.38    1.71   1
  -1  11  10   13.44    1.49   1
  -1  16  12    9.44    1.31   1
  -1  17  12   56.26    1.92   1
   0   2   4 1749.42    7.88   1
   0   4 -13   58.33    1.57   1
   0   5 -14  105.99    1.77   1
   0   6   8  470.39    3.24   1
   0   8 -16    9.88    1.32   1
   1  -1  -6  845.59    4.43   1
   1  -1  -1   11.17    1.94   1
   1   2 -12   86.45    1.71   1
   1   3 -13    9.87    1.28   1
   1   5   8  191.87    2.40   1
   1  10  11  159.77    2.02   1
   2  -1  -8  136.95    2.01   1
   3  -2  -5  917.72    4.10   1
   3  -2  -1 2110.43    7.94   1
   3  -1   2  162.93    4.22   1
   3   1   5   36.80    2.90   1
   3   2 -13   17.72    1.11   1
   3   3 -14   63.24    1.31   1
   3   4   8   35.10    1.88   1
   4  -2   0  166.11    2.72   1
   4  -1  -9   39.83    1.30   1
   4   5 -16   33.46    1.46   1
   4   5   9  118.67    2.44   1
   5  -2   0   38.10    1.66   1
   5   5   9   22.31    1.70   1
   5  13  13    0.82    1.29   1
   7  -2  -4  110.78    1.63   1
   7  -2  -3   27.21    1.25   1
   7   2 -13   74.21    1.35   1
   9  -1  -5   66.23    1.52   1
   9  -1  -4   11.13    1.04   1
   9  -1  -2  167.35    2.04   1
   9   1 -10   55.02    1.31   1
  10   0  -6  120.34    1.71   1
  11   1  -6   29.17    1.39   1
  11   1  -5   41.49    1.26   1
  11   1  -2    1.27    0.98   1
  12   2  -5   15.50    1.42   1
  12   2  -4   -0.66    1.33   1
  12   2  -2    8.86    1.29   1
  12   3   1   24.28    1.41   1
  -7  15  -5    3.79    1.24   1
  -7  15  -3    3.26    1.31   1
  -7  15  -2    0.71    1.27   1
  -7  16  -6   11.94    1.52   1
  -7  16   0   29.67    1.49   1
  -7  17   1   12.82    1.20   1
  -7  18  -8    0.91    1.54   1
  -7  21   3   -0.77    1.25   1
  -6  11  -1   25.88    1.58   1
  -6  12   1    5.96    1.41   1
  -6  13   2   29.59    1.57   1
  -6  15 -10    0.56    2.04   1
  -6  16   4  272.08    2.59   1
  -6  18   5   -0.99    1.20   1
  -5   8  -6   22.61    2.33   1
  -5  10   3  461.22    2.96   1
  -5  13   5   96.95    1.92   1
  -5  21   8   69.49    1.86   1
  -4   6  -7    0.02    0.83   1
  -4  11   6  113.99    1.91   1
  -4  13   7   26.00    1.69   1
  -4  18   9    2.42    1.46   1
  -4  19   9   -2.25    1.87   1
  -3  10   7   37.73    1.55   1
  -3  17  10   66.23    1.75   1
  -2   2  -1    6.29    2.80   1
  -2  11   9  211.57    2.20   1
  -2  17  11   -0.15    1.37   1
  -1   3 -11    0.00    1.43   1
  -1   4 -12   64.81    1.62   1
  -1   5   6  449.85    3.20   1
  -1  18  12    1.45    1.43   1
   0   2 -11   87.95    1.78   1
   0   5   7   33.02    1.70   1
   0  12  11    2.15    1.37   1
   1   0  -9   29.43    1.33   1
   1   5 -15   67.63    1.52   1
   1  13  12  120.93    1.77   1
   2  12  12   39.17    1.53   1
   2  15  13    1.75    1.11   1
   3   0 -11   68.72    1.40   1
   3   5 -16   33.15    1.19   1
   3  14  13    5.27    1.12   1
   4  -2  -7  252.51    2.18   1
   4  -1 -10   95.20    1.76   1
   5  -2  -8  142.95    1.89   1
   5   3 -15    0.12    1.26   1
   6  -2  -7  128.71    1.66   1
   6   2 -14   13.91    1.31   1
   6   4   8    1.06    2.00   1
   7  -2  -7  327.63    2.42   1
   7  -2  -6  107.23    1.63   1
   7  -2  -1  117.20    2.02   1
   7  -1  -9  142.26    1.73   1
   7  -1   2  450.62    3.77   1
   8  -2  -3  157.20    2.01   1
   8  -1  -8   96.86    1.51   1
   8  -1   1  400.79    3.27   1
   8   1 -12   73.73    1.57   1
   9  -1  -7  103.06    1.69   1
   9  -1  -1   15.40    1.34   1
   9   1 -11   45.54    1.28   1
  10   0   0    0.78    1.19   1
  10   1   2   15.33    1.33   1
  10   3   5   39.79    1.77   1
  10   4   6  113.82    2.93   1
  11   1   0   10.87    1.20   1
  12   2  -1    4.03    1.26   1
  -7  16  -5  105.47    2.13   1
  -7  16  -2   17.38    1.44   1
  -7  17   0    5.99    1.35   1
  -7  18   1  196.86    2.04   1
  -7  19   1   18.07    1.45   1
  -6  11  -5   97.79    2.14   1
  -6  11  -2    5.59    1.41   1
  -6  17   4   48.18    1.74   1
  -6  19   5  126.55    1.82   1
  -6  20   5   39.38    1.76   1
  -5   8  -1  648.30    3.95   1
  -5  10 -10    0.17    0.80   1
  -5  15   6    6.57    1.29   1
  -5  16   6  119.64    2.06   1
  -4   6   0  157.78    2.33   1
  -4   8   3   38.64    1.75   1
  -4   9   4    4.60    1.53   1
  -4  20   9   72.41    1.92   1
  -4  21   9   19.31    1.81   1
  -3   5   2  210.37    2.71   1
  -3   6 -11    8.74    1.76   1
  -3  12   8    9.96    1.36   1
  -3  18  10   13.83    1.52   1
  -3  19  10   97.04    2.03   1
  -3  20  10   23.15    2.10   1
  -2   3  -9   39.83    1.86   1
  -2   4   3   88.28    2.23   1
  -2   7   6    6.99    1.61   1
  -2   9 -15   52.91    1.82   1
  -2  10   8  565.36    3.53   1
  -2  12   9   15.27    1.57   1
  -2  18  11   86.51    1.88   1
  -2  19  11    0.80    1.93   1
  -1   7 -15   86.26    1.85   1
  -1  12  10   22.91    1.57   1
  -1  19  12    0.11    1.57   1
   0   3   5    8.25    1.44   1
   0  10  10   11.65    1.26   1
   1  -1  -7  245.20    2.52   1
   1   6 -16    1.15    1.16   1
   1   7   9   38.19    1.78   1
   1  11  11  240.12    2.47   1
   1  14  12   88.61    1.87   1
   2  -2  -5  138.14    2.05   1
   2  -2  -3  134.52    2.27   1
   2  -1  -9  391.07    2.81   1
   2   1 -12   80.78    1.45   1
   2   4 -15   55.90    1.28   1
   2   8  10   50.89    1.65   1
   2  16  13   27.43    1.37   1
   3  -2  -7    5.07    1.12   1
   3  -1 -10  183.45    2.04   1
   3   2 -14   56.21    1.47   1
   3   3   7    9.01    1.69   1
   3  15  13   29.14    1.60   1
   4   1 -13   70.66    1.38   1
   4   3 -15    0.78    0.96   1
   4   4 -16   46.47    1.51   1
   4   9  11   89.53    2.00   1
   5  11  12   35.23    1.49   1
   6  -2  -8   27.62    1.20   1
   6   7  10    4.63    1.56   1
   6   9  11   69.34    1.96   1
   7  -2   0   31.01    1.64   1
   7  -1 -10   -0.90    1.02   1
   7   1 -13   80.48    1.40   1
   7  12  12    0.31    1.54   1
   8  -2  -6    0.77    1.02   1
   8  -2  -5   73.46    1.46   1
   8  -2  -2   -0.24    1.24   1
   8  -1  -9  128.66    1.60   1
   9  -1  -8    0.35    1.22   1
   9   2   5   48.20    1.99   1
  10  -1  -4   29.24    1.36   1
  10   1 -10   57.41    1.43   1
  11   0  -3    2.33    1.19   1
  11   1  -8    8.52    1.16   1
  11   5   6   40.46    2.29   1
  12   3   2   -0.26    1.42   1
  -7  16  -3  323.82    2.86   1
  -7  17  -6   15.31    1.54   1
  -7  18   0   25.34    1.27   1
  -7  20   1   24.73    1.25   1
  -7  21   1   23.56    1.59   1
  -6  11  -4   -0.54    1.35   1
  -6  12  -7   17.47    1.69   1
  -6  13   1   -0.41    1.12   1
  -6  14   2  153.50    1.93   1
  -6  18   4    3.76    1.17   1
  -6  21   5   11.86    1.34   1
  -5  10   2   -0.21    1.35   1
  -5  11   3   64.38    1.60   1
  -5  14   5  111.96    1.86   1
  -5  17   6    2.89    1.63   1
  -4  12   6  466.87    3.01   1
  -4  14   7  125.73    1.97   1
  -3   4  -8   30.71    2.62   1
  -3   8 -13    1.71    1.47   1
  -3   8   5  560.90    3.33   1
  -3  11   7  461.06    3.01   1
  -3  13   8  115.80    1.96   1
  -2   2  -7  145.13    3.06   1
  -2   5 -12   45.19    1.77   1
  -2   6 -13    3.93    1.40   1
  -2   6   5   11.66    1.31   1
  -2  20  11    0.92    1.69   1
  -1   1  -8   91.13    2.22   1
  -1  10   9  210.23    2.30   1
   0   0  -8  861.47    4.36   1
   0   1 -10  117.79    1.86   1
   0   7   8   83.84    1.99   1
   0  13  11   12.32    1.28   1
   1  15  12    9.54    1.52   1
   2  -2  -6    9.56    1.31   1
   2  -2  -2  262.14    3.33   1
   2   6 -17   -0.64    1.31   1
   2  13  12   39.36    1.37   1
   2  17  13    0.41    1.28   1
   3  -2  -8  271.57    2.26   1
   3   1 -13  140.17    1.70   1
   3  16  13    2.85    1.48   1
   4  -3  -4   83.63    1.80   1
   4  -2  -9  184.98    2.06   1
   4   4   8  616.06    5.23   1
   5  -3  -6   89.83    1.75   1
   5  -3  -5    6.94    1.14   1
   5  -3  -3   19.13    1.31   1
   5  -2  -9   59.94    1.38   1
   5  -2   1  441.35    3.94   1
   5  -1 -11  144.96    1.67   1
   5  -1   3    0.77    1.61   1
   5   7  10    6.86    1.37   1
   6  -3  -5    1.12    1.26   1
   6  -3  -4    0.43    1.13   1
   6  -2   1    8.14    1.41   1
   6  -1 -11   72.71    1.35   1
   9  -2  -5   17.38    1.29   1
   9  -2  -4   52.32    1.51   1
   9   0 -11   53.64    1.50   1
   9   1   4   40.61    1.82   1
  10  -1  -6   52.12    1.30   1
  10  -1  -3  115.98    1.55   1
  11   1   1    8.68    1.21   1
  11   3   4    0.26    1.29   1
  12   1  -5   25.07    1.26   1
  12   1  -4   15.38    1.16   1
  12   1  -2    9.51    1.31   1
  -7  17  -5    0.42    1.20   1
  -7  17  -3   15.23    1.35   1
  -7  17  -2   47.97    1.40   1
  -7  18  -6    0.67    1.50   1
  -7  19   0   40.21    1.34   1
  -7  20   0    1.60    1.38   1
  -7  21   0   -1.35    1.43   1
  -6  12  -1   50.12    1.70   1
  -6  13  -8   20.38    1.77   1
  -6  14   1   65.04    1.79   1
  -6  15   2   14.51    1.31   1
  -6  19   4    1.22    1.22   1
  -6  20   4   12.37    1.26   1
  -6  21   4   -2.16    1.55   1
  -5   8  -4   19.03    1.87   1
  -5   8  -3   12.60    1.77   1
  -5   9   0  949.61    4.51   1
  -5  12   3    2.17    1.57   1
  -5  15   5  134.24    1.93   1
  -5  18   6   78.62    1.66   1
  -4   7   1  575.42    3.66   1
  -4  13   6   60.63    1.58   1
  -4  15   7  133.10    1.98   1
  -3   5 -10  225.17    3.83   1
  -3   7   4   -0.57    1.27   1
  -3  14   8  293.42    2.59   1
  -2  10 -16   19.43    1.62   1
  -2  11   8  215.08    2.53   1
  -2  13   9  287.75    2.49   1
  -1   7   7   63.28    1.67   1
  -1  11   9   86.07    1.91   1
  -1  13  10   -1.34    1.35   1
   0   4 -14   74.81    1.59   1
   0  11  10  142.16    2.00   1
   0  14  11  161.81    2.04   1
   1   1 -12  149.70    1.97   1
   1   2 -13   29.37    1.17   1
   1   4 -15    0.91    1.16   1
   1   6   8   10.53    1.65   1
   1  12  11   12.40    1.20   1
   1  16  12   -0.74    1.50   1
   2   3 -15   22.37    1.29   1
   2  14  12   56.94    1.72   1
   3   5 -17   47.53    1.58   1
   3  10  11   96.67    1.93   1
   4  -3  -6    9.19    1.14   1
   4  -3  -3    8.26    1.20   1
   4   3 -16    0.41    1.29   1
   5  -3  -2   17.78    1.27   1
   5   2 -15   30.09    1.19   1
   5  12  12    0.83    1.23   1
   6  -3  -7    0.77    1.14   1
   6  -3  -2   18.63    1.25   1
   6   1 -14   67.87    1.38   1
   7  -3  -6   -0.11    1.22   1
   7  -3  -4  246.09    2.16   1
   7  -3  -3   -0.44    1.35   1
   7  -2  -9   28.82    1.16   1
   7   0 -13   45.78    1.47   1
   7   6   9  178.79    3.78   1
   7  10  11   24.41    1.75   1
   8  -2  -8   36.16    1.21   1
   8  -2   0  210.86    2.39   1
   8   0 -12    2.98    1.03   1
   9  -2  -7  113.69    1.75   1
   9  -2  -2   32.62    1.45   1
   9  -1   1   25.61    1.35   1
  10  -1  -7   36.56    1.20   1
  10  -1  -1   93.61    1.75   1
  10   0 -10   -0.46    1.13   1
  10   1   3    8.36    1.33   1
  11   2   3    1.29    1.26   1
  12   1  -1   25.97    1.39   1
  12   2   1   21.33    1.42   1
  -7  18  -5    2.63    1.26   1
  -7  18  -3    1.73    1.25   1
  -7  18  -2    3.85    1.06   1
  -7  19  -6   -0.31    1.54   1
  -7  19  -2  132.78    2.03   1
  -6  12  -2  197.44    2.41   1
  -6  16   2   16.97    1.60   1
  -6  22   4   61.50    1.65   1
  -5  10  -9    0.79    2.41   1
  -5  11   2  106.05    1.81   1
  -5  16   5  398.75    2.87   1
  -5  19   6   30.62    1.51   1
  -5  20   6    0.23    1.41   1
  -5  21   6    1.20    1.72   1
  -5  22   6   27.88    1.85   1
  -4   9   3   20.63    1.64   1
  -4  10   4  194.01    2.25   1
  -4  12 -14   16.82    2.74   1
  -4  14   6   33.77    1.83   1
  -4  16   7    9.19    1.45   1
  -4  17   7  104.06    2.18   1
  -3   9 -14   79.51    2.29   1
  -3  12   7  211.50    2.42   1
  -3  15   8   14.31    1.80   1
  -2   8   6    1.93    1.75   1
  -2  14   9   80.21    1.73   1
  -1   3 -12    8.40    1.41   1
  -1   3   3    0.78    2.19   1
  -1   5 -14   27.65    1.33   1
  -1   6   6    3.63    1.26   1
  -1  14  10   57.66    1.61   1
   0   6   7   34.53    1.73   1
   0  12  10  251.49    2.63   1
   0  15  11   35.81    1.80   1
   1   5 -16   21.28    1.11   1
   1   8   9  336.98    3.03   1
   1  13  11    2.33    1.48   1
   1  17  12   13.84    1.63   1
   2  -2  -8  498.46    3.20   1
   2   0 -12  106.36    1.76   1
   2   7   9  123.86    2.19   1
   2   9  10    1.35    1.42   1
   2  15  12   38.39    1.56   1
   3  -3  -5   63.36    1.72   1
   3  -3  -4  682.64    3.93   1
   3  -1 -11   87.91    1.47   1
   3   1 -14   20.89    1.29   1
   4  -3  -7  681.68    3.25   1
   4  -2 -10   81.17    1.43   1
   4  13  12   23.78    1.43   1
   5  -3  -8  366.96    2.41   1
   5  -1 -12   40.34    1.23   1
   6  -3  -8    8.41    1.09   1
   6  -3  -1  656.38    3.89   1
   7  -3  -7    4.42    1.12   1
   7  -2 -10   65.05    1.36   1
   8  -3  -6   24.15    1.36   1
   8  -3  -5  309.12    2.31   1
   8  -3  -3  346.10    2.58   1
   8  -2  -9   78.16    1.37   1
   8   2   6    5.69    2.38   1
   9  -2  -8   51.48    1.33   1
   9  -2  -1  331.48    2.69   1
  10  -1  -9   16.11    1.13   1
  10  -1   0   14.77    1.29   1
  11  -1  -6   23.54    1.35   1
  11  -1  -5   45.72    1.46   1
  -7  19  -5   14.98    1.41   1
  -7  19  -3    1.85    1.31   1
  -7  20  -3   19.47    1.49   1
  -7  20  -2    2.20    1.36   1
  -7  21  -2   -0.00    1.41   1
  -6  12  -5   -0.23    1.28   1
  -6  12  -4    8.86    1.39   1
  -6  13  -7   37.06    1.95   1
  -6  13  -1    7.41    1.17   1
  -6  15   1  547.73    3.20   1
  -6  16 -10    9.91    1.94   1
  -6  17   2  119.64    1.78   1
  -5   9  -1    3.56    1.30   1
  -5  11 -10   35.98    3.07   1
  -5  13   3   11.53    1.31   1
  -5  17   5    2.89    1.30   1
  -5  18   5   15.82    1.69   1
  -4   9 -12    4.07    2.69   1
  -4  18   7    1.98    1.43   1
  -3   4  -1  796.27    5.44   1
  -3   5   1   21.47    1.54   1
  -3   9   5    0.86    1.27   1
  -3  13   7   16.43    1.50   1
  -3  16   8    4.32    1.53   1
  -2   3 -10    7.67    1.58   1
  -2  12   8   54.23    1.64   1
  -2  15   9   57.38    1.67   1
  -1   1  -9  170.97    2.60   1
  -1   4   4   14.63    1.61   1
  -1   6 -15   11.87    1.21   1
  -1  12   9   10.32    1.55   1
  -1  15  10   55.58    1.62   1
   0  -1  -5 1183.71    5.93   1
   0  -1  -4   86.54    2.54   1
   0   1 -11   37.95    1.32   1
   0   8   8   26.38    1.77   1
   0  16  11    2.67    1.28   1
   1  -1  -9  150.93    1.94   1
   1  18  12   -1.33    1.35   1
   1  19  12   23.01    1.87   1
   2   5 -17    0.42    1.04   1
   2  16  12  123.35    2.14   1
   3  -3  -7    3.41    1.30   1
   3  -2 -10  127.19    1.84   1
   3   0 -13    2.81    0.97   1
   3   3 -16    5.04    1.00   1
   3   4 -17   27.29    1.47   1
   3  11  11   23.24    1.47   1
   4  -1   3  263.84    5.07   1
   4   6   9   27.83    1.71   1
   5  -3  -9    7.58    1.33   1
   5  -2 -11   53.53    1.33   1
   5   1 -15   66.11    1.37   1
   6  -2 -11   87.52    1.42   1
   6   0 -14   28.89    1.14   1
   6  10  11   12.89    1.41   1
   7  -3  -1   20.06    1.61   1
   7  -1   3    7.77    1.62   1
   8  -3  -2    7.32    1.28   1
   8  -1 -12   63.86    1.34   1
   9  -1 -11   50.59    1.29   1
  10  -2  -7   31.25    1.39   1
  10  -2  -6   33.70    1.16   1
  10  -2  -4   83.11    1.41   1
  10  -2  -3   36.00    1.36   1
  10  -1 -10   53.90    1.42   1
  10   0   2  546.75    3.74   1
  11  -1  -8    4.97    1.41   1
  11  -1  -3   20.44    1.08   1
  11  -1  -2   -0.33    1.18   1
  12   0  -4    5.87    1.13   1
  12   0  -2   59.25    1.57   1
  12   2   2   11.54    1.53   1
  -7  21  -3   -0.80    1.42   1
  -6  13  -2   12.10    1.45   1
  -6  14  -8    8.04    1.81   1
  -6  14  -1   10.69    1.46   1
  -6  16   1    4.26    1.13   1
  -6  18   2  198.54    2.12   1
  -6  19   2    0.18    1.44   1
  -5   9  -7    0.74    1.97   1
  -5  10   0    6.53    1.33   1
  -5  12   2    0.16    1.27   1
  -5  14   3  132.71    2.11   1
  -5  19   5   49.00    1.51   1
  -5  20   5   32.41    1.44   1
  -5  21   5   46.59    1.83   1
  -4   6  -2 1145.07    5.92   1
  -4   7   0   -0.88    1.54   1
  -4  11   4   12.38    1.54   1
  -4  15   6  125.82    1.94   1
  -4  16   6    8.27    1.70   1
  -4  19   7    7.59    1.51   1
  -4  20   7   66.64    1.78   1
  -4  21   7   47.05    1.78   1
  -4  22   7   -2.26    1.88   1
  -3   6   2   49.43    1.64   1
  -3   8   4  103.55    1.90   1
  -3  14   7   34.03    1.94   1
  -3  17   8    3.44    1.47   1
  -3  18   8    1.92    1.82   1
  -2   4   2    5.88    1.64   1
  -2   7   5   28.75    1.47   1
  -2   9 -16    1.21    1.63   1
  -2  13   8   38.70    1.88   1
  -2  16   9   66.73    1.77   1
  -1   2 -11   24.76    1.46   1
  -1   8   7  525.83    3.37   1
  -1  16  10   97.38    1.89   1
   0   2 -13  111.98    1.78   1
   0   3 -14    1.54    1.20   1
   0   7 -17    1.26    1.30   1
   0  13  10   25.00    1.38   1
   0  17  11   54.48    1.60   1
   0  18  11    2.11    1.75   1
   1  -2  -6  171.91    2.42   1
   1  -2  -4  198.52    2.66   1
   1   1 -13   62.91    1.55   1
   1   4 -16   33.37    1.41   1
   1  14  11   -0.10    1.18   1
   2  -2  -9  167.22    1.91   1
   2  -1 -11    6.51    1.11   1
   2   2 -15   65.78    1.53   1
   2  17  12    5.03    1.52   1
   3  -3  -8   56.17    1.70   1
   3  -3  -2  293.96    3.12   1
   3   5   8  122.16    2.37   1
   4  -3  -9  101.88    1.66   1
   4  -3  -1   60.54    1.77   1
   4  -1 -13   71.39    1.50   1
   4   1 -15    7.00    0.99   1
   4   2 -16   20.35    1.12   1
   4  14  12   91.15    1.88   1
   5   6   9   78.07    2.29   1
   5   8  10    5.32    1.32   1
   6  -4  -5  101.67    1.92   1
   6  -4  -4  313.03    2.59   1
   6  -3 -10   10.58    1.30   1
   6   8  10   89.35    2.34   1
   7  -3  -9    8.87    1.07   1
   7  -1 -13   67.06    1.35   1
   8  -3  -9   28.16    1.43   1
   8  -3  -8    5.26    1.03   1
   8  -2 -11   73.69    1.39   1
   8  -2   1   21.45    1.51   1
   8   0   4  251.37    3.36   1
   9  -3  -7    7.48    1.26   1
   9  -3  -5    1.70    1.01   1
   9  -3  -4  106.78    1.56   1
   9  -2 -10   82.35    1.43   1
   9  -1   2    9.20    1.39   1
  11   0   1  192.92    2.34   1
  -6  13  -5  413.10    3.58   1
  -6  13  -4    8.08    1.64   1
  -6  17   1   64.00    1.55   1
  -6  18   1    2.95    1.39   1
  -6  20   2  121.42    1.73   1
  -6  21   2    7.26    1.23   1
  -6  22   2   -0.74    1.27   1
  -5   9  -3   39.09    2.01   1
  -5  13   2  327.15    2.92   1
  -5  15   3    2.21    1.53   1
  -5  22   5   75.28    1.83   1
  -5  23   5    1.47    1.43   1
  -4   8   1  116.50    2.17   1
  -4  10   3  112.82    1.91   1
  -4  12   4   70.66    2.02   1
  -4  17   6   11.76    1.49   1
  -3  10   5  277.71    2.56   1
  -3  15   7   12.59    1.96   1
  -3  19   8   23.64    1.63   1
  -3  20   8  166.58    2.59   1
  -3  21   8    1.85    1.89   1
  -2   4 -12  252.36    3.06   1
  -2   5 -13   30.02    1.60   1
  -2   5   3  295.85    2.96   1
  -2   9   6   26.68    1.53   1
  -2  14   8  168.73    2.52   1
  -2  17   9   64.36    1.80   1
  -2  18   9   12.74    1.51   1
  -1   0  -5   13.65    1.77   1
  -1   7   6 1031.97    4.86   1
  -1  13   9  119.43    2.01   1
  -1  17  10   17.41    1.46   1
  -1  18  10   40.67    1.69   1
   0  -1  -7  203.44    2.53   1
   0   4   5   27.07    1.83   1
   0  14  10   45.69    1.79   1
   0  19  11    1.37    1.45   1
   0  20  11   74.07    2.19   1
   1  -2  -7  669.70    3.80   1
   1  -2  -3  720.36    5.19   1
   1  -1 -10    1.05    1.21   1
   1   4   6  117.54    2.33   1
   1   7   8   40.79    1.59   1
   1   9   9    4.74    1.32   1
   1  15  11    4.90    1.22   1
   2   8   9  179.82    2.43   1
   2  10  10  111.88    1.81   1
   2  18  12    4.76    1.34   1
   3  -2 -11  227.61    2.03   1
   3   3 -17   -0.13    1.33   1
   3   9  10   43.29    1.65   1
   3  12  11    0.15    1.34   1
   4  -3 -10   17.61    1.35   1
   4  15  12   13.19    1.42   1
   5  -4  -6  163.65    1.89   1
   5  -4  -5  508.06    3.00   1
   5  -4  -3  688.43    3.70   1
   5  -3   0 1244.48    5.62   1
   5  -2 -12   73.04    1.37   1
   5   0 -15   65.31    1.52   1
   5   3   7   16.38    2.53   1
   6  -4  -7  120.31    1.64   1
   6  -2   2   16.34    1.48   1
   6  -1 -14   69.62    1.55   1
   7  -4  -7  313.98    2.34   1
   7  -4  -6   55.52    1.33   1
   7  -4  -4   28.95    1.28   1
   7  -3 -10   21.88    1.14   1
   7  -3   0  107.07    2.06   1
   7  -2   2    9.42    1.72   1
   7  11  11   25.42    1.61   1
   8  -2 -12    1.11    1.27   1
   8  -1   3   52.22    1.88   1
   8   9  10    0.62    1.51   1
   9  -3  -8   34.01    1.22   1
   9  -3  -2    0.76    1.24   1
   9  -2 -11   63.58    1.35   1
   9  10  10    0.23    1.89   1
  10  -2 -10    2.53    1.39   1
  10  -2  -9   59.39    1.41   1
  10  -2  -1  104.07    1.76   1
  11  -2  -6   24.11    1.36   1
  11  -2  -5   59.41    1.60   1
  11   2   4    0.83    1.62   1
  12  -1  -5   24.08    1.53   1
  12  -1  -4   17.36    1.42   1
  12   1   1    0.50    1.26   1
  -6  14  -7   -0.92    1.62   1
  -6  14  -2    3.17    1.14   1
  -6  15  -1  153.94    2.00   1
  -6  17 -10    9.63    1.81   1
  -6  19   1    3.68    1.14   1
  -6  20   1   57.33    1.70   1
  -6  21   1  125.42    1.99   1
  -5   9  -6    4.62    1.84   1
  -5   9  -4   82.70    2.30   1
  -5  10  -1  204.67    2.38   1
  -5  11   0   98.90    2.14   1
  -5  16   3  249.49    2.52   1
  -4   6  -3    0.76    1.70   1
  -4   7  -9    0.27    0.77   1
  -4  18   6  177.00    2.18   1
  -4  19   6   31.60    1.53   1
  -4  20   6   20.04    1.81   1
  -3   4  -2   45.96    2.35   1
  -3   7 -13   85.09    2.48   1
  -3   9   4  439.12    3.31   1
  -3  16   7   50.11    1.77   1
  -3  22   8   34.43    1.74   1
  -2  15   8   36.23    2.00   1
  -2  19   9  117.18    2.11   1
  -2  20   9   22.18    1.64   1
  -2  21   9   23.24    1.69   1
  -2  22   9    4.98    2.08   1
  -1   4 -14   57.86    1.58   1
  -1   5 -15   40.05    1.56   1
  -1   9   7    4.22    1.37   1
  -1  14   9    4.44    1.39   1
  -1  19  10   -0.79    1.59   1
  -1  20  10    6.29    1.63   1
  -1  21  10    6.71    1.62   1
   0  -1  -8  283.37    2.76   1
   0   3   4    2.12    1.59   1
   0   6 -17    2.27    1.47   1
   0   7   7  443.71    3.41   1
   0   9   8   10.28    1.51   1
   0  15  10   38.99    1.79   1
   1  16  11   62.33    1.64   1
   1  17  11   84.95    2.00   1
   2  -3  -6   60.07    1.48   1
   2  -3  -5  490.77    3.52   1
   2  -1 -12   83.01    1.45   1
   2   1   4   37.99    2.87   1
   3  -2   1 1301.47    8.07   1
   3  -1 -13  135.97    1.67   1
   4  -4  -7  131.46    1.74   1
   4  -4  -6    8.30    1.22   1
   4  -4  -4  284.41    2.52   1
   4   1 -16   32.36    1.43   1
   4   2   6  181.49    4.23   1
   4  16  12   11.43    1.51   1
   5  -4  -8  130.26    1.68   1
   5  -3 -11    2.39    1.05   1
   5  15  12   55.23    1.77   1
   6  -4  -8   37.64    1.30   1
   6  -4  -2  121.96    2.07   1
   6  -3 -11  140.88    1.64   1
   6   3   7  129.71    4.40   1
   6  11  11    7.84    1.23   1
   7  -4  -3   15.73    1.19   1
   7  -2 -13   70.48    1.52   1
   8  -4  -6    1.77    1.03   1
   8  -4  -5   43.24    1.33   1
   8   7   9   52.81    2.51   1
   9  -3 -10   45.62    1.46   1
   9  -2   1   36.32    1.61   1
  10  -3  -7  101.67    1.54   1
  10  -3  -6    3.60    1.02   1
  10  -3  -4    4.48    1.20   1
  10   2   5   -0.71    1.50   1
  11  -2  -8   39.79    1.34   1
  11  -2  -3   83.49    1.42   1
  11  -1   0   11.27    1.24   1
  11   1   3    7.07    1.33   1
  -6  14  -5    1.78    1.57   1
  -6  14  -4  116.25    2.09   1
  -6  15  -8   31.20    1.87   1
  -6  15  -2   42.52    1.63   1
  -6  16  -1   24.73    1.28   1
  -6  22   1    8.41    1.24   1
  -6  23   1   20.69    1.37   1
  -5  14   2  110.65    1.83   1
  -5  17   3   76.75    1.61   1
  -4  11   3  283.72    2.62   1
  -4  13   4  211.70    2.37   1
  -4  21   6   47.10    1.61   1
  -4  22   6    2.99    1.45   1
  -4  23   6   -0.46    1.53   1
  -3   5 -11   58.24    2.47   1
  -3   8 -14   44.67    2.12   1
  -3  11   5   97.25    2.00   1
  -3  17   7  181.28    2.33   1
  -3  18   7   54.64    2.01   1
  -2   2  -9   95.62    2.38   1
  -2   3   0    1.38    2.65   1
  -2   8   5  231.66    2.50   1
  -2  10   6    4.13    1.48   1
  -2  16   8  455.22    3.56   1
  -1   2 -12  141.18    2.09   1
  -1   2   1   27.10    2.57   1
  -1  15   9  142.73    2.11   1
  -1  16   9  139.39    2.48   1
   0  16  10    1.83    1.28   1
   1   2 -15    0.84    1.18   1
   1   3 -16   28.69    1.33   1
   1  10   9  179.70    2.51   1
   1  18  11   -0.42    1.34   1
   1  19  11    0.72    1.74   1
   2  -3  -8    2.74    1.39   1
   2  -3  -3 2645.25    8.26   1
   2  -2 -11  126.51    1.89   1
   2   0 -14  153.06    1.98   1
   2   1 -15   19.54    1.08   1
   2   3 -17   31.03    1.47   1
   2  11  10  163.74    2.10   1
   3  -3 -10   53.32    1.35   1
   3  -3  -1    2.10    1.80   1
   3   1 -16   45.35    1.50   1
   3   4   7   65.20    2.29   1
   3  10  10   47.56    1.70   1
   3  13  11   84.22    1.65   1
   4  -4  -3  109.68    1.79   1
   4  -3   0    3.59    1.56   1
   4  -2 -13   88.92    1.62   1
   4   5   8   60.92    2.13   1
   4  12  11   32.23    1.53   1
   4  17  12   12.27    1.60   1
   5  -4  -9   52.78    1.31   1
   5  -4  -2   24.78    1.32   1
   5  -3 -12    5.30    1.27   1
   5  16  12   -0.21    1.49   1
   6  -4 -10  146.10    1.86   1
   7  -4  -9   22.42    1.14   1
   8  -4  -9  126.06    1.77   1
   8  -4  -8   64.97    1.37   1
   8  -4  -3   71.23    1.46   1
   8  -3   0   11.27    1.35   1
   9  -4  -7  138.43    1.87   1
   9  -4  -5   28.29    1.40   1
   9  -4  -4   66.38    1.56   1
   9  -3  -1    0.46    1.03   1
  10  -3  -9   11.72    1.10   1
  10  -3  -3    8.70    1.03   1
  10  -2   0   13.62    1.28   1
  11  -2  -2   25.10    1.38   1
  12  -1  -2    9.73    1.32   1
  12   1   2    1.39    1.46   1
  12   3   4    0.09    1.69   1
  -6  15  -7   95.92    2.36   1
  -6  16  -2   82.68    1.82   1
  -6  17  -1   48.99    1.42   1
  -6  18  -1   40.67    1.59   1
  -5  11  -1   33.09    1.83   1
  -5  12   0   -2.01    1.60   1
  -5  14 -12   53.86    3.24   1
  -5  15   2   57.76    1.60   1
  -5  18   3    0.64    1.21   1
  -5  19   3    1.41    1.25   1
  -5  20   3   54.81    1.73   1
  -4   6  -6   47.97    2.97   1
  -4   6  -5    5.14    2.13   1
  -4   8   0    3.79    1.30   1
  -4   9   1   67.01    1.84   1
  -4  12   3   86.17    2.11   1
  -4  14   4   16.43    1.47   1
  -3   6   1   86.31    1.93   1
  -3   7   2  395.79    3.19   1
  -3  10   4  108.51    2.17   1
  -3  12   5 1386.62    5.37   1
  -3  19   7   -0.87    1.46   1
  -3  20   7   16.17    1.57   1
  -3  21   7    5.66    1.55   1
  -3  22   7    1.17    1.89   1
  -3  23   7   69.32    2.05   1
  -2   8 -16    1.80    1.48   1
  -2  17   8   46.42    1.77   1
  -2  18   8   30.21    1.97   1
  -1   5   4    0.89    1.83   1
  -1   8   6  170.30    2.53   1
  -1  10   7  565.29    3.64   1
  -1  17   9   -1.32    1.49   1
   0   1 -13    1.08    1.18   1
   0   2 -14   99.76    1.77   1
   0  10   8    2.23    1.83   1
   0  17  10   22.95    1.54   1
   0  18  10  119.36    2.10   1
   1  -2  -9   84.06    1.66   1
   1   0 -13   67.68    1.45   1
   1   8   8  129.22    2.13   1
   1  20  11    1.34    1.46   1
   2  -3  -9   20.69    1.43   1
   2  -2   0 1231.23    8.28   1
   2   9   9   29.19    1.84   1
   2  12  10    3.23    1.55   1
   3  -4  -7    2.67    1.14   1
   3  -4  -5  404.76    2.85   1
   3  -4  -4  163.65    2.31   1
   3  -3 -11    5.85    1.25   1
   3  -1 -14   20.32    1.10   1
   3   2 -17   20.64    1.19   1
   3  14  11   44.63    1.66   1
   4  -4  -9   90.32    1.56   1
   4   7   9  225.60    2.88   1
   4  13  11    2.47    1.30   1
   5  -1 -15   62.50    1.32   1
   5   9  10  234.88    2.80   1
   6  -5  -5  385.22    2.75   1
   6  -4  -1   11.15    1.50   1
   6  -3   1  698.56    4.43   1
   6  -2 -14   10.54    1.08   1
   6   9  10    0.65    1.33   1
   6  12  11   -0.52    1.42   1
   7  -5  -6   63.85    1.55   1
   7  -4 -10  148.10    1.68   1
   7  -4  -1   51.48    1.70   1
   7  12  11    1.17    1.29   1
   8  -4  -2    8.38    1.08   1
   8  -3 -12    0.82    1.04   1
   9  -4  -8   59.78    1.32   1
   9  -3 -11   -2.42    1.09   1
   9   1   5    3.26    1.82   1
  10  -3 -10    2.06    1.12   1
  10  -1   2   16.63    1.31   1
  10   3   6    0.22    2.05   1
  11  -3  -8    9.15    1.40   1
  11  -3  -6    0.63    1.02   1
  11  -3  -5    1.59    1.25   1
  11  -1   1    9.74    1.41   1
  11   4   6    0.36    2.12   1
  12  -2  -5   18.27    1.20   1
  12  -2  -4    2.57    1.33   1
  12  -1  -1   21.22    1.44   1
  -6  15  -5    1.36    1.27   1
  -6  15  -4   -0.12    1.31   1
  -6  16  -8   18.89    1.63   1
  -6  17  -2   16.08    1.42   1
  -6  18  -2  105.40    1.91   1
  -6  19  -1    5.73    1.07   1
  -6  20  -1   15.97    1.40   1
  -6  21  -1   40.94    1.58   1
  -6  22  -1   11.73    1.50   1
  -6  23  -1   21.31    1.65   1
  -5  10  -3  156.77    2.47   1
  -5  16   2    7.70    1.25   1
  -5  17   2    7.23    1.54   1
  -5  21   3    9.74    1.23   1
  -5  22   3  136.79    1.93   1
  -5  23   3   19.94    1.42   1
  -4   7  -2    5.86    1.78   1
  -4  15   4   58.24    1.69   1
  -2   6   3   12.88    1.57   1
  -2   9   5  390.48    3.13   1
  -2  11   6  354.60    3.04   1
  -2  19   8    4.81    1.48   1
  -2  20   8   41.05    1.77   1
  -2  21   8    6.71    1.51   1
  -2  22   8  100.46    2.12   1
  -2  23   8    9.86    1.66   1
  -1   1 -11   71.05    1.76   1
  -1   4   3  133.33    2.79   1
  -1   7 -17    6.30    1.38   1
  -1  18   9    6.03    1.52   1
  -1  19   9   58.05    1.78   1
  -1  20   9   -0.39    1.84   1
  -1  21   9   51.85    2.11   1
  -1  22   9   16.94    2.05   1
   0   5 -17    0.56    1.26   1
   0   8   7   65.32    1.83   1
   0  19  10    2.44    1.39   1
   0  20  10   11.70    1.52   1
   0  21  10    4.88    1.51   1
   1  -2 -10  197.72    2.32   1
   1  11   9  131.74    2.02   1
   2  -2 -12    5.29    1.27   1
   3  -4  -8   96.79    1.64   1
   3  -2 -13   17.80    1.06   1
   3  11  10  124.99    2.21   1
   3  15  11    3.46    1.49   1
   4  -4 -10   62.35    1.34   1
   4  -2   2    4.04    1.77   1
   4  -1 -15    4.15    0.98   1
   4   0 -16    5.94    1.05   1
   5  -5  -6   72.06    1.52   1
   5  -5  -5   44.26    1.43   1
   5  -4 -11   53.57    1.31   1
   5  -3   1    5.79    1.52   1
   5   7   9   61.15    1.96   1
   6  -5  -8  100.48    1.54   1
   6  -5  -7   62.63    1.45   1
   6  -5  -4   95.78    1.71   1
   6  -4 -11  109.77    1.55   1
   7  -5  -7  140.31    1.67   1
   7  -5  -4    2.76    1.15   1
   7  -3 -13    0.41    1.05   1
   7   7   9    3.37    1.62   1
   7  13  11    0.50    1.57   1
   8  -5  -6  152.17    1.74   1
   8  -5  -5  111.50    1.82   1
   8  10  10   87.76    2.50   1
   9  -4 -10   44.63    1.32   1
   9  -4  -2   43.52    1.49   1
   9   6   8    0.39    2.41   1
  10  -4  -7   66.16    1.34   1
  10  -4  -6    9.93    1.02   1
  10  -4  -4   91.97    1.72   1
  10  -3  -1    9.83    1.23   1
  10   7   8    0.07    2.87   1
  11  -3  -3   -0.79    1.21   1
  -6  16  -7   23.50    1.59   1
  -6  16  -5   14.72    1.62   1
  -6  16  -4  281.10    2.75   1
  -6  17  -8    0.91    1.43   1
  -6  19  -2    4.65    1.33   1
  -6  20  -2    4.40    1.35   1
  -6  21  -2   34.34    1.54   1
  -6  22  -2    7.82    1.46   1
  -5  10  -4   26.02    1.88   1
  -5  13   0    0.84    1.31   1
  -5  18   2    9.66    1.29   1
  -5  19   2  136.40    2.14   1
  -5  20   2   91.42    1.91   1
  -5  21   2    2.77    1.45   1
  -5  22   2   10.90    1.51   1
  -5  23   2    0.76    1.61   1
  -4  10   1   69.83    2.03   1
  -4  13   3  646.66    3.71   1
  -4  16   4  133.89    2.05   1
  -4  17   4    7.82    1.67   1
  -3  11   4   58.52    2.08   1
  -3  13   5   81.64    1.97   1
  -2   2 -10   83.55    2.23   1
  -2   4 -13   65.56    1.89   1
  -2   5   2   13.24    1.69   1
  -2   6 -15   -0.25    1.33   1
  -2  12   6  285.05    3.16   1
  -1   0  -9 1514.47    6.15   1
  -1   0  -3  176.82    5.11   1
  -1   3 -14   24.21    1.33   1
  -1   4 -15   37.80    1.37   1
  -1  11   7   85.29    1.94   1
   0  -1 -10  118.66    1.88   1
   0  -1  -2    7.32    2.55   1
   0   5   5  535.01    4.18   1
   0  11   8   23.51    1.54   1
   1   1 -15   71.16    1.65   1
   1   2 -16   25.30    1.32   1
   1   5   6    2.43    1.56   1
   1   9   8  424.58    3.52   1
   1  12   9  795.45    4.32   1
   2  -3  -2   -0.30    1.66   1
   2  -1 -14   74.31    1.62   1
   2  10   9    4.27    1.58   1
   2  13  10   33.17    1.41   1
   3   1 -17   39.58    1.58   1
   3  16  11   69.71    1.85   1
   3  17  11    1.08    1.51   1
   4  -5  -7   72.11    1.73   1
   4  -5  -6   73.14    1.74   1
   4  -3 -13   34.49    1.38   1
   4   1   5   28.07    3.65   1
   4  14  11    0.84    1.12   1
   5  -5  -9  217.97    1.96   1
   5  -5  -8  160.71    1.78   1
   5  -4 -12   85.54    1.65   1
   5  -2 -15   27.63    1.36   1
   6  -3 -14   -1.51    1.27   1
   6  13  11    1.57    1.27   1
   7  -5 -10    0.67    1.21   1
   7  -5  -9   85.70    1.47   1
   7  -5  -3   78.40    1.57   1
   7   5   8   33.13    2.40   1
   8  -5  -9   77.23    1.40   1
   8  -5  -8   82.78    1.45   1
   8  -4 -12   10.51    1.31   1
   8  -3   1   14.82    1.40   1
   9  -5  -7  117.90    1.77   1
   9  -5  -5   85.24    1.71   1
   9  -4 -11   50.11    1.32   1
   9  -2   2   14.59    1.31   1
  10  -4 -10    9.80    1.46   1
  10  -4  -9   17.39    1.20   1
  10  -4  -3   48.88    1.47   1
  11  -3  -2   27.31    1.39   1
  11  -2   0    9.25    1.23   1
  12  -2  -2    8.60    1.36   1
  -6  17  -7    1.26    1.43   1
  -6  17  -5   24.83    1.45   1
  -6  17  -4    8.18    1.39   1
  -6  18  -8   21.53    1.67   1
  -6  18  -4   11.62    1.40   1
  -5  10  -7  532.12    5.04   1
  -5  10  -6    0.94    1.84   1
  -5  11  -9   11.27    2.19   1
  -5  14   0   26.01    1.37   1
  -4   9   0   13.73    1.66   1
  -4  14   3   15.09    1.53   1
  -4  18   4    7.47    1.38   1
  -4  19   4   54.74    1.58   1
  -4  20   4    3.48    1.59   1
  -4  21   4   66.00    1.91   1
  -4  22   4   61.18    1.92   1
  -4  23   4    8.86    1.70   1
  -4  24   4    1.65    1.46   1
  -3   4 -10   62.07    2.74   1
  -3   5  -1   -0.35    1.73   1
  -3   8   2    5.17    1.32   1
  -3  14   5  326.07    2.91   1
  -2   3 -12    2.84    1.43   1
  -2  10   5    2.26    1.51   1
  -1   9   6   35.29    1.73   1
  -1  12   7   24.29    1.97   1
   0   1 -14   54.72    1.55   1
   0   9   7   39.19    1.99   1
   0  12   8  204.32    2.70   1
   1  -3  -7   56.98    1.52   1
   1  -3  -6   41.76    1.49   1
   1  -1 -13   64.15    1.59   1
   2  -4  -6   -1.09    1.43   1
   2  14  10    2.54    1.29   1
   3  -4 -10   91.73    1.59   1
   3  -2 -14   56.04    1.31   1
   3  12  10    7.28    1.45   1
   3  18  11    1.83    1.59   1
   3  19  11   16.93    1.80   1
   4  -5  -9   25.50    1.50   1
   4  -5  -4   58.91    1.75   1
   4  -4  -1   26.68    1.76   1
   4  -1 -16   30.11    1.22   1
   4  15  11   78.09    1.85   1
   4  16  11   15.07    1.47   1
   5  -5  -3   97.06    1.73   1
   5  -3 -14  102.45    1.49   1
   5  10  10  103.75    2.05   1
   6  -5  -2  141.11    2.17   1
   6  -1   4    1.40    2.20   1
   6   5   8    1.04    1.71   1
   6  10  10   68.13    1.99   1
   7  -4 -13   79.04    1.63   1
   7  -4   0   47.32    1.74   1
   7  14  11    4.71    1.73   1
   8  -5  -3   17.35    1.16   1
   9  -5  -8    4.78    1.05   1
   9  -5  -4   18.85    1.13   1
   9  -4  -1  354.47    2.79   1
  10  -3   0    0.57    1.17   1
  11  -4  -8   32.19    1.31   1
  11  -4  -6   56.95    1.33   1
  11  -4  -5   40.13    1.25   1
  11   0   3  103.29    2.17   1
  12  -3  -5    0.96    1.13   1
  12  -3  -4   -1.99    1.36   1
  12  -2  -1    3.91    1.31   1
  -6  18  -7   54.85    1.69   1
  -6  18  -5    1.27    1.30   1
  -6  19  -8   21.35    1.76   1
  -6  19  -7   15.61    1.66   1
  -6  19  -5  138.13    2.12   1
  -6  19  -4   12.03    1.35   1
  -6  20  -5   -1.68    1.53   1
  -6  20  -4   48.37    1.62   1
  -6  21  -4   -1.79    1.39   1
  -6  22  -4   82.99    1.97   1
  -5  11  -3    7.99    1.55   1
  -5  13  -1    3.48    1.31   1
  -5  15   0  416.60    2.94   1
  -4   7  -3    6.72    1.79   1
  -4  11   1  263.86    2.82   1
  -4  15   3   23.21    1.43   1
  -4  16   3   79.86    2.05   1
  -3   6 -13   23.35    1.93   1
  -3   7 -14   40.41    2.24   1
  -3   7   1   20.50    1.53   1
  -3  12   4   74.75    1.99   1
  -3  15   5    8.78    1.48   1
  -3  16   5  125.70    2.38   1
  -2   1  -7   78.11    2.61   1
  -2   1  -6   99.13    3.19   1
  -2   7 -16   18.09    1.60   1
  -2  13   6   52.63    1.90   1
  -1   1 -12  135.01    2.06   1
  -1   6 -17    3.00    1.36   1
   0  -2  -8   28.03    1.57   1
   0  -2  -7   80.97    1.71   1
   0  -2  -5  231.02    3.03   1
   0  -1 -11   36.52    1.34   1
   0   4 -17   33.47    1.48   1
   0   4   4 2046.47    8.35   1
   1  -3  -9    5.75    1.39   1
   1  -3  -4  901.79    5.23   1
   1  10   8   66.22    2.12   1
   1  13   9   27.66    1.53   1
   2  -4  -8  590.86    3.26   1
   2  -4  -5   70.22    1.73   1
   2   1 -17   13.14    1.35   1
   2  11   9   14.42    1.62   1
   2  15  10    0.51    1.22   1
   2  16  10   53.13    1.86   1
   3  -4 -11  238.99    2.03   1
   3  -4  -2   32.10    1.65   1
   3  -3 -13    9.01    1.01   1
   3  13  10  264.84    2.81   1
   4  -5 -10  240.32    2.16   1
   4   6   8   39.43    1.96   1
   4  17  11    0.58    1.50   1
   5  -5 -11  172.17    1.75   1
   5  -5  -2  166.07    2.26   1
   5  -4   0    3.30    1.49   1
   6  -6  -8    4.14    1.28   1
   6  -6  -7   14.09    1.12   1
   6  -5 -11   83.23    1.45   1
   7  -6  -7   58.91    1.39   1
   7  -6  -6   -1.39    1.06   1
   7  -2   3  573.42    4.69   1
   7   0   5    2.40    2.30   1
   8  -6  -6   47.17    1.50   1
   8  -5  -2   12.57    1.36   1
   8  -4   0  336.66    2.84   1
   9  -3   1    2.15    1.19   1
  10  -5  -9    8.55    1.39   1
  10  -5  -7   51.95    1.28   1
  10  -5  -6   27.50    1.18   1
  10  -1   3    6.54    1.50   1
  11  -4  -3   72.44    1.62   1
  11   1   4   40.00    1.87   1
  12  -1   1    0.81    1.47   1
  12   0   2    2.24    1.27   1
  12   2   4   46.93    2.12   1
  -6  20  -7    3.77    1.42   1
  -6  21  -5   -0.35    1.37   1
  -5  11  -4   26.42    1.72   1
  -5  12 -10   20.48    2.19   1
  -5  14  -1  267.13    2.77   1
  -5  16   0    5.06    1.22   1
  -5  17   0   63.14    1.80   1
  -5  24   0    2.70    1.56   1
  -4  10   0  273.13    2.94   1
  -4  17   3   81.27    1.77   1
  -4  18   3   59.84    1.86   1
  -4  23   3   25.98    1.71   1
  -4  24   3   36.77    1.61   1
  -3  13   4    9.47    1.55   1
  -3  17   5   76.65    1.91   1
  -3  18   5  526.99    3.43   1
  -3  19   5    8.39    1.84   1
  -3  22   5   15.20    1.81   1
  -3  23   5    5.10    1.82   1
  -3  24   5  114.45    2.03   1
  -2   7   3  196.28    2.60   1
  -2  11   5   31.86    1.74   1
  -2  14   6   48.50    2.03   1
  -2  15   6   16.75    2.08   1
  -1   3 -15    0.90    1.35   1
  -1   6   4   33.81    1.75   1
  -1  10   6   25.85    1.74   1
  -1  13   7  100.71    2.09   1
   0  10   7  170.52    2.61   1
   0  13   8  172.62    2.31   1
   1  -3 -10  223.74    2.39   1
   1  -2 -12   83.39    1.53   1
   1   1 -16   41.81    1.45   1
   1   4   5 1004.15    6.15   1
   1  14   9  152.39    2.18   1
   2  -4  -9  156.04    1.92   1
   2  -3 -12    3.85    1.01   1
   2  -2 -14  182.53    2.05   1
   2  -1 -15   18.69    1.11   1
   2   6   7   31.41    1.97   1
   2  17  10  146.97    2.34   1
   2  18  10   -2.25    1.62   1
   3  -5  -8   50.91    1.42   1
   3  -5  -7  177.64    1.97   1
   3  -5  -5  154.18    2.00   1
   3  -1 -16   49.73    1.28   1
   3   0 -17    0.58    1.10   1
   3  14  10   25.33    1.64   1
   4  -5  -3  352.57    2.83   1
   4  -4 -13  130.36    1.59   1
   4  -2 -16   18.40    1.39   1
   4  18  11    8.78    1.42   1
   5  -6  -8    3.46    1.07   1
   5  -6  -6   19.13    1.31   1
   5  -6  -5   32.51    1.59   1
   5  -5 -12    6.42    1.24   1
   5  -3 -15    0.38    1.03   1
   5   2   6   18.82    2.99   1
   5   8   9   34.04    1.83   1
   6  -6  -5    7.73    1.18   1
   6  -6  -4   10.43    1.52   1
   6  -4 -14   -2.16    1.05   1
   6  -3   2    1.48    1.55   1
   6  16  11    0.77    1.53   1
   7  -6 -10   10.28    1.22   1
   7  -6  -9    6.87    1.08   1
   7  -6  -4    4.96    1.11   1
   7  -5  -1   34.23    1.61   1
   7  -3   2    5.83    1.64   1
   8  -6  -9    1.26    0.98   1
   8  -6  -8   15.62    1.09   1
   8  -6  -5   -1.01    1.04   1
   8  -5 -12   56.06    1.33   1
   8  -2   3    4.78    1.36   1
   8  -1   4    1.61    1.51   1
   8   8   9   20.55    1.87   1
   8  11  10   12.84    1.61   1
   9  -6  -8   -2.35    1.26   1
   9  -6  -7  166.69    2.00   1
   9  -5 -11   52.67    1.39   1
   9  -5  -2  122.66    1.92   1
  10  -5 -10   78.00    1.52   1
  10  -5  -4   40.22    1.31   1
  10  -5  -3   69.74    1.58   1
  10  -4  -1   24.31    1.31   1
  10  -2   2  115.51    2.19   1
  11  -5  -8    8.29    1.46   1
  11  -5  -6   11.02    1.39   1
  11  -2   1    7.85    1.22   1
  12  -3  -2    4.27    1.30   1
  -5  12  -3  371.57    3.26   1
  -5  15 -12   56.10    2.74   1
  -5  15  -1    2.35    1.50   1
  -5  18   0   -1.60    1.22   1
  -5  19   0    3.02    1.15   1
  -5  20   0   14.23    1.50   1
  -5  21   0  121.22    1.80   1
  -5  22   0    4.43    1.21   1
  -5  23   0   31.91    1.41   1
  -4   8  -2    6.14    1.61   1
  -4  12   1    2.55    1.50   1
  -4  19   3  352.42    2.78   1
  -4  20   3   -0.46    1.36   1
  -4  21   3    1.38    1.23   1
  -4  22   3   22.68    1.43   1
  -3   9   2  166.96    2.35   1
  -3  14   4   12.75    1.68   1
  -3  20   5  132.51    2.10   1
  -3  21   5   18.55    1.51   1
  -2   3  -1   30.17    3.15   1
  -2   5 -15   20.56    1.55   1
  -2   6   2 2216.40    8.41   1
  -2  12   5    2.40    2.09   1
  -2  16   6    6.77    1.62   1
  -2  17   6  321.90    3.16   1
  -2  24   6    4.11    1.94   1
  -1   0 -11   32.16    1.55   1
  -1  11   6  353.51    3.41   1
  -1  14   7  246.57    2.69   1
  -1  15   7   22.15    1.96   1
   0  -2 -10   64.43    1.81   1
   0  -2  -4 1670.48    7.54   1
   0   6   5   11.42    1.83   1
   0  14   8   64.59    1.81   1
   0  15   8   81.86    2.29   1
   1   6   6    9.93    1.72   1
   1  11   8  141.11    2.51   1
   1  15   9    0.97    1.38   1
   1  16   9   69.71    2.08   1
   2  12   9   -1.33    1.31   1
   2  19  10    0.28    1.33   1
   2  20  10    0.58    1.39   1
   2  21  10    1.39    1.45   1
   3  -5 -10  133.18    1.89   1
   3  -5  -4   71.35    1.84   1
   3  -3 -14   57.58    1.32   1
   3  15  10   -0.14    1.46   1
   4  -6  -7    2.37    1.41   1
   4  -3 -15   -1.26    1.03   1
   5  -6  -9  247.65    2.09   1
   6  -6 -11    3.47    1.22   1
   6  -6 -10  263.55    2.06   1
   6  -5  -1  120.70    1.98   1
   6  11  10    7.04    1.29   1
   7  -6  -3  334.63    2.75   1
   7  -5 -13   94.98    1.51   1
   9  -6 -10    1.92    1.33   1
   9  -6  -5  169.90    1.86   1
   9  -6  -4    2.67    1.31   1
  10  -6  -7    1.18    1.28   1
  10   1   5    7.09    1.79   1
  11  -5  -5   38.26    1.29   1
  11  -4  -2   15.88    1.13   1
  11  -3   0  134.10    2.08   1
  12  -4  -4    1.36    1.40   1
  -5  11  -7   11.95    1.85   1
  -5  11  -6  136.72    2.63   1
  -5  12  -4    7.44    1.77   1
  -5  13  -3    5.07    1.45   1
  -5  16  -1   29.50    1.39   1
  -5  17  -1   45.87    1.68   1
  -5  22  -1    5.00    1.41   1
  -5  23  -1    1.14    1.47   1
  -5  24  -1  120.75    1.96   1
  -4  11   0   71.57    2.09   1
  -4  13   1  562.94    3.73   1
  -3   5  -2  124.53    2.96   1
  -3   8   1  517.49    3.65   1
  -3  15   4  389.97    3.15   1
  -3  16   4   60.20    2.07   1
  -3  24   4    8.73    1.82   1
  -2   1  -9   50.21    2.08   1
  -2   3 -13    2.72    1.36   1
  -2   6 -16    6.09    1.66   1
  -2  13   5   20.49    2.17   1
  -2  18   6   79.97    1.99   1
  -2  19   6    1.93    1.45   1
  -2  20   6   30.48    1.66   1
  -2  21   6   13.36    1.56   1
  -2  22   6    9.58    1.51   1
  -2  23   6   46.67    1.74   1
  -1  -1  -8   91.56    2.11   1
  -1  -1  -6   15.52    1.87   1
  -1   5 -17   10.35    1.41   1
  -1   5   3  204.27    2.97   1
  -1  16   7  324.28    2.93   1
  -1  17   7   45.53    1.97   1
  -1  23   7    1.89    1.87   1
  -1  24   7   17.98    1.65   1
   0   0 -14   12.33    1.26   1
   0   3 -17    1.99    1.30   1
   0  11   7   59.93    1.92   1
   0  16   8    1.52    1.56   1
   0  17   8   18.85    1.89   1
   0  23   8   -0.32    1.87   1
   1  -3  -3    1.33    1.93   1
   1  -2 -13   28.91    1.17   1
   1  -2  -1   26.41    2.21   1
   1  12   8    9.33    1.86   1
   1  17   9   78.29    1.88   1
   1  18   9  311.19    2.81   1
   1  19   9    0.91    1.37   1
   1  20   9   83.42    2.14   1
   1  21   9   -0.56    1.40   1
   1  22   9    6.01    1.48   1
   2  -4 -11  125.12    1.69   1
   2  -4  -3   82.27    2.03   1
   2  -2 -15   64.23    1.57   1
   2  13   9   65.74    1.72   1
   3  -5 -11  118.64    1.81   1
   3  -4 -13    4.20    1.05   1
   3  -1 -17   36.53    1.55   1
   3  16  10   12.25    1.30   1
   3  17  10   11.73    1.62   1
   4  -6  -9    1.32    1.11   1
   4  -6  -6  423.47    2.77   1
   4  -4   0  431.06    3.98   1
   5  -6 -11   53.09    1.34   1
   5  -4 -15   10.45    1.33   1
   5  -2   3   11.19    1.93   1
   5  -1   4  125.75    4.40   1
   6  -5 -14   86.08    1.67   1
   6  -4   1   68.65    1.95   1
   7  -7  -7   83.31    1.64   1
   7   8   9    1.06    1.35   1
   8  -6 -12    1.64    1.31   1
   8  -6  -3    6.55    1.08   1
   8  -4   1   10.36    1.39   1
   8  12  10   -0.13    1.58   1
   9  -6 -11   45.30    1.31   1
   9  -5  -1   15.15    1.41   1
   9  -3   2   86.07    2.08   1
  10  -6 -10    2.60    1.48   1
  10  -6  -6   80.02    1.45   1
  10  -4   0   19.08    1.35   1
  12  -3  -1  113.78    1.97   1
  -5  12  -9   64.29    2.50   1
  -5  16 -12    0.52    2.01   1
  -5  18  -1  629.18    3.53   1
  -5  19  -1   -0.02    1.11   1
  -5  20  -1  208.39    2.18   1
  -5  21  -1   -0.15    1.12   1
  -4   8  -3   23.59    2.09   1
  -4  14   1   83.27    2.12   1
  -3   3  -7    7.41    3.87   1
  -3   4 -11  167.49    3.42   1
  -3   6  -1   14.04    1.89   1
  -3  10   2  266.40    2.76   1
  -3  17   4  166.70    2.19   1
  -3  18   4   26.84    1.51   1
  -3  19   4   17.61    1.50   1
  -3  20   4    4.49    1.67   1
  -3  21   4   57.06    1.64   1
  -3  22   4   11.79    1.46   1
  -3  23   4   29.81    1.58   1
  -2   2 -12  210.19    2.79   1
  -2   4   0  863.30    5.97   1
  -2   8   3   23.97    1.61   1
  -2  14   5  181.75    2.81   1
  -1  -1  -9  166.81    2.50   1
  -1   7   4   51.25    1.94   1
  -1  12   6    8.76    1.83   1
  -1  18   7   16.26    1.54   1
  -1  19   7   14.17    1.54   1
  -1  20   7   52.35    1.66   1
  -1  21   7   20.39    1.54   1
  -1  22   7  168.74    2.24   1
   0  -2 -11   86.05    1.85   1
   0  12   7  137.91    2.30   1
   0  18   8   62.30    1.81   1
   0  19   8   50.56    1.71   1
   0  20   8   21.35    1.51   1
   0  21   8   58.19    1.77   1
   0  22   8    1.48    1.47   1
   1  -4  -7  951.80    4.47   1
   1  -3 -12  232.05    2.37   1
   2  -5  -8  114.73    1.96   1
   2  -5  -6  266.42    2.62   1
   2  -4 -12    5.80    1.28   1
   2  -3 -14    4.46    1.24   1
   2   7   7   69.82    2.18   1
   2  14   9  112.27    1.98   1
   3  -4  -1 2168.83    8.03   1
   3   8   8   47.51    1.87   1
   3  18  10   20.31    1.39   1
   3  19  10  135.83    2.05   1
   3  20  10    3.71    1.37   1
   4  -6 -10    7.73    1.13   1
   4  -6  -4   62.43    1.80   1
   4  -5 -13   41.62    1.20   1
   4  -3 -16    1.95    1.05   1
   5  -6 -12   -1.59    1.25   1
   5  -6  -3    2.00    1.25   1
   5  -5 -14   45.20    1.24   1
   5   9   9   25.05    1.67   1
   5  13  10    2.00    1.31   1
   6  -7  -8  223.46    2.00   1
   6  -7  -7  127.41    1.72   1
   6  -7  -5  285.21    2.49   1
   6  -6  -2  916.18    4.38   1
   6  12  10  228.05    2.81   1
   7  -7 -10   -0.62    1.03   1
   7  -7  -6  114.81    1.67   1
   7  -6 -13   47.16    1.53   1
   7  -5   0   22.52    1.56   1
   8  -7  -9   56.85    1.34   1
   8  -7  -8   38.77    1.23   1
   8  -7  -6   88.75    1.51   1
   8  -7  -5   34.04    1.52   1
   8  -6  -2  111.33    1.87   1
   9  -7  -8   -0.14    1.29   1
   9  -7  -7   35.20    1.48   1
   9  -4   1   63.72    1.84   1
   9  -1   4   41.86    1.94   1
  10  -6  -4    4.87    1.05   1
  11  -6  -6   -0.43    1.38   1
  11  -5  -3   36.07    1.25   1
  11  -1   3    7.94    1.56   1
  12  -4  -2    3.74    1.33   1
  12  -2   1   11.72    1.67   1
  12  -1   2    1.35    1.51   1
  -5  12  -6   -1.08    1.55   1
  -5  13 -10    0.33    1.77   1
  -5  13  -4  131.71    2.22   1
  -5  14  -3   11.16    1.25   1
  -5  15  -3   48.97    1.69   1
  -4   7  -9  208.05    6.33   1
  -4   7  -5   79.30    2.72   1
  -4   9  -2    1.72    1.69   1
  -4  12   0   83.30    2.00   1
  -4  15   1    1.66    1.38   1
  -4  23   1   10.34    1.53   1
  -4  24   1    2.47    1.31   1
  -3   3  -8   24.08    3.14   1
  -3   4  -4   70.62    3.33   1
  -3   9 -16    3.03    2.19   1
  -3  11   2  108.15    2.45   1
  -2   1 -10  137.18    2.58   1
  -2  15   5  512.37    3.67   1
  -2  16   5   18.05    2.00   1
  -2  23   5   17.29    1.82   1
  -2  24   5   -0.84    1.50   1
  -1  -1  -5   54.23    2.26   1
  -1   2 -15   23.41    1.37   1
  -1  13   6  760.39    4.45   1
   0   2 -17    2.85    1.73   1
   0   2   2   98.14    3.07   1
   0  13   7  273.38    2.97   1
   1  -4  -9   78.57    1.65   1
   1  -4  -6   97.40    1.82   1
   1  13   8    5.63    1.45   1
   1  14   8   91.69    2.27   1
   2  -5  -9  310.85    2.45   1
   2  -5  -5   67.73    1.86   1
   2  15   9   49.79    1.75   1
   2  16   9   12.27    1.72   1
   2  17   9   -0.56    1.55   1
   2  22   9    4.33    1.78   1
   3  -6  -8    6.17    1.24   1
   3  -6  -7  188.39    2.11   1
   3  -4 -14  114.56    1.56   1
   3  -2 -17   -4.19    1.53   1
   3   2   5   23.19    2.30   1
   5  -7  -9  123.21    1.64   1
   5  -7  -8   80.56    1.46   1
   5  -7  -6   44.61    1.46   1
   5  -4   1  382.54    3.71   1
   5   4   7  429.93    5.08   1
   5  14  10    3.48    1.35   1
   6  -7 -11   90.05    1.64   1
   6  -7  -4   69.65    1.77   1
   7  -7  -4   -0.54    1.10   1
   8  -5   0   15.90    1.49   1
   8  13  10   -0.31    1.45   1
   9  -7  -5   67.00    1.44   1
   9  -6  -2    4.80    1.21   1
  10  -7  -7   32.04    1.53   1
  10  -6  -3    0.73    1.25   1
  10  -5  -1   75.41    1.70   1
  11  -6  -5    6.03    1.13   1
  11  -5  -2   -1.31    1.22   1
  11  -3   1    0.85    1.18   1
  12  -5  -4    4.89    1.23   1
  -5  12  -7    2.85    1.61   1
  -5  14  -4    7.44    1.43   1
  -5  16  -3   80.06    1.90   1
  -5  17  -3   47.40    1.72   1
  -5  21  -3   18.43    1.53   1
  -5  22  -3   10.32    1.46   1
  -5  23  -3    7.31    1.22   1
  -4  13   0   18.77    1.80   1
  -4  16   1    0.31    1.36   1
  -4  17   1   39.01    1.51   1
  -4  18   1   11.04    1.56   1
  -4  19   1  201.11    2.40   1
  -4  20   1   24.57    1.60   1
  -4  21   1   -1.08    1.19   1
  -4  22   1   -1.21    1.21   1
  -3   5 -13   23.64    2.16   1
  -3   6 -14    0.11    1.71   1
  -3   9   1   25.46    1.64   1
  -2   4 -15   43.98    1.78   1
  -2   7   2   53.36    1.98   1
  -2   9   3 1619.84    6.26   1
  -2  17   5   51.03    1.83   1
  -2  18   5    6.29    1.58   1
  -2  19   5   14.28    1.61   1
  -2  20   5  148.26    2.21   1
  -2  21   5   76.30    1.84   1
  -2  22   5   26.29    1.59   1
  -1   4 -17   19.32    1.47   1
  -1  14   6  115.44    2.33   1
  -1  15   6    3.58    1.61   1
  -1  23   6   26.08    1.90   1
  -1  24   6   -0.07    1.51   1
   0  -3  -8   44.20    1.47   1
   0  -3  -7   18.76    1.33   1
   0  -1 -14   52.64    1.59   1
   0   5   4  167.49    2.78   1
   0   7   5  889.96    4.97   1
   0  14   7    9.63    1.63   1
   0  24   7   44.43    1.75   1
   1  -4 -10  166.32    1.98   1
   1  -3 -13   10.08    1.31   1
   1  -1 -16   39.98    1.47   1
   1   5   5   52.46    2.26   1
   1   7   6   43.50    1.85   1
   1  15   8  367.12    3.27   1
   1  16   8   27.44    1.87   1
   1  22   8    3.58    1.73   1
   1  23   8   34.17    1.65   1
   2  -5 -11    1.61    1.21   1
   2  -4  -2    4.32    2.01   1
   2  -3 -15   20.40    1.38   1
   2  -1 -17   10.18    1.14   1
   2  18   9    8.93    1.37   1
   2  19   9   24.23    1.45   1
   2  20   9   63.23    1.65   1
   2  21   9   -0.30    1.38   1
   3  -6 -10   -1.20    1.11   1
   3  -6  -5 2055.97    6.03   1
   3  -3 -16    2.11    1.07   1
   3   9   8   29.56    1.93   1
   4  -7  -7   96.50    1.93   1
   4  -6  -3   28.42    1.42   1
   4  -5  -1  434.63    3.53   1
   4  -4 -16   44.23    1.53   1
   4  11   9   78.01    2.06   1
   5  -7  -5  223.34    2.21   1
   5  -6  -2    1.55    1.20   1
   5  -5 -15   40.20    1.25   1
   5  15  10   90.51    1.78   1
   5  16  10   32.83    1.66   1
   6  -6 -14    4.51    1.14   1
   6   6   8  121.80    2.70   1
   7  -7  -3   88.65    1.87   1
   7  -6  -1  771.14    4.09   1
   7   9   9    8.05    1.59   1
   8  -7 -12   32.23    1.22   1
   8  -7  -3   13.85    1.43   1
   8   9   9    0.35    1.41   1
   9  -7 -11   17.87    1.29   1
   9  -7  -4    2.59    1.02   1
   9   0   5  422.00    5.78   1
  10  -7  -6   29.40    1.21   1
  10  -3   2   -2.20    1.42   1
  10  -2   3    2.54    1.38   1
  11  -4   0    1.85    1.25   1
  12  -4  -1    3.31    1.37   1
  12   1   4   -0.28    1.76   1
  -5  13  -9   52.46    2.19   1
  -5  13  -6  385.10    3.60   1
  -5  14 -10    4.33    1.84   1
  -5  15  -4   53.49    1.75   1
  -5  18  -3   74.68    1.62   1
  -5  19  -3   33.08    1.32   1
  -5  20  -3    5.28    1.16   1
  -5  22  -4    8.10    1.47   1
  -5  23  -4    0.27    1.23   1
  -4   7  -6   27.68    2.50   1
  -4  10  -2   44.28    2.02   1
  -4  14   0   20.78    1.48   1
  -4  23   0   32.76    1.66   1
  -4  24   0    7.93    1.31   1
  -3  12   2   97.67    2.07   1
  -3  25   2   38.95    1.86   1
  -2   5 -16   26.22    1.65   1
  -1  -1 -11   67.86    1.83   1
  -1   3   1    4.19    2.03   1
  -1   6   3 2735.30    9.15   1
  -1   8   4   49.69    1.90   1
  -1  16   6    0.56    1.55   1
  -1  17   6   39.83    1.80   1
  -1  18   6   -2.56    1.50   1
  -1  19   6  338.01    3.00   1
  -1  20   6   77.30    1.79   1
  -1  21   6   13.02    1.45   1
  -1  22   6   -0.06    1.41   1
   0  15   7  123.96    2.22   1
   0  16   7   89.41    2.02   1
   0  17   7    9.57    1.91   1
   0  18   7   76.81    2.14   1
   0  19   7   82.03    2.18   1
   0  20   7    6.29    1.73   1
   0  21   7    3.69    1.40   1
   0  22   7   47.71    1.70   1
   0  23   7    1.50    1.47   1
   1  -2 -15    1.84    1.21   1
   1  17   8  189.89    2.45   1
   1  18   8    6.72    1.40   1
   1  19   8    2.83    1.38   1
   1  20   8   31.32    1.52   1
   1  21   8   62.15    1.77   1
   2  -5 -12   91.54    1.79   1
   2  -4 -14  151.32    1.93   1
   2   8   7   73.38    2.27   1
   3  -6 -11   71.42    1.38   1
   3  -5  -2  187.37    2.58   1
   3  -2   2    5.98    2.55   1
   4  -7 -10  127.37    1.66   1
   4  -7  -9    3.87    1.09   1
   4  -7  -6  168.86    2.00   1
   4  -6 -13    6.17    1.01   1
   4   3   6    3.04    1.96   1
   4  12   9   14.23    1.53   1
   5  -7 -12   13.50    1.10   1
   5  -5   0  145.33    2.44   1
   5  17  10    5.50    1.32   1
   5  18  10   13.41    1.66   1
   5  19  10    0.16    1.68   1
   6  -8  -8   23.35    1.24   1
   6  -8  -7   97.62    1.61   1
   6  -6  -1   -0.82    1.56   1
   6  15  10   -0.32    1.42   1
   6  16  10    5.26    1.57   1
   7  -8 -10   84.76    1.46   1
   7  -8  -7  277.19    2.21   1
   7  -8  -6  115.96    1.69   1
   7  -7 -13   21.28    1.16   1
   7   6   8   -0.15    1.53   1
   8  -8  -9  120.57    1.61   1
   8  -8  -8   17.99    1.11   1
   8  -8  -6   -1.41    1.04   1
   9  -8  -8  124.41    1.69   1
   9  -8  -7   69.04    1.61   1
   9  -6  -1   29.21    1.48   1
  10  -7  -4   92.49    1.68   1
  10  -5   0   16.23    1.37   1
  11  -7  -6   17.22    1.46   1
  11  -6  -3    1.18    1.06   1
  -5  13  -7   57.37    2.08   1
  -5  14  -6   11.56    1.72   1
  -5  16  -4   22.32    1.25   1
  -5  17  -4   -0.28    1.40   1
  -5  18  -4   38.02    1.56   1
  -5  19  -4   76.91    1.82   1
  -5  20  -4   42.03    1.60   1
  -5  21  -4    0.38    1.20   1
  -4   9  -3 1135.18    5.90   1
  -4  15   0   12.19    1.40   1
  -4  16   0  195.07    2.28   1
  -4  17   0   55.72    1.81   1
  -4  18   0   62.74    1.80   1
  -4  19   0   44.38    1.80   1
  -4  20   0   13.28    1.49   1
  -4  21   0    8.11    1.25   1
  -4  22   0   44.46    1.48   1
  -3  10   1 1157.21    5.41   1
  -3  13   2  414.89    3.39   1
  -3  23   2    0.06    1.69   1
  -3  24   2   32.34    1.49   1
  -2   2 -13   30.31    1.48   1
  -2  10   3  274.90    3.02   1
  -1   1 -15   25.82    1.58   1
  -1   2   0    6.30    2.27   1
   0  -3 -11  246.79    2.55   1
   0  -3  -5   10.37    1.85   1
   0  -2 -13  106.30    1.68   1
   0   1 -17    1.43    1.30   1
   0   8   5   88.88    2.39   1
   1  -4  -4   16.12    1.60   1
   1   8   6    1.67    1.95   1
   2  -6  -8  110.62    1.96   1
   2  -2   1    5.87    3.37   1
   3  -6  -4   30.73    1.41   1
   3  -5 -14   31.40    1.23   1
   3  -3 -17    0.67    1.12   1
   3  -3   1   15.16    2.09   1
   3  10   8   27.46    1.82   1
   4  13   9  163.23    2.51   1
   5  -8  -9   27.03    1.23   1
   5  -8  -8   83.94    1.53   1
   5  -7  -3   10.88    1.56   1
   5  -6 -15   25.69    1.46   1
   6  -8 -11  130.32    1.60   1
   6  -8  -5  142.96    2.07   1
   6  -7 -14   18.02    1.41   1
   6   4   7   24.14    2.38   1
   6  17  10    4.73    1.35   1
   7  -4   2    1.20    1.44   1
   7  -3   3    3.05    1.66   1
   8  -8 -12    2.81    1.39   1
   8  -8  -5  127.36    1.74   1
   8  -7  -2   72.80    1.73   1
   8  -5   1  247.54    2.81   1
   8  -3   3  104.20    2.40   1
   8  10   9   -0.24    1.62   1
   9  -8 -11   36.59    1.35   1
   9  -8 -10   76.02    1.56   1
   9  -8  -5    6.18    1.31   1
   9   7   8   88.27    3.04   1
  10  -8  -9   68.22    1.57   1
  10  -8  -7   51.91    1.60   1
  10  -7  -3   97.65    1.79   1
  11  -7  -5   31.61    1.26   1
  11  -6  -2    1.71    1.26   1
  12  -5  -2   18.94    1.24   1
  12  -3   1   24.03    1.68   1
  12  -2   2   10.61    1.60   1
  -5  14  -9    0.31    1.51   1
  -5  14  -7   51.22    2.04   1
  -5  15 -10   93.51    2.47   1
  -5  15  -6    5.25    1.59   1
  -5  21  -6    0.69    1.39   1
  -5  22  -6   -0.58    1.48   1
  -4   7  -8   17.26    3.15   1
  -4  11  -2   60.32    2.11   1
  -3   3 -10   45.05    2.77   1
  -3   6  -2   15.50    2.19   1
  -3   7  -1   23.53    1.71   1
  -3   8 -16   40.24    2.87   1
  -3  11   1    3.94    1.93   1
  -3  14   2    5.65    1.55   1
  -3  15   2   30.72    1.68   1
  -3  16   2  135.81    2.38   1
  -3  20   2    7.66    1.60   1
  -3  21   2    6.23    1.32   1
  -3  22   2   50.27    1.58   1
  -3  25   1    1.70    1.67   1
  -2   1 -12   60.80    1.97   1
  -2   8   2  614.35    4.46   1
  -2  11   3  196.40    2.78   1
  -2  25   3   -1.03    1.75   1
  -1  -2  -8  148.95    2.44   1
  -1  -1 -12  133.74    2.13   1
  -1   3 -17    0.59    1.34   1
  -1   9   4  659.40    4.50   1
   0   6   4   28.30    2.29   1
   1  -5  -9   55.30    1.74   1
   1  -5  -7  129.52    2.16   1
   1  -4 -13    7.01    1.29   1
   1  -2 -16   25.94    1.38   1
   2  -6  -9   11.55    1.22   1
   2  -6  -6  469.94    3.39   1
   2  -4 -15   50.16    1.53   1
   2   6   6 1962.87    8.14   1
   2   9   7  695.52    4.72   1
   3  -7 -10  218.78    2.23   1
   3  -7  -8   47.11    1.46   1
   3  -7  -7  106.36    1.78   1
   3  -6 -13    3.03    1.02   1
   4  -7  -4   70.71    1.62   1
   4  -5 -16   38.08    1.33   1
   4  14   9   13.54    1.56   1
   5  -8  -6   93.27    1.66   1
   5  12   9   59.84    1.85   1
   6  -8  -4  165.61    2.15   1
   6  -7  -2    6.55    1.67   1
   6  -4   2  165.35    2.87   1
   7  -8 -13   52.71    1.57   1
   7  -8  -4  158.17    1.83   1
   7  -6   0   23.40    1.55   1
   7  10   9    5.82    1.45   1
   8  -6   0    2.46    1.33   1
   9  -8  -4   13.22    1.35   1
   9  -7  -2  115.87    1.90   1
   9  -5   1   20.90    1.58   1
   9  -4   2   -0.40    1.43   1
  10  -8  -6   32.43    1.24   1
  10  -6  -1    1.73    1.19   1
  10   8   8   52.98    2.83   1
  11  -4   1    7.16    1.44   1
  -5  15  -9   17.09    1.67   1
  -5  15  -7    4.13    1.57   1
  -5  16 -10   30.19    1.84   1
  -5  16  -9   10.11    1.59   1
  -5  16  -7  245.00    2.93   1
  -5  16  -6    2.42    1.38   1
  -5  17 -10    9.70    1.65   1
  -5  17  -6   36.15    1.62   1
  -5  18 -10   20.92    1.74   1
  -5  18  -6   -0.04    1.32   1
  -5  19  -7   13.15    1.65   1
  -5  19  -6  166.44    2.31   1
  -5  20  -7   27.71    1.58   1
  -5  20  -6    2.19    1.41   1
  -5  21  -7    5.49    1.46   1
  -4   8  -5   59.51    2.36   1
  -4  10  -3   14.43    1.75   1
  -4  12  -2  466.16    3.80   1
  -4  24  -2   48.28    1.52   1
  -3  12   1   27.63    2.09   1
  -3  17   2   28.67    1.50   1
  -3  18   2   60.06    1.68   1
  -3  19   2  144.75    2.09   1
  -3  23   1    1.45    1.51   1
  -3  24   1    3.07    1.31   1
  -2   2  -3    0.59    4.42   1
  -2   3 -15   20.36    1.57   1
  -2   4 -16   15.71    1.77   1
  -2   5   0   26.40    2.48   1
  -2  12   3   76.69    2.52   1
  -2  23   3   99.62    2.15   1
  -2  24   3   11.91    1.45   1
  -1  -2  -9  446.94    3.55   1
  -1   7   3   18.20    1.81   1
  -1  10   4   35.70    2.44   1
   0  -2 -14   96.44    1.64   1
   0   9   5    8.67    2.04   1
   1  -5 -10    6.03    1.20   1
   1  -5  -6  405.62    3.22   1
   1  -3 -15   -0.75    1.24   1
   1   6   5    3.31    1.81   1
   1   9   6  486.23    4.13   1
   2  -6 -11   16.71    1.15   1
   2  -5 -14   97.33    1.72   1
   2  -5  -3  275.34    2.95   1
   2  -3   0    5.87    2.42   1
   2   2   4  267.57    5.01   1
   3  -7 -11  158.99    1.84   1
   3  -6 -14    5.61    1.26   1
   3  -4 -17   18.27    1.55   1
   3  11   8   36.49    1.65   1
   4  -8 -10   69.28    1.59   1
   4  -8  -9  173.41    1.86   1
   4  -8  -7  176.64    1.98   1
   4  -7 -13   37.31    1.23   1
   4  -3   2    5.59    1.94   1
   4  15   9    0.86    1.21   1
   4  16   9   31.20    1.70   1
   4  17   9   18.97    1.65   1
   4  18   9   14.38    1.62   1
   4  19   9   73.77    1.99   1
   4  20   9   -0.58    1.33   1
   4  21   9    0.19    1.40   1
   5  -8 -12  158.00    1.77   1
   5  -8  -5  222.57    2.24   1
   5  13   9   56.83    1.79   1
   6  -9  -8   30.35    1.23   1
   6  -9  -7    3.41    1.36   1
   6  -5   1    5.70    1.59   1
   6   7   8   41.37    1.92   1
   7  -9 -10    1.06    1.03   1
   7  -9  -7   12.01    1.09   1
   7  -9  -6   -1.60    1.38   1
   7  -8  -3   51.83    1.67   1
   7  11   9   11.94    1.55   1
   8  -9  -9   43.85    1.28   1
   8  -9  -8   -1.78    1.07   1
   8  -9  -6    4.50    1.29   1
   8  -8  -3   28.42    1.45   1
   8  -2   4   22.06    1.86   1
   8  11   9   16.50    1.66   1
   9  -9  -8   19.01    1.19   1
  10  -8  -4   55.08    1.60   1
  11  -8  -6   20.99    1.28   1
  11  -7  -3    9.36    1.32   1
  11  -5   0   16.58    1.35   1
  11  -2   3   -0.36    1.35   1
  12  -5  -1   31.82    1.55   1
  -5  17  -9   -0.52    1.37   1
  -5  17  -7   -1.30    1.39   1
  -5  18  -9   41.41    1.75   1
  -5  18  -7   16.72    1.49   1
  -5  19  -9   22.89    1.60   1
  -4  13  -2   -0.13    1.68   1
  -4  22  -2    3.37    1.45   1
  -4  23  -2    5.93    1.19   1
  -4  24  -3   -0.12    1.53   1
  -3   5 -14   30.62    2.24   1
  -3  13   1   29.07    1.74   1
  -3  21   1   24.45    1.63   1
  -3  22   1  254.23    2.44   1
  -2   0 -10   50.72    2.09   1
  -2   9   2   36.34    1.81   1
  -2  13   3   13.47    1.76   1
  -2  21   3  139.64    2.37   1
  -2  22   3   14.44    1.39   1
  -1  -2 -11   23.55    1.59   1
  -1  -2  -6  106.99    2.49   1
  -1  24   4    0.04    1.80   1
  -1  25   4    4.35    1.49   1
   0  -4  -8   12.66    1.35   1
   0  -4  -7  169.03    2.44   1
   0  -3  -4    1.06    2.07   1
   0  25   5   69.93    2.15   1
   1  -5 -12  156.08    2.07   1
   1  -4  -3  124.35    2.50   1
   2  -6 -12   17.93    1.21   1
   2  -6  -5    8.51    1.31   1
   2  -3 -17   30.98    1.29   1
   2  10   7  113.98    2.36   1
   3  -7  -5   36.22    1.47   1
   3  -5 -16   33.46    1.26   1
   3  -5  -1   19.06    2.02   1
   3  12   8   -1.40    1.41   1
   3  13   8  188.10    2.69   1
   3  22   8    3.95    1.71   1
   4  -8  -6   66.01    1.57   1
   4  -7  -3  889.79    4.33   1
   4  -6 -16   12.98    1.46   1
   4  -5   0   56.71    2.00   1
   4  10   8  421.71    3.70   1
   5  -9  -9   10.52    1.35   1
   5  -9  -8  217.70    2.24   1
   5  -7 -15   15.66    1.21   1
   5  -7  -2  521.16    3.40   1
   5   5   7   11.25    2.08   1
   5  14   9    1.07    1.42   1
   5  15   9   16.46    1.57   1
   6  -9 -11   71.17    1.41   1
   6  -8 -14    2.96    1.17   1
   7  -7  -1   24.45    1.57   1
   7   7   8    2.74    1.59   1
   8  -9 -12    6.12    1.20   1
   8  -9  -5  262.98    2.27   1
   8   4   7   -0.01    2.11   1
   9  -9 -11   -0.96    1.27   1
   9  -9  -5    9.01    1.35   1
   9  -7  -1   50.51    1.65   1
   9  -2   4    1.38    1.73   1
  10  -9  -9   16.45    1.35   1
  10  -9  -7   55.38    1.38   1
  10  -9  -6    3.76    1.37   1
  10  -6   0   15.89    1.56   1
  10  -4   2   71.63    1.95   1
  11  -8  -5   59.87    1.49   1
  12  -6  -2   45.13    1.65   1
  12   0   4   -0.36    1.96   1
  -4  11  -3  271.44    3.18   1
  -4  12 -14   14.47    3.21   1
  -4  14  -2   70.32    2.11   1
  -4  19  -2    7.78    1.48   1
  -4  20  -2   25.85    1.58   1
  -4  21  -2   13.91    1.22   1
  -4  23  -3   32.15    1.68   1
  -3   3 -11   16.18    2.10   1
  -3   4 -13    3.05    1.99   1
  -3   8  -1  821.67    5.02   1
  -3  14   1  345.53    3.01   1
  -3  15   1   31.44    1.69   1
  -3  16   1  663.97    4.07   1
  -3  17   1    6.83    1.69   1
  -3  18   1    7.67    1.61   1
  -3  19   1   11.00    1.36   1
  -3  20   1   39.61    1.52   1
  -2   1 -13   59.74    1.93   1
  -2   4  -1    1.92    2.39   1
  -2  10   2   -1.35    2.15   1
  -2  14   3   14.61    1.87   1
  -2  15   3  546.17    3.76   1
  -2  16   3   54.26    1.87   1
  -2  17   3  225.18    2.78   1
  -2  18   3   41.74    1.65   1
  -2  19   3    2.79    1.42   1
  -2  20   3    2.35    1.38   1
  -2  24   2   97.91    2.12   1
  -2  25   2   14.22    1.47   1
  -1   0 -15   15.82    1.36   1
  -1   2 -17   45.08    1.67   1
  -1   8   3 1135.69    6.34   1
  -1  11   4    2.16    1.99   1
  -1  22   4   26.50    1.84   1
  -1  23   4    9.18    1.55   1
   0  -4 -11   57.58    1.73   1
   0   7   4   17.27    2.25   1
   0  10   5  181.15    2.87   1
   0  24   5   -0.06    1.46   1
   1  -3 -16   25.50    1.40   1
   1  10   6  384.10    3.64   1
   1  24   6   27.47    1.60   1
   2  -7  -9  271.97    2.51   1
   2  -7  -8  155.66    2.17   1
   2  -5 -15   15.04    1.13   1
   2   7   6   33.27    2.18   1
   2  11   7  132.24    2.46   1
   2  23   7   47.93    1.67   1
   3  -7 -13   75.61    1.43   1
   3   8   7  135.22    2.69   1
   3  14   8  100.27    2.28   1
   3  15   8   -1.70    1.68   1
   3  19   8   56.57    1.89   1
   3  20   8   39.26    1.83   1
   3  21   8   -0.38    1.32   1
   4  -8 -13   77.20    1.65   1
   4  -6  -1    6.80    1.62   1
   4  -2   3   -0.51    2.49   1
   5  -9 -11   -1.39    1.07   1
   5  -9  -6   64.95    1.79   1
   5  -8 -14   60.73    1.34   1
   5  -5   1   35.59    2.13   1
   5  16   9    9.47    1.30   1
   5  17   9   -1.67    1.51   1
   5  18   9   39.34    1.54   1
   5  19   9   21.12    1.44   1
   6  -9  -5    2.14    1.14   1
   6  -7  -1    1.33    1.56   1
   7  -9 -13    0.61    1.12   1
   7  -9  -4  263.83    2.46   1
   7  12   9   70.65    1.96   1
   8 -10  -9   52.59    1.57   1
   8 -10  -8   68.56    1.60   1
   8  -8  -2   -0.70    1.37   1
   8  12   9    1.70    1.59   1
  10  -8  -3   53.03    1.39   1
  10  -7  -1   43.00    1.55   1
  10  -3   3  149.44    2.59   1
  11  -7  -2   -0.41    1.31   1
  11  -1   4   38.41    2.03   1
  12  -4   1    8.77    1.62   1
  -4   8  -6  129.49    3.28   1
  -4  12  -3    3.22    1.77   1
  -4  15  -2   22.39    1.49   1
  -4  16  -2    6.31    1.25   1
  -4  17  -2    8.19    1.31   1
  -4  18  -2  134.79    2.02   1
  -4  21  -3  178.48    2.33   1
  -4  22  -3   -3.11    1.24   1
  -3  25  -1    5.40    1.44   1
  -2  11   2    3.98    2.19   1
  -2  22   2   -0.44    1.63   1
  -2  23   2   -1.88    1.33   1
  -1  -2 -12  136.72    2.14   1
  -1  12   4   10.18    1.93   1
  -1  13   4  121.59    2.56   1
  -1  20   4   83.82    2.20   1
  -1  21   4   56.86    1.79   1
  -1  25   3    0.48    1.54   1
   0  -3 -14    2.40    1.34   1
   0  11   5  443.06    3.85   1
   0  22   5    0.87    1.45   1
   0  23   5   12.75    1.53   1
   1  -6 -10   14.65    1.51   1
   1  -6  -9    2.16    1.60   1
   1  -5 -13  141.04    1.80   1
   1   7   5  152.44    2.87   1
   1  11   6    5.24    1.80   1
   1  22   6   69.48    1.99   1
   1  23   6   -2.36    1.44   1
   2  12   7   12.26    1.72   1
   2  13   7   10.32    1.95   1
   2  20   7    6.07    1.63   1
   2  21   7   75.82    1.72   1
   2  22   7   -1.55    1.37   1
   3  -8 -11  218.45    2.00   1
   3  -8 -10  147.16    1.84   1
   3  -8  -8  233.36    2.20   1
   3  -8  -7   13.47    1.30   1
   3  -7 -14   51.50    1.32   1
   3  -7  -4    3.26    1.27   1
   3  -6  -2   44.76    1.75   1
   3  -5 -17   49.12    1.44   1
   3  16   8    5.49    1.37   1
   3  17   8   10.64    1.33   1
   3  18   8   -2.77    1.31   1
   4  -9 -10    0.68    1.30   1
   4  -9  -9  131.08    1.96   1
   4  -8  -4   94.69    2.04   1
   4  11   8   16.98    1.70   1
   5  -9 -12    8.19    1.11   1
   5  -9  -5   35.20    1.69   1
   5  -8 -15   21.11    1.23   1
   5  -8  -3  337.54    2.69   1
   5  -6   0    0.72    1.58   1
   6 -10 -10   58.65    1.56   1
   6 -10  -8   26.81    1.50   1
   6  -9 -14    0.24    1.42   1
   6  -9  -4   -3.23    1.42   1
   6  -8  -2  118.65    2.18   1
   6  -2   4  635.75    7.53   1
   6   8   8    0.37    1.48   1
   7 -10 -10   77.05    1.41   1
   7 -10  -9   51.71    1.41   1
   7 -10  -7  230.77    2.06   1
   8 -10 -12   -1.62    1.49   1
   8 -10 -11   58.81    1.41   1
   8 -10  -6    0.77    1.28   1
   8  -6   1    0.68    1.56   1
   8  13   9   19.21    1.65   1
   8  14   9   12.56    1.95   1
   9 -10 -10   14.65    1.28   1
   9 -10  -8    4.11    1.11   1
   9 -10  -7   49.01    1.36   1
   9  -9  -4   80.64    1.55   1
   9  -8  -2   21.73    1.25   1
   9   8   8    2.73    1.81   1
  10  -9  -4    5.33    1.31   1
  10   9   8    0.39    2.08   1
  11  -9  -6    0.66    1.20   1
  11  -8  -3   60.05    1.70   1
  11  -6   0   -1.92    1.54   1
  11  -5   1    3.85    1.51   1
  12  -6  -1    0.92    1.42   1
  12  -3   2    0.37    1.36   1
  -4   9 -12    4.74    3.15   1
  -4   9  -5  224.58    3.23   1
  -4  13  -3   -0.89    1.63   1
  -4  14  -3    2.68    1.67   1
  -4  19  -3    1.17    1.41   1
  -4  20  -3    7.82    1.18   1
  -3   4  -5   36.98    3.57   1
  -3   7 -16    7.47    2.44   1
  -3   7  -2  548.98    4.56   1
  -3   9  -1    3.12    1.53   1
  -3  23  -1   18.90    1.69   1
  -3  24  -1    3.22    1.29   1
  -2   0 -12   77.81    2.12   1
  -2   0  -6 2120.73   11.47   1
  -2   2 -15   38.85    1.74   1
  -2   3 -16    1.06    1.46   1
  -2   6   0   89.29    2.87   1
  -2  12   2 1189.36    5.98   1
  -2  21   2   79.71    1.80   1
  -1  -2  -5  467.38    4.75   1
  -1   4   1   41.29    3.03   1
  -1   9   3    0.49    1.83   1
  -1  14   4  148.05    2.60   1
  -1  15   4  208.56    2.86   1
  -1  16   4   11.66    1.75   1
  -1  17   4    9.48    1.72   1
  -1  18   4   -1.84    1.58   1
  -1  19   4   33.83    1.71   1
  -1  24   3  153.38    2.12   1
   0  -4 -13   63.96    1.68   1
   0  -2  -2   89.18    3.08   1
   0  -1 -17    0.15    1.35   1
   0   3   2   -1.27    3.02   1
   0  12   5    8.48    1.96   1
   0  13   5  740.66    4.94   1
   0  20   5    7.90    1.47   1
   0  21   5    5.60    1.41   1
   0  25   4   -0.29    1.47   1
   1  -6  -7   57.58    1.57   1
   1  -5  -4    1.73    1.57   1
   1  12   6  105.58    2.43   1
   1  13   6   82.59    2.71   1
   1  20   6    3.51    1.37   1
   1  21   6   33.14    1.65   1
   1  25   5    9.08    1.89   1
   2  -7 -12  137.83    1.79   1
   2  -7  -6    3.26    1.33   1
   2  -5  -2   13.63    1.73   1
   2   8   6  598.74    4.83   1
   2  14   7   71.23    1.96   1
   2  15   7  281.44    3.12   1
   2  16   7   23.52    1.90   1
   2  17   7  117.45    2.28   1
   2  18   7    2.07    1.40   1
   2  19   7    2.28    1.33   1
   3   9   7   -0.76    1.58   1
   3  23   7   29.21    1.85   1
   4  -9  -7  470.98    2.85   1
   4  -7 -16   15.46    1.23   1
   4   4   6  203.72    3.80   1
   4  12   8   10.63    1.43   1
   4  13   8   11.55    1.76   1
   4  20   8   13.83    1.64   1
   4  21   8    1.07    1.36   1
   5 -10  -9   25.12    1.44   1
   6 -10 -11   19.47    1.13   1
   6 -10  -7  179.83    1.90   1
   7 -10 -13   48.68    1.68   1
   7 -10  -6   58.83    1.49   1
   7  -9  -3    1.60    1.39   1
   7  -7   0   95.39    2.05   1
   7  -5   2  247.18    3.18   1
   7   8   8   12.11    1.63   1
   7  15   9    1.86    1.52   1
   7  16   9    0.83    1.59   1
   7  17   9    0.54    1.67   1
   8 -10  -5   44.08    1.60   1
   8  -9  -3  221.20    2.20   1
   8  -7   0   26.54    1.57   1
   9  -6   1   37.90    1.58   1
   9  -5   2    9.02    1.46   1
  10 -10  -7   21.26    1.30   1
  10 -10  -6    3.73    1.40   1
  11  -9  -5    4.36    1.20   1
  12  -7  -2   12.09    1.53   1
  -4  15  -3  487.63    3.41   1
  -4  16  -3    8.75    1.37   1
  -4  17  -3  150.92    2.12   1
  -4  18  -3   24.30    1.40   1
  -4  22  -5   20.81    1.61   1
  -4  23  -6   28.21    1.70   1
  -4  23  -5   11.38    1.32   1
  -3  10  -1 1223.03    5.99   1
  -3  22  -1  145.26    2.26   1
  -3  24  -2   39.51    1.72   1
  -3  25  -2   16.36    1.42   1
  -2  13   2   22.38    1.86   1
  -2  14   2  111.98    2.73   1
  -2  15   2   67.28    2.38   1
  -2  17   2    2.13    1.87   1
  -2  18   2  544.27    3.85   1
  -2  19   2   -0.16    1.60   1
  -2  20   2  124.44    2.15   1
  -2  26   0    0.04    1.44   1
  -1  -3  -9   18.30    1.64   1
  -1  -3  -8  573.51    4.15   1
  -1  -1 -15   26.03    1.49   1
  -1   1 -17   33.53    1.62   1
  -1  10   3   95.45    2.79   1
  -1  22   3    1.72    1.42   1
  -1  23   3   38.89    1.61   1
   0  -5 -10   79.34    1.94   1
   0  -4  -5   23.37    1.60   1
   0   8   4  420.55    4.00   1
   0  14   5   76.92    2.21   1
   0  15   5    4.23    1.69   1
   0  16   5   24.98    1.74   1
   0  17   5  100.90    2.07   1
   0  18   5    4.63    1.60   1
   0  19   5  301.39    2.86   1
   0  24   4    1.28    1.43   1
   1  -6 -12    1.43    1.16   1
   1  -6  -6    5.36    1.29   1
   1  -4 -16   32.21    1.26   1
   1  -3  -1    2.49    2.62   1
   1   8   5   46.99    2.42   1
   1  14   6    6.20    1.73   1
   1  15   6  141.66    2.32   1
   1  16   6  136.71    2.26   1
   1  17   6    5.81    1.55   1
   1  18   6   79.71    1.85   1
   1  19   6   25.83    1.61   1
   1  24   5   -0.50    1.44   1
   2  -7  -5   21.92    1.72   1
   2  -6 -15   -0.44    1.11   1
   2  23   6    2.22    1.71   1
   2  24   6   98.03    1.90   1
   3  -8 -13   13.83    1.14   1
   3  -8  -5  487.92    3.16   1
   3   3   5    9.69    2.10   1
   3  10   7    7.79    1.99   1
   3  22   7    2.02    1.36   1
   4  -9 -13   27.44    1.22   1
   4  -9  -6   46.18    1.50   1
   4  -8 -15   32.90    1.33   1
   4  14   8  126.11    2.20   1
   4  15   8    4.56    1.66   1
   4  16   8  295.86    3.05   1
   4  17   8   18.66    1.64   1
   4  18   8    0.07    1.30   1
   4  19   8    0.33    1.26   1
   5 -10 -12   12.64    1.32   1
   5 -10  -8  172.68    1.89   1
   5  -8  -2  169.13    2.43   1
   5  -3   3   -0.34    1.84   1
   5   3   6   11.29    2.41   1
   5   6   7    1.33    1.77   1
   6   5   7    8.73    1.83   1
   6   9   8    8.78    1.43   1
   7 -11 -10   -0.44    1.36   1
   7  -8  -1   86.29    1.98   1
   8 -11  -9   56.13    1.39   1
   8 -11  -8   91.43    1.73   1
   8  -4   3    5.24    1.56   1
   9 -11  -8    1.51    1.43   1
   9 -10  -5   13.57    1.17   1
   9  -8  -1  170.68    2.32   1
  10  -9  -3    4.96    1.39   1
  10  -7   0    4.02    1.35   1
  11  -8  -2   22.81    1.51   1
  11  -3   3    1.85    1.60   1
  -4   9  -6    1.64    1.93   1
  -4  10  -5    3.85    1.72   1
  -4  13 -14    1.53    2.59   1
  -4  21  -5   15.52    1.50   1
  -4  22  -6   47.75    1.78   1
  -3   5  -4   38.76    2.76   1
  -3   8  -2    8.24    1.89   1
  -3  20  -1   27.98    1.62   1
  -3  21  -1    2.03    1.23   1
  -3  23  -2    3.14    1.54   1
  -2  -1  -9   48.35    2.25   1
  -2   1  -4   37.69    5.89   1
  -2  16   2    4.08    1.69   1
  -2  25   0    6.73    1.37   1
  -1  -2 -14   43.61    1.62   1
  -1  11   3  208.06    3.30   1
  -1  20   3  186.65    2.70   1
  -1  21   3    6.71    1.55   1
   0  -5 -11   45.96    1.67   1
   0  -5  -8   62.52    1.69   1
   0  -5  -7   30.63    1.76   1
   0  -4 -14   69.97    1.75   1
   0  -2 -17   21.17    1.56   1
   0   9   4    2.15    1.93   1
   0  22   4  154.54    2.39   1
   0  23   4   31.88    1.51   1
   1  -6 -13   61.05    1.49   1
   1  -5 -15   67.14    1.46   1
   1  -2   0    7.21    2.43   1
   1  23   5    6.86    1.43   1
   2  -8 -11   66.82    1.68   1
   2  -8  -9  169.99    2.02   1
   2  -8  -8  281.29    2.72   1
   2  -7 -14   38.47    1.34   1
   2  -6  -3   11.17    1.60   1
   2  -5 -17   -1.54    1.17   1
   2   9   6    5.19    1.77   1
   2  22   6   18.74    1.54   1
   3  -9 -11   27.42    1.50   1
   3  -9 -10   36.05    1.32   1
   3  -9  -8   60.90    1.61   1
   3  -8 -14   79.31    1.51   1
   3  -7 -16   47.60    1.41   1
   3   1   4  134.08    5.47   1
   3  11   7  145.43    2.81   1
   3  20   7   17.63    1.68   1
   3  21   7    7.47    1.34   1
   4 -10 -10   19.36    1.43   1
   4 -10  -9   64.20    1.66   1
   4  -8 -16   13.67    1.58   1
   4  -8  -3   33.53    1.53   1
   5 -10  -6  155.11    2.03   1
   5  -9 -15    2.88    1.24   1
   6 -11 -11   39.65    1.54   1
   6 -11 -10   99.83    1.67   1
   6 -11  -8   67.84    1.66   1
   6 -10 -14   -0.98    1.22   1
   6 -10  -5   40.86    1.31   1
   6  -8  -1   41.67    1.98   1
   6  -6   1    0.15    1.63   1
   6  -5   2   -0.48    1.77   1
   7 -11  -7   92.61    1.60   1
   7 -10  -4    6.10    1.23   1
   7  -4   3  531.74    4.92   1
   7   9   8  205.44    3.08   1
   8 -11  -6  162.29    2.07   1
   8  -9  -2   38.38    1.59   1
   9 -11  -7  108.08    1.70   1
   9 -10  -4   97.69    1.64   1
   9  -9  -2    0.29    1.35   1
   9   9   8   -0.15    1.75   1
  10 -11  -7   21.41    1.60   1
  10 -10  -4   92.58    1.82   1
  10  -8  -1   38.95    1.57   1
  10  -5   2   13.29    1.59   1
  10  10   8   51.96    2.73   1
  11 -10  -5   39.55    1.78   1
  11  -9  -3    0.51    1.40   1
  12  -7  -1   11.18    1.58   1
  12  -5   1    0.46    1.64   1
  -4   8  -8  267.71    4.83   1
  -4  11  -5    1.15    1.61   1
  -4  19  -5   33.07    1.65   1
  -4  20  -5   20.09    1.29   1
  -4  21  -6   23.27    1.56   1
  -3   4 -14   55.61    2.55   1
  -3  11  -1   31.75    1.80   1
  -3  12  -1    8.60    1.91   1
  -3  18  -1   16.42    1.67   1
  -3  19  -1    9.98    1.35   1
  -3  22  -2   40.52    1.69   1
  -2  -1 -10  132.72    2.51   1
  -2   1 -15   41.02    1.80   1
  -2   2 -16    8.33    1.77   1
  -2   7   0  148.05    3.28   1
  -2  23   0    8.97    1.61   1
  -2  24   0    1.64    1.28   1
  -1  -3 -12    9.40    1.41   1
  -1  12   3 1362.19    6.33   1
  -1  18   3  756.66    4.53   1
  -1  19   3    2.47    1.51   1
  -1  26   1    6.69    1.50   1
   0  10   4  989.70    6.06   1
   0  20   4   12.25    1.80   1
   0  21   4    3.26    1.36   1
   1  -7 -10   13.12    1.34   1
   1  -7  -9  241.70    2.38   1
   1  -5 -16   19.84    1.49   1
   1   9   5   75.25    2.33   1
   1  21   5   37.17    1.60   1
   1  22   5  100.62    1.93   1
   2  -8 -12    1.71    1.07   1
   2  -7 -15   22.04    1.43   1
   2  10   6  171.58    3.16   1
   2  20   6  184.32    2.47   1
   2  21   6   31.66    1.52   1
   3  -9  -7    2.42    1.31   1
   3  -8  -4   92.64    1.90   1
   3  -6  -1   83.56    2.35   1
   3  12   7  291.40    3.17   1
   3  13   7   -1.76    1.79   1
   3  14   7    1.77    1.80   1
   3  15   7    4.90    1.80   1
   3  16   7   26.52    1.80   1
   3  17   7   91.91    2.10   1
   3  18   7  178.17    2.26   1
   3  19   7   -0.06    1.30   1
   4 -10 -12  102.41    1.62   1
   4 -10  -7   34.44    1.68   1
   4  -6   0  147.89    2.67   1
   5 -11  -9  177.73    2.09   1
   5 -10 -14   33.56    1.30   1
   5 -10  -5  438.45    2.95   1
   5  -9  -3    5.71    1.28   1
   6 -11  -7   19.43    1.30   1
   6 -10  -4  321.10    2.61   1
   7 -11  -6   36.65    1.31   1
   8 -11  -5   92.63    1.79   1
   8 -10  -3   21.74    1.49   1
   9  -1   5    4.11    2.37   1
  10 -11  -6   28.47    1.61   1
  10  -4   3    1.24    1.56   1
  11  -7   0    4.57    1.41   1
  11  -6   1   97.78    2.21   1
  12  -4   2   11.09    1.72   1
  12  -1   4    0.93    2.29   1
  12   1   5   -0.03    3.48   1
  -4   8  -9   15.15    2.64   1
  -4  10  -6  352.40    3.94   1
  -4  12  -5   18.35    1.76   1
  -4  17  -5    7.81    1.51   1
  -4  18  -5    0.60    1.46   1
  -4  20  -6    4.94    1.48   1
  -3   2 -10   87.69    3.23   1
  -3   3 -13   -1.03    1.91   1
  -3   6 -16    0.32    2.58   1
  -3   9  -2  323.06    3.64   1
  -3  13  -1   40.85    1.94   1
  -3  14  -1  102.42    2.08   1
  -3  15  -1    0.69    1.82   1
  -3  16  -1  561.00    3.62   1
  -3  17  -1    1.49    1.33   1
  -3  21  -2   25.54    1.46   1
  -3  24  -4    1.92    1.57   1
  -2  -1 -12   58.98    2.05   1
  -2   5  -1 1564.76    8.79   1
  -2  22   0  167.61    2.38   1
  -2  25  -1   94.12    1.82   1
  -1  -3  -6  558.34    4.56   1
  -1  -2 -15   24.39    1.50   1
  -1  -1  -3   18.63    3.80   1
  -1   5   1    9.45    3.37   1
  -1  13   3    2.80    1.84   1
  -1  14   3  188.45    2.90   1
  -1  15   3    7.23    1.84   1
  -1  16   3    3.76    1.66   1
  -1  17   3  138.73    2.35   1
  -1  25   1    4.14    1.37   1
   0  -5 -13    5.67    1.12   1
   0  -4  -4 1920.77    7.98   1
   0  11   4   78.83    2.44   1
   0  18   4    7.03    1.81   1
   0  19   4    6.81    1.51   1
   0  26   2    1.29    1.52   1
   1  -7 -12   81.40    1.59   1
   1  -7  -7   53.79    1.88   1
   1  -6 -15    2.59    1.36   1
   1  -5  -3  189.48    2.90   1
   1  10   5  386.95    4.01   1
   1  19   5   52.04    2.09   1
   1  20   5   -1.01    1.37   1
   2  -8  -6    6.99    1.43   1
   2  11   6    1.75    1.99   1
   2  12   6 1192.42    6.07   1
   2  18   6  451.40    3.57   1
   2  19   6   -2.22    1.33   1
   3  -9 -14    8.98    1.44   1
   3  -8 -16   45.33    1.76   1
   3  -7  -2  355.78    3.45   1
   3  -4   1  770.07    6.41   1
   4 -10 -13   48.86    1.39   1
   4 -10  -6    2.41    1.29   1
   4  -9  -4    7.73    1.33   1
   4  -7  -1  524.53    3.77   1
   5 -11 -12    8.01    1.12   1
   5 -11  -8  140.37    1.78   1
   5  -7   0   17.70    1.82   1
   5   7   7   42.47    2.37   1
   6  -9  -2   13.51    1.39   1
   6  13   8   17.83    1.88   1
   6  17   8   -1.48    1.54   1
   6  18   8   16.32    1.68   1
   6  19   8   20.32    1.53   1
   7 -12 -10   20.06    1.21   1
   7 -12  -9    7.03    1.13   1
   7 -10  -3    8.38    1.26   1
   7   2   6   21.10    3.30   1
   7  10   8    3.24    1.34   1
   8 -12 -11    5.36    1.31   1
   8 -12  -9    6.10    1.17   1
   8 -12  -8   12.06    1.13   1
   8  -8   0  178.69    2.47   1
   8  -7   1  358.07    3.34   1
   8  -3   4    1.24    1.85   1
   9 -12  -8    0.83    1.21   1
   9 -11  -5   57.39    1.44   1
   9  -7   1    1.91    1.50   1
   9   5   7    7.81    2.15   1
   9  10   8    0.30    1.64   1
  10 -10  -3   48.26    1.61   1
  11  -9  -2   19.56    1.58   1
  11  -2   4    0.54    1.89   1
  -4  11  -6  130.40    2.82   1
  -4  13  -5   37.23    1.81   1
  -4  14  -5   83.30    2.05   1
  -4  15  -5  130.23    2.33   1
  -4  16  -5    8.37    1.52   1
  -4  18  -6    2.58    1.42   1
  -4  19  -6   -0.56    1.44   1
  -4  20  -8    9.96    1.77   1
  -4  21  -8    6.24    1.54   1
  -3   2 -11   76.96    2.88   1
  -3  10  -2   35.15    2.10   1
  -3  19  -2  105.40    2.13   1
  -3  20  -2    9.81    1.34   1
  -3  23  -4   33.88    1.72   1
  -2  -1  -7   79.74    2.70   1
  -2   8   0  665.18    5.36   1
  -2  21   0   30.02    1.49   1
  -2  24  -1   -1.74    1.29   1
  -1  -4 -11   29.75    1.66   1
  -1  -4  -9  208.37    2.78   1
  -1   3   0 1090.24    8.87   1
  -1  24   1   78.96    1.78   1
  -1  26   0   13.76    1.53   1
   0  -6 -11   -0.93    1.43   1
   0  -5 -14  103.08    1.92   1
   0  -3 -17    0.53    1.44   1
   0  12   4    3.35    1.91   1
   0  13   4   -1.62    1.86   1
   0  14   4  210.01    2.95   1
   0  15   4    2.07    1.81   1
   0  16   4  608.72    4.10   1
   0  17   4   73.73    2.04   1
   0  25   2   13.79    1.53   1
   1  -7 -13   87.94    1.62   1
   1  11   5   10.25    2.08   1
   1  12   5   11.96    2.33   1
   1  13   5   90.63    2.76   1
   1  16   5  278.54    3.19   1
   1  17   5   -4.91    1.65   1
   1  18   5   29.73    1.68   1
   2  -9 -11   46.67    1.64   1
   2  -9  -9    7.96    1.56   1
   2  -8 -14  136.47    1.76   1
   2  13   6    4.34    1.68   1
   2  14   6  231.59    2.86   1
   2  15   6   17.32    1.66   1
   2  16   6   14.03    1.58   1
   2  17   6    2.82    1.50   1
   3 -10 -11  190.30    2.12   1
   3 -10 -10  101.49    1.70   1
   3 -10  -8    4.43    1.56   1
   3  -9  -5   -0.29    1.57   1
   4 -11 -10  242.11    2.32   1
   4 -11  -9   41.85    1.59   1
   4   2   5    2.28    2.41   1
   4   5   6   34.22    2.32   1
   5 -11  -6   36.79    1.59   1
   5  -6   1 1960.91    8.02   1
   5  21   7    4.86    1.67   1
   6 -12 -11    1.80    1.08   1
   6 -12 -10  129.73    1.71   1
   6 -12  -8    0.33    1.39   1
   6 -11  -5  162.92    1.95   1
   6   6   7    4.58    1.56   1
   6  14   8    9.38    1.56   1
   6  15   8   25.63    1.63   1
   6  16   8   17.79    1.36   1
   7 -12  -7   32.77    1.30   1
   7 -11  -4    1.81    1.48   1
   7  -9  -1    7.67    1.51   1
   7  -8   0   10.69    1.60   1
   7  11   8   49.96    1.85   1
   7  17   8   20.45    1.73   1
   7  18   8    0.75    1.70   1
   8 -12  -6   17.53    1.50   1
   8   5   7    9.35    1.99   1
   9 -12  -7   90.48    1.67   1
   9 -11  -4    6.60    1.17   1
   9  -9  -1   14.21    1.45   1
   9  -6   2   -0.45    1.42   1
   9  -3   4  375.76    4.72   1
   9  11   8   25.41    1.92   1
   9  12   8    0.34    1.80   1
  10 -12  -7    2.50    1.60   1
  10  -8   0   12.49    1.38   1
  11 -10  -3   52.00    1.79   1
  -4   9  -8    4.80    2.30   1
  -4  12  -6   55.11    2.21   1
  -4  13  -6    0.73    1.75   1
  -4  15  -6    1.32    1.75   1
  -4  16  -6  201.75    2.58   1
  -4  17  -6   54.00    1.81   1
  -4  19  -8    1.91    1.65   1
  -4  20  -9    0.98    1.49   1
  -3   2  -8   80.31    4.45   1
  -3  11  -2   18.37    1.99   1
  -3  17  -2    1.57    1.60   1
  -3  18  -2    2.39    1.42   1
  -3  22  -4   29.48    1.67   1
  -3  24  -5   50.59    1.57   1
  -2  -1 -13   57.28    2.03   1
  -2   1 -16   16.60    1.94   1
  -2  19   0   90.33    2.12   1
  -2  20   0   43.08    1.65   1
  -2  23  -1   33.38    1.47   1
  -1  -4 -12   62.06    1.81   1
  -1  -4  -8   76.70    2.21   1
  -1  23   1   -0.80    1.36   1
  -1  25   0    9.55    1.43   1
   0  -6  -8  414.02    3.14   1
   0  -4 -16   15.15    1.21   1
   0   4   2   70.22    4.36   1
   0  24   2   29.94    1.66   1
   0  26   1    7.70    1.86   1
   1  -8 -10  113.03    2.03   1
   1  -7  -6  897.67    4.53   1
   1  -6 -16   -0.89    1.39   1
   1  -6  -4   26.26    1.78   1
   1  14   5  100.78    2.30   1
   1  15   5   50.07    2.03   1
   1  25   3    0.61    1.45   1
   2  -9 -12   24.42    1.23   1
   2  -9  -8    5.58    1.30   1
   2  -8 -15   75.94    1.56   1
   2  -8  -5  192.86    2.34   1
   2  -6  -2 1997.71    7.92   1
   2  -4   0  837.49    6.60   1
   2  25   4   11.27    1.52   1
   3 -10  -7   32.29    1.69   1
   3   4   5   39.25    2.56   1
   3  24   5   49.15    1.95   1
   4 -11 -13   30.84    1.50   1
   4 -11 -12   93.23    1.59   1
   4 -10 -15   33.42    1.38   1
   4  -9  -3   18.70    1.50   1
   4  -4   2    6.70    1.84   1
   4  23   6   20.48    1.54   1
   5 -12  -9  164.60    2.04   1
   5  -9  -2   34.95    1.56   1
   5  20   7   22.82    1.76   1
   6 -12 -13   -1.12    1.23   1
   6 -12  -7  107.68    1.66   1
   7 -12  -6   10.51    1.22   1
   7  -6   2   12.80    1.59   1
   7  14   8    1.83    1.53   1
   7  15   8   91.75    2.21   1
   7  16   8    0.17    1.57   1
   8 -13  -9   28.70    1.65   1
   8 -10  -2   55.03    1.48   1
   9 -10  -2   50.45    1.41   1
   9  13   8   38.86    2.17   1
  10 -12  -6   36.06    1.40   1
  10 -11  -4   22.13    1.31   1
  10  -9  -1    3.22    1.08   1
  10  -6   2  317.79    3.52   1
  11  -4   3    1.17    1.51   1
  12  -6   1    0.95    1.51   1
  -4   9 -11   84.66    3.64   1
  -4  10 -12   31.40    2.94   1
  -4  14  -6   24.69    1.74   1
  -4  18  -8    0.97    1.47   1
  -4  19  -9   75.19    1.97   1
  -3   3 -14  104.32    3.21   1
  -3   6  -4   15.36    2.31   1
  -3  12  -2   57.49    1.96   1
  -3  13  -2  233.37    3.17   1
  -3  14  -2   64.53    2.26   1
  -3  15  -2  187.00    2.48   1
  -3  16  -2   56.67    1.71   1
  -3  21  -4  153.31    2.28   1
  -3  23  -5    0.17    1.30   1
  -2  -2 -10   85.82    2.48   1
  -2   6  -1    1.56    2.55   1
  -2   9   0   45.07    2.08   1
  -2  18   0    6.32    1.44   1
  -2  21  -1    2.09    1.59   1
  -2  22  -1   -1.18    1.29   1
  -2  25  -3   25.26    1.84   1
  -1  -3 -15    3.31    1.37   1
  -1  21   1   31.68    1.85   1
  -1  22   1    0.44    1.37   1
  -1  24   0    4.85    1.42   1
   0  -6  -7   30.68    1.57   1
   0  -5  -5  495.49    3.92   1
   0  23   2   49.11    1.64   1
   1  -8 -12  120.10    1.82   1
   1  -8  -9   32.63    1.54   1
   1  -7 -15   12.60    1.44   1
   1  24   3    9.95    1.46   1
   1  26   2   21.94    1.94   1
   2  -9 -14   -0.93    1.39   1
   2  -7  -3  182.99    2.59   1
   2  24   4    4.36    1.40   1
   3 -10 -14   63.48    1.48   1
   3  -9 -16    5.25    1.30   1
   3  -9  -4  387.97    3.22   1
   3  23   5    0.90    1.69   1
   4 -11  -7  102.34    1.73   1
   4 -10  -4  170.92    2.43   1
   4  22   6   41.73    1.54   1
   5 -12 -12   -0.31    1.09   1
   5 -12  -8   56.58    1.46   1
   5 -11  -5   83.34    1.74   1
   5 -10  -3  410.58    3.03   1
   5   4   6   31.91    2.73   1
   5  18   7   15.58    1.68   1
   5  19   7   10.52    1.36   1
   6 -11  -4  155.45    1.96   1
   6  -9  -1  407.90    3.20   1
   6  -7   1    7.25    1.74   1
   6   7   7   70.68    2.33   1
   7 -13 -10    0.62    1.21   1
   7 -13  -9   55.55    1.48   1
   7 -11  -3  156.13    2.28   1
   8 -13  -8    9.89    1.27   1
   8 -12  -5   23.45    1.31   1
   8 -11  -3   34.41    1.38   1
   8  -5   3   62.57    2.11   1
   9 -13  -8   -2.55    1.27   1
   9 -13  -7    4.33    1.51   1
   9 -12  -5  101.05    1.65   1
  10 -11  -3   31.12    1.56   1
  10  -1   5    5.71    2.58   1
  11 -10  -2   11.87    1.56   1
  11  -8   0   26.33    1.60   1
  11  -7   1   22.77    1.80   1
  12  -5   2    0.62    1.75   1
  -4   9  -9    1.29    2.22   1
  -4  10  -8  386.48    4.57   1
  -4  17 -12   15.04    1.94   1
  -4  17  -8   18.69    1.58   1
  -4  18 -11   12.06    1.68   1
  -4  18  -9   12.65    1.57   1
  -3   5 -16   27.97    3.00   1
  -3  20  -4    5.65    1.53   1
  -3  22  -5   -1.14    1.52   1
  -2  -2 -12  203.57    2.98   1
  -2  -2  -9   93.40    2.65   1
  -2  10   0 1210.93    6.15   1
  -2  11   0    2.95    2.09   1
  -2  15   0   27.68    2.18   1
  -2  16   0  470.28    3.66   1
  -2  17   0   42.40    1.68   1
  -2  20  -1    3.67    1.70   1
  -2  24  -3   18.28    1.70   1
  -1  -3  -5    1.43    1.98   1
  -1   6   1 2575.69   10.66   1
  -1  20   1   48.39    1.99   1
  -1  23   0   26.65    1.56   1
   0  -6 -14   57.93    1.75   1
   0  22   2   34.41    1.62   1
   0  25   1   -0.45    1.41   1
   1  -8 -13    5.94    1.22   1
   1  -8  -7  454.27    3.21   1
   1  23   3    4.00    1.37   1
   1  25   2   74.67    2.09   1
   2 -10 -11  182.74    2.26   1
   2  -9  -6   21.81    1.44   1
   2   1   3  619.50   10.23   1
   2  23   4    4.31    1.45   1
   3 -11 -11   97.02    1.70   1
   3 -11 -10   57.04    1.51   1
   3  -3   2  262.61    5.44   1
   3  22   5    3.00    1.64   1
   4 -12 -10    5.62    1.53   1
   4 -12  -9   15.02    1.49   1
   4 -11  -6  102.35    1.86   1
   4  20   6    5.43    1.65   1
   4  21   6   20.75    1.38   1
   5 -12 -14    7.80    1.31   1
   5  16   7  241.34    2.82   1
   5  17   7   -1.20    1.59   1
   6 -13 -11   49.91    1.47   1
   6 -13 -10   33.80    1.33   1
   6 -13  -8   59.18    1.76   1
   6 -12  -5    3.01    1.46   1
   6 -10  -2   86.58    1.82   1
   6  -6   2  230.57    3.36   1
   6  19   7   16.03    1.72   1
   6  20   7    0.35    1.37   1
   7 -13  -7   12.20    1.18   1
   7  -5   3    2.48    1.96   1
   8 -13  -6    1.08    1.43   1
   8  -9   0    5.62    1.44   1
   9 -12  -4   26.92    1.59   1
   9 -10  -1  233.45    2.59   1
   9   6   7   21.10    2.15   1
  10 -12  -4    1.79    1.45   1
  10  -5   3   21.33    1.89   1
  11 -11  -3   20.26    1.71   1
  -4  11 -12   12.42    2.33   1
  -4  11  -8   12.42    1.91   1
  -4  14  -8  124.32    2.61   1
  -4  15 -12   12.71    2.03   1
  -4  15  -8    4.91    1.50   1
  -4  16 -12   14.08    1.88   1
  -4  16 -11   11.96    1.81   1
  -4  16  -9   30.30    1.92   1
  -4  16  -8  310.58    3.24   1
  -4  17 -11    1.70    1.52   1
  -4  17  -9   19.58    1.59   1
  -3   2 -13    1.90    2.02   1
  -3  19  -4   -0.02    1.48   1
  -3  21  -5    2.03    1.55   1
  -3  23  -7   31.04    1.89   1
  -2  -1  -6   99.20    3.41   1
  -2   0 -16   42.59    2.19   1
  -2  12   0    5.57    1.78   1
  -2  13   0   58.38    1.95   1
  -2  14   0  102.94    2.40   1
  -2  19  -1  379.91    3.04   1
  -2  23  -3    4.73    1.58   1
  -2  25  -4   14.36    1.45   1
  -1  -5 -11   92.07    2.11   1
  -1  -5  -9  158.02    2.61   1
  -1  -2 -17   43.73    1.80   1
  -1  19   1   24.34    1.62   1
  -1  22   0   51.74    1.63   1
  -1  26  -2   19.48    1.54   1
   0  -7 -11   49.50    1.49   1
   0  -7 -10  115.42    1.94   1
   0  21   2   53.67    1.73   1
   0  24   1   -0.00    1.41   1
   1  -7 -16   17.75    1.28   1
   1   4   3 1517.67    9.74   1
   1  22   3  206.72    2.36   1
   2 -10 -12   12.35    1.27   1
   2 -10  -9   96.82    1.71   1
   2 -10  -8  485.63    3.35   1
   2  -9 -15   14.15    1.22   1
   2  -3   1   33.79    3.56   1
   2  22   4   62.14    1.69   1
   2  25   3   28.19    1.54   1
   3 -11 -13   26.85    1.30   1
   3 -11  -8   21.41    1.35   1
   3 -10  -5  235.04    2.44   1
   3  -8  -2    3.52    1.83   1
   3  -7  -1   20.41    2.04   1
   3  21   5    1.10    1.38   1
   3  24   4    1.16    1.70   1
   4 -12 -13   15.45    1.30   1
   4  -8  -1  109.23    2.13   1
   4  -7   0   -1.11    1.77   1
   4  19   6    2.65    1.57   1
   4  23   5    7.85    1.72   1
   5 -13 -12    8.47    1.45   1
   5 -13  -9   18.45    1.53   1
   5 -12  -6   38.75    1.45   1
   5  -8   0   13.11    1.83   1
   5  11   7    9.66    1.82   1
   5  12   7    0.32    1.70   1
   5  13   7   57.34    2.05   1
   5  14   7   49.90    1.99   1
   5  15   7    4.08    1.31   1
   5  22   6   -0.90    1.40   1
   6 -13  -7  130.34    1.83   1
   6   8   7    0.72    1.76   1
   6  18   7   48.52    1.85   1
   7 -14 -10   14.10    1.56   1
   7 -13  -6   71.18    1.52   1
   7 -12  -4   10.98    1.23   1
   7 -10  -1   30.85    1.67   1
   7  -9   0   88.93    2.07   1
   8 -14  -9   48.30    1.54   1
   8 -11  -2   21.14    1.55   1
   8  -8   1    6.42    1.57   1
   8   2   6    4.54    2.93   1
   8   6   7    0.33    1.71   1
   9 -14  -8   51.78    1.93   1
   9 -13  -5   19.73    1.57   1
   9 -11  -2   83.05    1.86   1
   9  -8   1   19.26    1.55   1
  10 -13  -6   22.84    1.49   1
  10 -10  -1    0.87    1.43   1
  10  -9   0    0.41    1.34   1
  12  -7   1   -0.30    1.85   1
  12  -2   4   38.09    2.82   1
  -4  10 -11   45.23    2.69   1
  -4  10  -9   75.64    2.79   1
  -4  11  -9   70.01    2.59   1
  -4  12 -12   96.70    3.04   1
  -4  12  -8   11.79    1.60   1
  -4  13 -12   22.81    2.17   1
  -4  13  -8    8.34    1.59   1
  -4  14 -12   88.87    2.72   1
  -4  14  -9   11.64    1.74   1
  -4  15 -11   72.00    2.30   1
  -4  15  -9    2.56    1.41   1
  -3   1 -10  295.26    5.13   1
  -3   5  -5   13.43    2.93   1
  -3   7  -4    0.67    2.22   1
  -3  18  -4   32.64    1.69   1
  -3  20  -5   38.43    1.73   1
  -3  22  -7    7.46    1.62   1
  -2  -2 -13   31.59    1.71   1
  -2  -1 -15   41.57    1.93   1
  -2   7  -1 2124.60    9.27   1
  -2  18  -1   28.14    1.55   1
  -2  24  -4    4.29    1.32   1
  -1  -5 -12  105.64    2.08   1
  -1  -5  -8  174.37    2.70   1
  -1  -4 -15   33.72    1.64   1
  -1  -4  -6  113.93    2.54   1
  -1   7   1  172.53    3.53   1
  -1  17   1   29.94    2.07   1
  -1  18   1  262.45    2.76   1
  -1  21   0   98.25    1.94   1
  -1  25  -2   70.85    1.77   1
   0  -7  -8   65.36    1.79   1
   0  -5  -4  157.01    3.10   1
   0  -3  -2   -1.30    3.08   1
   0   5   2   48.66    3.35   1
   0  20   2    0.30    1.48   1
   0  23   1   72.14    1.75   1
   1  -9 -13    2.02    1.41   1
   1  -9 -12  112.45    1.87   1
   1  -9 -10  155.95    2.05   1
   1  -9  -9   31.57    1.47   1
   1  -8 -15    0.09    1.13   1
   1  -8  -6  142.95    2.16   1
   1  -6  -3 2464.77    8.87   1
   1  -4  -1   39.67    3.80   1
   1  21   3    1.26    1.41   1
   1  24   2   22.28    1.56   1
   2  -9  -5  317.42    2.91   1
   2  21   4   34.06    1.54   1
   2  24   3   26.46    1.50   1
   3 -11 -14   17.64    1.29   1
   3 -11  -7  361.10    2.76   1
   3  20   5   33.47    1.53   1
   4 -12  -7    3.44    1.27   1
   4 -10  -3   94.44    1.95   1
   4  18   6    3.11    1.33   1
   5 -13  -8   37.75    1.39   1
   5 -12  -5    6.14    1.30   1
   5 -10  -2   -1.75    1.54   1
   5  -7   1    0.57    1.93   1
   5  20   6   -0.02    1.64   1
   5  21   6    1.08    1.32   1
   6 -14 -11   65.15    1.80   1
   6 -14 -10   74.67    1.77   1
   6 -12  -4    0.82    1.18   1
   6  16   7   17.72    1.67   1
   6  17   7   -1.58    1.29   1
   7 -14  -9   10.01    1.29   1
   8 -14  -8    5.79    1.34   1
   8 -13  -5    6.17    1.19   1
   8 -12  -3    0.38    1.23   1
   9 -14  -7   69.18    1.68   1
   9  -7   2   39.62    1.70   1
  10 -12  -3   31.14    1.67   1
  11  -9   0  129.63    2.33   1
  11  -3   4   -0.91    2.01   1
  -4  11 -11    2.72    1.90   1
  -4  12 -11   33.47    2.19   1
  -4  12  -9   14.25    1.82   1
  -4  13 -11    5.37    1.96   1
  -4  13  -9  155.66    2.87   1
  -4  14 -11    2.88    1.69   1
  -3   1 -11   72.67    2.95   1
  -3   2 -14   79.71    3.02   1
  -3  17  -4  121.41    2.02   1
  -3  19  -5    0.88    1.51   1
  -3  21  -7    5.33    1.58   1
  -3  22  -8    2.39    1.64   1
  -2   8  -1    0.08    2.36   1
  -2  16  -1    5.71    1.91   1
  -2  17  -1  107.64    2.10   1
  -2  22  -3    9.03    1.29   1
  -2  23  -4    1.91    1.69   1
  -1   4   0   20.27    3.59   1
  -1   8   1   16.45    2.30   1
  -1  16   1   41.18    1.91   1
  -1  20   0   61.74    1.76   1
  -1  24  -2   21.59    1.75   1
   0  -7 -14   58.14    1.75   1
   0  -7  -7  405.60    3.54   1
   0  -6  -5    9.20    1.97   1
   0  18   2   90.14    2.42   1
   0  19   2    1.01    1.55   1
   0  22   1   21.92    1.56   1
   0  26  -1    2.95    1.48   1
   1  -8 -16   51.78    1.81   1
   1  -7  -4   40.19    1.90   1
   1  20   3   77.34    1.85   1
   1  23   2   17.98    1.52   1
   2 -10 -15    2.25    1.49   1
   2  -8  -3   20.26    1.98   1
   2  -7  -2   51.63    2.08   1
   2  20   4   -1.03    1.38   1
   2  23   3   -1.12    1.40   1
   3 -12 -11   40.38    1.41   1
   3 -12 -10   40.58    1.45   1
   3 -10  -4   90.15    1.96   1
   3  19   5    0.17    1.35   1
   3  23   4   38.05    1.59   1
   4 -13 -10    7.66    1.22   1
   4 -13  -9    5.50    1.50   1
   4 -12  -6  380.71    2.85   1
   4 -11  -4    7.76    1.59   1
   4  16   6  188.04    2.69   1
   4  17   6   52.66    1.67   1
   4  21   5   12.76    1.67   1
   4  22   5   18.65    1.41   1
   5 -11  -3   55.70    1.69   1
   5  -4   3    5.05    1.97   1
   5  -2   4   30.89    4.01   1
   5   5   6  511.01    5.75   1
   5  19   6  139.80    2.34   1
   6 -14  -8    3.23    1.21   1
   6 -13  -5  233.22    2.51   1
   6 -11  -2  147.13    2.34   1
   6 -10  -1   -0.05    1.37   1
   6  -3   4    7.95    2.76   1
   6  12   7   12.45    1.68   1
   6  13   7   33.39    1.84   1
   6  14   7    0.93    1.50   1
   6  15   7   79.24    1.89   1
   7 -14  -7   97.45    1.68   1
   7 -12  -3  219.06    2.33   1
   7  -7   2  316.21    3.73   1
   8 -14  -6    0.53    1.51   1
   8   7   7    1.36    1.75   1
   8  17   7   13.41    1.84   1
   9 -13  -4    0.56    1.19   1
   9   7   7    3.85    1.81   1
  10 -13  -4   30.01    1.68   1
  10  -7   2    3.21    1.38   1
  11 -12  -3   -0.71    1.63   1
  11 -11  -2    1.66    1.26   1
  11  -8   1   11.39    1.52   1
  11  -5   3    1.81    1.64   1
  12  -6   2   -0.20    1.85   1
  -3   4 -16    9.97    2.63   1
  -3   8  -4    4.85    1.98   1
  -3  15  -4  421.88    3.63   1
  -3  16  -4   32.82    1.63   1
  -3  18  -5  135.02    2.42   1
  -3  21  -8    0.16    1.59   1
  -2  -3 -12    4.55    1.87   1
  -2  -3 -10    6.46    1.69   1
  -2  -2  -7  153.23    3.39   1
  -2   9  -1    4.90    2.19   1
  -2  14  -1    7.07    2.17   1
  -2  15  -1    0.44    1.59   1
  -2  21  -3    3.82    1.29   1
  -2  22  -4   61.93    1.93   1
  -1   9   1   25.23    2.31   1
  -1  10   1  112.83    3.05   1
  -1  11   1    1.99    2.40   1
  -1  12   1 1224.06    6.42   1
  -1  13   1    9.02    2.29   1
  -1  14   1  143.70    2.60   1
  -1  15   1   31.99    2.04   1
  -1  19   0   40.94    1.66   1
  -1  23  -2   15.44    1.75   1
  -1  25  -3    0.57    1.37   1
   0  -8 -11  220.54    2.57   1
   0  -8 -10   96.77    2.11   1
   0   6   2 1107.14    8.21   1
   0  17   2   70.50    2.03   1
   0  21   1  176.26    2.38   1
   0  25  -1   -0.61    1.43   1
   1  -9 -15    0.79    1.48   1
   1  -9  -7    2.05    1.36   1
   1   5   3    8.52    3.28   1
   1  18   3   54.64    2.21   1
   1  19   3    0.98    1.53   1
   1  22   2   19.38    1.50   1
   1  26   0    9.27    1.65   1
   2 -11 -12   63.18    1.54   1
   2 -11  -9  174.38    2.07   1
   2 -11  -8  175.75    2.42   1
   2 -10  -6    2.24    1.43   1
   2   5   4    5.91    2.62   1
   2  18   4   16.31    1.96   1
   2  19   4  111.59    2.04   1
   2  22   3    4.83    1.37   1
   3 -12 -14    9.10    1.53   1
   3 -12  -8   11.53    1.29   1
   3  -5   1   -1.31    2.24   1
   3  17   5    1.55    1.72   1
   3  18   5  133.92    2.18   1
   3  22   4   24.73    1.49   1
   4 -13 -13   13.30    1.29   1
   4   3   5  391.09    5.84   1
   4   9   6    5.79    2.13   1
   4  10   6  376.88    3.99   1
   4  11   6  136.08    2.81   1
   4  12   6   56.61    2.30   1
   4  13   6    1.40    1.77   1
   4  14   6   29.95    1.91   1
   4  15   6    6.33    1.50   1
   4  20   5   27.94    1.76   1
   5 -14 -12   77.82    1.59   1
   5 -14  -9   50.67    1.43   1
   5 -13  -6   81.27    1.72   1
   5  18   6   -1.92    1.57   1
   6 -14  -7   43.82    1.42   1
   6  -8   1   -0.80    1.82   1
   7 -15 -10   -0.40    1.32   1
   7 -15  -9   32.04    1.43   1
   7 -14  -6  117.06    1.79   1
   7 -13  -4   11.66    1.25   1
   8 -15  -9   12.66    1.49   1
   8 -15  -8    3.58    1.33   1
   8 -14  -5   75.10    1.85   1
   8 -12  -2  121.45    2.15   1
   8 -10   0  213.22    2.70   1
   8  -4   4    2.18    1.94   1
   8   8   7   14.69    1.79   1
   8  16   7   -0.03    1.66   1
   9 -14  -5   17.89    1.57   1
   9 -12  -2   14.00    1.49   1
   9 -11  -1   40.38    1.67   1
   9  -4   4   -0.66    1.80   1
   9   8   7   20.80    2.12   1
  10 -11  -1   23.17    1.57   1
  10 -10   0   57.23    1.83   1
  -3   1 -13   42.83    2.60   1
  -3   9  -4  932.04    6.10   1
  -3  10  -4   36.73    2.21   1
  -3  13  -4    0.67    1.83   1
  -3  14  -4   -2.48    1.79   1
  -3  17  -5   -1.13    1.64   1
  -3  20  -7   20.21    1.35   1
  -2  -3 -13    4.06    1.73   1
  -2  -3  -9   39.29    2.06   1
  -2  -2 -15   35.69    1.96   1
  -2  -1 -16   17.50    1.89   1
  -2  10  -1    4.11    1.75   1
  -2  11  -1  281.92    3.34   1
  -2  12  -1   -0.99    1.76   1
  -2  13  -1 1096.24    5.52   1
  -2  20  -3    9.66    1.46   1
  -2  24  -6   94.21    1.92   1
  -1  -6 -12    2.28    1.52   1
  -1  -6 -11    5.47    1.26   1
  -1  -6  -9  989.20    5.30   1
  -1  -5 -15   38.54    1.69   1
  -1  18   0   85.40    1.98   1
  -1  24  -3    9.01    1.39   1
   0  -8 -13   83.93    1.73   1
   0  -8  -8   24.21    1.89   1
   0  16   2  141.27    2.48   1
   0  20   1    4.37    1.45   1
   0  24  -1    2.88    1.68   1
   0  26  -2    0.44    1.46   1
   1 -10 -13   -0.19    1.45   1
   1 -10 -12   77.59    1.74   1
   1 -10 -10  115.62    1.87   1
   1 -10  -9  181.26    2.51   1
   1  -9  -6   28.50    1.91   1
   1  17   3   -0.68    1.56   1
   1  21   2    2.91    1.38   1
   1  25   0    7.41    1.81   1
   2 -11 -14   94.49    1.73   1
   2 -10  -5   -0.79    1.77   1
   2  -5   0   25.37    2.85   1
   2  17   4   24.29    1.62   1
   2  21   3    5.81    1.39   1
   2  26   1    0.58    1.51   1
   3 -12  -7  171.45    2.28   1
   3 -11  -5   82.20    1.95   1
   3   7   5   40.44    2.64   1
   3  15   5   -1.00    1.90   1
   3  16   5    5.30    1.50   1
   3  21   4  159.83    2.18   1
   4 -13  -7   25.71    1.39   1
   4  -9  -1   66.80    1.96   1
   4  -5   2    5.56    2.24   1
   4  -3   3 1245.92   11.50   1
   4  19   5   27.58    1.79   1
   5 -14  -8   44.79    1.51   1
   5 -13  -5   79.69    1.79   1
   5   6   6    3.44    2.35   1
   5  17   6   32.89    1.54   1
   6 -15 -11   30.09    1.44   1
   6 -13  -4   -0.85    1.21   1
   7 -11  -1    8.13    1.31   1
   7 -10   0   41.91    1.78   1
   8 -13  -3   -1.72    1.45   1
   8  -9   1   26.71    1.68   1
   8  -6   3    8.60    1.63   1
   8   9   7  172.56    3.10   1
   8  10   7    2.58    1.72   1
   8  14   7   10.35    1.65   1
   8  15   7   77.26    2.09   1
   9 -15  -7    0.95    1.40   1
   9  -9   1    7.02    1.48   1
   9   9   7    5.09    1.76   1
  10 -13  -3   75.11    2.03   1
  10  -6   3    0.65    1.75   1
  -3   6  -5 1161.46    8.93   1
  -3  11  -4  186.71    3.04   1
  -3  16  -5    8.61    1.38   1
  -3  19  -7    2.78    1.54   1
  -3  20  -8   43.76    1.83   1
  -2  19  -3  222.46    2.52   1
  -2  21  -4   32.50    1.49   1
  -2  23  -6    0.82    1.40   1
  -1  -6  -8    9.77    1.94   1
  -1  -4  -5  997.45    6.44   1
  -1   5   0   27.34    3.48   1
  -1  16   0   77.01    2.42   1
  -1  17   0   60.32    1.96   1
  -1  22  -2   20.58    1.44   1
  -1  23  -3    2.26    1.64   1
   0  -8 -14   80.81    1.72   1
   0   7   2   59.46    3.13   1
   0   8   2   47.94    3.26   1
   0  14   2    8.09    1.98   1
   0  15   2   26.63    2.13   1
   0  19   1    6.71    1.57   1
   0  25  -2   17.09    1.48   1
   1  -9 -16   32.46    1.48   1
   1  -7  -3   15.25    2.24   1
   1  -3   0 1207.87   10.48   1
   1   6   3    4.40    3.18   1
   1  15   3    4.54    2.20   1
   1  16   3  800.18    4.70   1
   1  20   2   25.03    1.58   1
   1  26  -1    2.20    1.53   1
   2 -12 -12   19.97    1.57   1
   2 -12 -11   85.61    1.67   1
   2 -11 -15    9.19    1.31   1
   2   6   4  216.63    4.47   1
   2  15   4   69.90    2.53   1
   2  16   4  202.65    2.67   1
   2  20   3   18.67    1.49   1
   2  25   1   86.53    1.88   1
   3 -13 -13   54.00    1.45   1
   3 -13 -11   31.48    1.40   1
   3 -13 -10  119.31    1.95   1
   3  -9  -2  151.73    2.44   1
   3  -8  -1  477.98    3.94   1
   3   2   4   14.88    3.41   1
   3   8   5   33.65    2.67   1
   3  13   5    3.79    2.10   1
   3  14   5  119.57    2.36   1
   3  20   4    8.59    1.45   1
   3  25   2   12.47    1.53   1
   4 -14 -13   32.42    1.45   1
   4 -14 -10   10.78    1.17   1
   4 -14  -9  157.08    1.96   1
   4 -13  -6   53.00    1.61   1
   4 -12  -4   61.46    2.13   1
   4 -11  -3  223.76    2.68   1
   4  -8   0   -0.53    1.59   1
   4  18   5   -0.04    1.72   1
   5 -15 -12   -0.12    1.60   1
   5 -15 -11   -2.93    1.55   1
   5 -12  -3    0.00    1.41   1
   5 -11  -2   94.94    1.96   1
   5  -9   0  856.01    4.96   1
   5  15   6    5.45    1.66   1
   5  16   6    4.33    1.38   1
   6 -15  -8   41.20    1.46   1
   6 -14  -5   91.79    2.02   1
   6 -11  -1   79.22    2.21   1
   6  -7   2   10.21    1.95   1
   7 -16 -10   37.78    1.91   1
   7 -15  -7   13.42    1.31   1
   7 -13  -3   11.41    1.33   1
   7  -6   3   13.60    1.96   1
   7   3   6  270.03    5.38   1
   7  19   6    1.05    1.69   1
   8 -15  -6   -0.52    1.28   1
   8  11   7   38.84    1.88   1
   9 -14  -4    7.54    1.30   1
   9  -8   2   40.44    1.98   1
   9  -2   5   46.32    4.06   1
   9  10   7   55.77    2.08   1
   9  11   7    2.50    1.61   1
   9  12   7   14.04    1.72   1
  10 -14  -4   17.59    1.73   1
  11 -12  -2    0.55    1.37   1
  11 -10   0    1.02    1.55   1
  11  -9   1   -0.66    1.80   1
  11   4   6    0.34    2.95   1
  -3   1 -14   26.83    2.45   1
  -3   3 -16   16.93    2.84   1
  -3  14  -5  125.00    2.49   1
  -3  15  -5    1.46    1.42   1
  -3  18  -7  171.28    2.61   1
  -3  19  -8   57.20    1.98   1
  -3  20 -10    5.67    1.72   1
  -2  -2 -16    8.88    1.85   1
  -2  18  -3   94.88    1.97   1
  -2  20  -4   -2.05    1.26   1
  -2  22  -6   21.68    1.77   1
  -2  23  -7   44.98    1.97   1
  -1  -5  -6    2.19    1.89   1
  -1  -2  -3 1973.63   12.83   1
  -1  15   0  382.65    3.85   1
  -1  21  -2    4.75    1.37   1
  -1  25  -5    6.60    1.54   1
   0  -9 -13    3.78    1.47   1
   0  -9 -11  198.50    2.56   1
   0  -9 -10    2.75    1.59   1
   0  -8  -7   57.93    1.88   1
   0  -6  -4   25.56    2.43   1
   0   9   2   -1.22    2.28   1
   0  10   2  377.67    4.23   1
   0  11   2  283.97    3.71   1
   0  12   2  446.50    4.33   1
   0  13   2    0.25    2.00   1
   0  18   1    1.15    1.74   1
   0  23  -1   73.07    1.70   1
   0  24  -2   24.40    1.84   1
   1 -10 -15    1.65    1.22   1
   1 -10  -7  485.42    3.62   1
   1  -8  -4   42.10    1.87   1
   1   7   3   82.95    3.55   1
   1  14   3  195.95    3.04   1
   1  19   2  333.11    3.08   1
   1  24   0   11.52    1.47   1
   2 -12  -9   15.24    1.36   1
   2 -12  -8   46.44    1.86   1
   2 -11  -6  281.05    2.81   1
   2  -9  -3 1414.92    6.22   1
   2  -8  -2  540.23    4.66   1
   2   7   4  187.75    3.85   1
   2  14   4    5.27    1.81   1
   2  19   3  221.92    2.81   1
   2  24   1   -1.01    1.70   1
   3 -13 -14   23.68    1.47   1
   3 -13  -8   88.25    1.81   1
   3 -11  -4   51.12    1.82   1
   3   9   5    2.32    1.94   1
   3  10   5   21.32    2.46   1
   3  11   5   26.62    2.19   1
   3  12   5  638.57    4.55   1
   3  19   4    0.56    1.39   1
   3  24   2   30.18    1.83   1
   4  17   5   16.07    1.73   1
   4  24   3    1.60    1.43   1
   5 -15  -9    4.01    1.25   1
   5 -15  -8   97.63    2.01   1
   5 -14  -6   45.71    1.62   1
   5  -8   1  609.23    4.88   1
   5  13   6  350.82    3.61   1
   5  14   6   12.82    1.61   1
   5  23   4   -0.59    1.42   1
   6 -16 -11   -0.57    1.72   1
   6 -16 -10   52.16    1.89   1
   6 -15  -7    0.46    1.24   1
   6 -12  -2  546.30    3.59   1
   6  21   5    0.20    1.37   1
   7 -16  -9   15.91    1.44   1
   7 -15  -6   -1.38    1.20   1
   7 -14  -4  171.85    2.15   1
   7  18   6   -0.36    1.67   1
   8 -16  -8   11.92    1.50   1
   8 -15  -5  135.39    2.19   1
   9 -15  -5   10.01    1.36   1
   9 -13  -2  116.12    2.13   1
   9 -12  -1   14.95    1.57   1
  10 -12  -1    7.61    1.61   1
  10  -8   2   76.12    2.03   1
  10   3   6   -0.55    2.70   1
  12  -3   4    0.09    2.69   1
  -3   0 -11   -0.74    2.12   1
  -3   1  -8  153.30    5.72   1
  -3   7  -5   33.50    2.61   1
  -3  13  -5    7.62    1.87   1
  -3  17  -7   97.19    2.21   1
  -3  18  -8    1.78    1.57   1
  -3  19 -11   19.13    2.13   1
  -3  19 -10  129.24    2.52   1
  -2  -4 -13   60.32    2.23   1
  -2  -4 -12  239.84    3.11   1
  -2  -4 -10   93.47    2.40   1
  -2  -2  -6  483.79    5.73   1
  -2   3  -3   45.18    4.79   1
  -2  17  -3   46.81    1.72   1
  -2  19  -4  117.07    1.99   1
  -1  -7 -12   74.06    2.08   1
  -1  -7 -11   59.08    1.74   1
  -1   6   0   56.78    3.08   1
  -1  14   0    1.33    1.85   1
  -1  20  -2   18.02    1.54   1
  -1  22  -3  209.44    2.33   1
  -1  24  -5   -1.38    1.70   1
   0  -9 -14    3.42    1.46   1
   0  -7  -5  807.35    4.89   1
   0   3   1 2136.29   14.75   1
   0  17   1  142.86    2.48   1
   0  22  -1   20.06    1.48   1
   1 -11 -13  160.00    2.07   1
   1 -11 -12  160.50    2.07   1
   1 -11 -10    9.59    1.40   1
   1 -11  -9   65.83    1.95   1
   1   8   3 1120.36    7.39   1
   1   9   3    3.34    2.62   1
   1  10   3 1782.76    8.32   1
   1  11   3   45.57    2.82   1
   1  12   3    2.92    2.01   1
   1  13   3    7.12    1.98   1
   1  18   2   -0.21    1.55   1
   1  23   0   32.41    1.65   1
   1  25  -1    2.43    1.49   1
   2 -12 -15   -1.07    1.32   1
   2   8   4  137.61    3.53   1
   2   9   4   52.72    2.83   1
   2  10   4  374.97    4.50   1
   2  11   4    0.39    2.40   1
   2  12   4  126.03    2.69   1
   2  13   4   60.20    2.34   1
   2  18   3   88.30    2.35   1
   2  25   0    0.66    1.81   1
   3 -14 -11   59.63    1.84   1
   3 -13  -7   10.27    1.37   1
   3 -12  -5 1152.52    4.85   1
   3  18   4   34.95    1.62   1
   4 -15 -10   -1.99    1.51   1
   4 -14  -7  103.26    1.88   1
   4   4   5    2.46    2.35   1
   4  16   5    6.78    1.49   1
   4  23   3   32.06    1.55   1
   5 -14  -5  101.10    1.95   1
   5  10   6   -1.77    1.99   1
   5  11   6  135.98    2.75   1
   5  12   6    0.29    1.45   1
   5  22   4    8.68    1.40   1
   6 -16  -8   14.26    1.66   1
   6 -14  -4   62.56    1.71   1
   6  -9   1  516.69    4.29   1
   6  20   5   -1.68    1.68   1
   7 -16  -7  112.56    2.11   1
   7 -12  -1  425.87    3.42   1
   7  -8   2   -1.06    1.72   1
   7  17   6    7.66    1.69   1
   8 -14  -3   10.50    1.62   1
   8 -13  -2   27.56    1.40   1
   8 -11   0    2.13    1.31   1
   8  18   6   14.35    1.51   1
   9 -10   1   57.00    1.88   1
  10 -14  -3    8.37    1.70   1
  10 -11   0   26.53    1.73   1
  11  -4   4    0.19    2.19   1
  -3   0 -13    1.46    2.09   1
  -3   8  -5   31.99    2.69   1
  -3   9  -5    3.36    2.38   1
  -3  10  -5   24.91    2.18   1
  -3  11  -5   25.69    2.28   1
  -3  12  -5  643.03    4.77   1
  -2  -4  -9   54.61    2.39   1
  -2  -3  -7 1032.38    7.11   1
  -2  16  -3   19.75    1.75   1
  -2  18  -4   17.01    1.85   1
  -2  21  -6   35.22    1.54   1
  -2  22  -7    0.37    1.33   1
  -1  -7  -9   33.04    1.79   1
  -1   7   0  168.89    3.73   1
  -1  11   0   68.88    2.90   1
  -1  12   0   26.29    2.04   1
  -1  13   0   55.66    2.26   1
  -1  19  -2  316.15    3.23   1
  -1  21  -3    0.66    1.35   1
   0  -9  -8    8.57    1.61   1
   0  -4  -2   62.91    4.37   1
   0  16   1   26.58    1.94   1
   0  21  -1  170.35    2.59   1
   0  23  -2   40.31    1.60   1
   1 -11 -15   61.99    1.96   1
   1 -10  -6   17.45    1.74   1
   1  -5  -1    6.89    2.93   1
   1  17   2   68.22    2.11   1
   1  22   0   47.15    2.03   1
   1  24  -1   75.62    1.80   1
   2 -13 -12   39.85    1.43   1
   2 -13 -11   14.35    1.38   1
   2 -11  -5   26.83    1.60   1
   2  17   3   41.79    2.21   1
   2  23   1   31.65    1.57   1
   3 -14 -14   16.88    1.41   1
   3 -10  -2  237.31    3.17   1
   3  17   4  122.37    2.21   1
   3  23   2   -1.40    1.36   1
   3  25   1    9.56    1.49   1
   4 -15 -13   16.04    1.45   1
   4 -15  -9   62.03    1.60   1
   4 -14  -6   25.76    1.53   1
   4 -12  -3   71.40    2.00   1
   4 -10  -1   59.20    2.00   1
   4  14   5   73.39    2.36   1
   4  15   5  125.19    2.28   1
   4  22   3   -2.17    1.69   1
   5 -16 -12    0.06    1.41   1
   5 -16  -9   19.73    1.61   1
   5 -15  -6    0.40    1.68   1
   5 -13  -3   12.52    1.79   1
   5 -12  -2    1.57    1.46   1
   5  21   4    3.88    1.66   1
   6 -16  -7   42.58    1.77   1
   6 -15  -5   34.26    1.81   1
   6  19   5  107.12    2.31   1
   6  22   4   68.81    2.15   1
   7 -17  -9    3.53    1.85   1
   7 -16  -6   -0.70    1.60   1
   7 -14  -3   56.66    1.65   1
   7 -11   0    6.59    1.31   1
   7  16   6   11.05    1.38   1
   7  20   5   -0.48    1.78   1
   8 -16  -6   -4.70    1.37   1
   8 -10   1   16.99    1.73   1
   8  -7   3   48.47    2.31   1
   8  16   6   -0.59    1.70   1
   8  17   6    0.18    1.41   1
   9 -15  -4   26.74    1.46   1
   9  -5   4   78.11    3.04   1
  11 -11   0    3.39    1.68   1
  -3   2 -16   14.69    2.88   1
  -3  17  -8   10.81    1.64   1
  -3  18 -11   -0.34    1.70   1
  -3  18 -10   13.38    1.78   1
  -2  -3 -16   -0.34    1.85   1
  -2  15  -3   70.96    2.07   1
  -2  17  -4   25.57    1.86   1
  -2  20  -6  175.47    2.69   1
  -2  21  -7   70.47    2.06   1
  -2  22  -9    1.22    1.84   1
  -1   8   0   16.20    2.47   1
  -1   9   0  811.77    6.13   1
  -1  10   0   85.31    2.63   1
  -1  20  -3   78.96    2.14   1
  -1  23  -5    3.89    1.41   1
  -1  24  -6   32.41    1.60   1
   0 -10 -13   33.15    1.78   1
   0 -10 -11   16.97    1.42   1
   0 -10 -10   11.88    1.65   1
   0  -9  -7   36.43    2.09   1
   0  14   1   37.26    2.65   1
   0  15   1  670.59    4.70   1
   0  22  -2   29.04    1.89   1
   0  25  -4    1.18    1.44   1
   1 -12 -13   55.04    1.80   1
   1 -12 -10   20.63    1.67   1
   1 -11  -7   66.44    2.26   1
   1  16   2   50.29    2.07   1
   1  23  -1   -1.17    1.79   1
   2 -13 -15   15.69    1.82   1
   2 -13 -14    4.74    1.36   1
   2 -13  -9  217.87    2.34   1
   2 -13  -8   25.11    1.75   1
   2 -12  -6  226.20    2.69   1
   2  -4   1    1.19    3.17   1
   2   2   3    1.18    4.03   1
   2  16   3   24.14    1.88   1
   2  22   1    0.28    1.46   1
   2  24   0    3.04    1.42   1
   3 -14  -8  217.83    2.36   1
   3 -12  -4   69.49    2.05   1
   3  -9  -1   26.58    1.92   1
   3  -6   1   13.54    2.56   1
   3  -4   2   49.39    3.64   1
   3   3   4 1191.68   11.29   1
   3  15   4  407.97    3.83   1
   3  16   4   38.57    1.76   1
   3  22   2   33.25    1.59   1
   3  24   1    3.49    1.44   1
   4 -13  -4  184.43    2.40   1
   4  -9   0   12.46    2.10   1
   4   5   5   12.59    2.40   1
   4  13   5   30.34    2.20   1
   4  24   2   29.24    1.64   1
   5 -16  -8   28.43    1.42   1
   5 -10   0    6.24    1.69   1
   5  -5   3   21.44    2.75   1
   5  20   4   33.87    1.87   1
   5  23   3    3.16    1.44   1
   6 -17 -10   39.12    1.61   1
   6 -13  -2   20.05    1.53   1
   6 -12  -1    1.52    1.70   1
   6  -8   2   12.88    2.29   1
   6  18   5    1.89    1.66   1
   7 -15  -4   98.44    1.83   1
   7   4   6   27.29    2.42   1
   7  14   6    9.12    1.72   1
   7  15   6  146.17    2.26   1
   7  19   5   11.07    1.80   1
   8 -16  -5    1.67    1.33   1
   8  -5   4    4.32    2.15   1
   8   3   6    3.87    2.42   1
   8  15   6    0.14    1.70   1
   9 -16  -5    2.10    1.44   1
   9 -14  -2   10.67    1.61   1
   9 -13  -1    8.20    1.63   1
   9  -9   2   92.43    2.44   1
  10  -9   2    0.20    1.73   1
  10  -7   3    1.14    1.66   1
  11 -10   1    6.02    1.69   1
  11   5   6   30.30    3.04   1
  -3  15  -7    7.23    1.74   1
  -3  16  -8    3.31    1.65   1
  -3  17 -11    3.77    1.95   1
  -2  -5 -13   32.25    1.85   1
  -2  -5 -12   43.29    2.01   1
  -2  -5 -10  123.79    2.62   1
  -2  -4 -15   45.27    1.98   1
  -2  14  -3   -0.86    1.79   1
  -1  -8 -12  104.58    2.04   1
  -1  -8 -11   14.18    1.43   1
  -1  -6  -6    8.19    2.15   1
  -1  -5  -5   53.64    2.31   1
  -1  18  -2   -1.42    1.52   1
  -1  22  -5   91.78    2.18   1
  -1  23  -6    0.47    1.76   1
   0 -10 -14   25.16    1.45   1
   0  -7  -4   16.49    2.38   1
   0   4   1    1.90    4.18   1
   0  13   1    4.43    2.08   1
   0  20  -1    5.50    1.50   1
   0  24  -4    0.12    1.73   1
   0  25  -5   56.99    1.89   1
   1 -12  -9    6.20    1.37   1
   1  -9  -4  584.89    4.25   1
   1  -8  -3 1046.65    5.96   1
   1  15   2   12.68    2.05   1
   1  21   0  112.46    2.15   1
   2 -14 -12    8.79    1.62   1
   2 -10  -3  251.72    3.02   1
   2  -9  -2   33.51    2.32   1
   2  -6   0   81.30    2.94   1
   2  15   3   68.17    2.29   1
   2  21   1   -4.58    1.82   1
   2  23   0    6.87    1.80   1
   3 -15 -14    2.86    1.84   1
   3 -15 -13   23.99    1.51   1
   3 -15 -11   26.41    1.47   1
   3 -15 -10   21.19    1.36   1
   3 -14  -7   32.51    1.50   1
   3 -13  -5   75.03    1.92   1
   3  14   4   -5.34    2.18   1
   3  21   2   28.36    1.88   1
   4 -16 -13   18.51    1.56   1
   4 -16 -10   23.91    1.42   1
   4 -16  -9   -7.32    1.62   1
   4 -15  -7  111.42    1.87   1
   4  11   5   -2.10    2.25   1
   4  12   5   17.21    1.87   1
   4  21   3  172.02    2.29   1
   4  23   2    6.10    1.45   1
   5 -17 -11  109.16    2.00   1
   5 -15  -5  111.53    1.97   1
   5  -9   1    2.58    2.08   1
   5  22   3    5.28    1.76   1
   6 -17  -8    1.03    1.43   1
   6 -15  -4    6.97    1.37   1
   6  17   5   25.64    1.80   1
   6  21   4    0.07    1.42   1
   7 -17  -7   28.88    1.54   1
   7  -7   3    4.89    2.07   1
   7  13   6    5.93    1.70   1
   8 -17  -6   53.28    2.06   1
   8 -15  -3   48.32    1.86   1
   8 -14  -2    0.90    1.29   1
   8 -12   0   -0.55    1.61   1
   8  14   6   26.40    1.85   1
   9 -16  -4   18.91    1.86   1
  10 -15  -3    4.06    1.81   1
  10 -13  -1   39.66    1.67   1
  10 -12   0   21.84    1.78   1
  10   4   6  102.31    3.90   1
  11   6   6   -0.21    2.63   1
  -3  -1 -13   45.91    2.85   1
  -3  -1 -11   73.59    3.04   1
  -3  14  -7   -1.67    1.81   1
  -3  15  -8    3.01    1.74   1
  -2  -5  -9   10.68    2.41   1
  -2  -4 -16   16.58    2.04   1
  -2  13  -3  515.62    4.17   1
  -2  16  -4  210.84    2.78   1
  -2  19  -6    2.19    1.42   1
  -2  20  -7    2.52    1.40   1
  -2  21  -9   -2.47    1.82   1
  -1  -8  -9  292.96    3.33   1
  -1  17  -2   72.80    2.04   1
  -1  19  -3   -0.85    1.56   1
   0 -11 -11   31.16    1.91   1
   0 -10  -8   -2.08    1.58   1
   0  -8  -5   77.67    2.18   1
   0  12   1   10.67    2.23   1
   0  19  -1    4.86    1.60   1
   0  21  -2   52.88    1.71   1
   1 -12 -15   -0.57    1.45   1
   1 -11  -6  296.55    3.01   1
   1  14   2   69.87    2.36   1
   1  20   0   66.12    1.92   1
   1  22  -1    4.14    1.41   1
   1  25  -3    2.01    1.55   1
   2 -14 -14   64.69    1.76   1
   2 -14  -9   66.23    2.06   1
   2 -12  -5    0.93    1.71   1
   2  14   3   -0.50    2.02   1
   3 -15  -8    7.16    1.71   1
   3  13   4    0.68    1.82   1
   3  23   1   22.74    1.52   1
   4 -15  -6  104.16    1.96   1
   4 -13  -3  572.71    3.97   1
   4  -6   2 1170.10    7.99   1
   4   8   5   57.18    2.72   1
   4   9   5  224.43    3.65   1
   4  10   5    4.63    1.97   1
   4  20   3    9.63    1.41   1
   4  22   2   -2.69    1.74   1
   5 -17  -9   55.68    1.65   1
   5 -16  -6  102.00    2.10   1
   5 -14  -3  107.26    2.27   1
   5 -13  -2  288.21    3.14   1
   5  19   4   74.06    1.84   1
   6 -17  -7   16.45    1.44   1
   6 -16  -5   20.83    1.48   1
   6 -10   1  104.06    2.57   1
   6  -4   4  618.13    8.41   1
   6  16   5   12.41    1.73   1
   6  20   4   39.37    1.66   1
   7 -17  -6   12.83    1.47   1
   7 -15  -3    9.52    1.34   1
   7 -13  -1   44.97    1.71   1
   7 -12   0   50.00    2.02   1
   7  -9   2   -1.32    1.66   1
   7   5   6    8.88    1.95   1
   7  12   6    5.70    1.75   1
   7  18   5   -0.80    1.36   1
   8 -11   1  124.66    2.51   1
   8   4   6   13.93    2.47   1
   8  13   6    2.74    1.70   1
   9 -11   1   13.67    1.59   1
  10  12   6    0.25    2.18   1
  11 -12   0    0.08    1.83   1
  11   7   6   41.41    2.88   1
  11   8   6    0.10    2.52   1
  12  -4   4   30.31    3.43   1
  -3  -1 -10  309.96    5.10   1
  -3   1 -16   13.04    2.84   1
  -3   3 -17    1.35    3.56   1
  -3  13  -7    3.44    1.74   1
  -3  14  -8   92.10    2.68   1
  -3  16 -13    0.36    1.89   1
  -3  16 -11   62.42    2.18   1
  -3  16 -10   13.23    1.76   1
  -2  -4  -7    9.76    2.62   1
  -2  -3  -6    2.28    2.57   1
  -2   4  -3   49.67    4.10   1
  -2  11  -3  136.81    3.17   1
  -2  12  -3   17.85    2.00   1
  -2  15  -4   81.96    2.16   1
  -2  18  -6  482.43    4.09   1
  -2  19  -7    2.90    1.68   1
  -2  21 -10   -0.40    1.57   1
  -1  -9 -12    4.72    1.70   1
  -1  -9 -11    0.98    1.77   1
  -1  16  -2   44.93    2.04   1
  -1  18  -3   52.55    2.20   1
  -1  21  -5   45.19    1.69   1
  -1  22  -6   62.10    1.81   1
   0 -11 -14  105.57    2.20   1
   0 -11 -13    1.08    1.34   1
   0 -11 -10  119.75    2.08   1
   0 -10 -16   17.28    1.54   1
   0 -10  -7  139.69    2.73   1
   0   5   1   26.62    4.61   1
   0  10   1   20.24    2.51   1
   0  11   1  252.16    3.70   1
   0  18  -1    8.86    1.74   1
   0  20  -2    0.32    1.49   1
   0  23  -4   26.47    1.55   1
   0  24  -5   -0.55    1.46   1
   1 -13 -13    5.38    1.32   1
   1 -13 -12   49.71    1.66   1
   1 -13 -10    7.21    1.46   1
   1 -12  -7   20.73    1.97   1
   1   3   2   10.94    5.31   1
   1  12   2   59.21    3.02   1
   1  13   2  865.98    5.53   1
   1  19   0   42.67    2.26   1
   1  21  -1   22.46    2.02   1
   1  24  -3  132.87    2.21   1
   1  25  -4    2.95    1.89   1
   2 -14  -8  153.35    2.22   1
   2 -13  -6   41.90    1.82   1
   2  13   3  521.41    4.36   1
   2  20   1    5.48    1.63   1
   2  22   0  168.68    2.37   1
   2  25  -2    7.79    1.67   1
   3 -16 -11   77.46    2.01   1
   3 -15  -7    9.53    1.82   1
   3 -13  -4    4.92    1.63   1
   3 -11  -2   97.65    2.38   1
   3  11   4  211.95    3.59   1
   3  12   4   17.01    2.23   1
   3  20   2   13.83    1.52   1
   3  22   1  152.34    2.20   1
   3  25  -1    3.63    1.91   1
   4 -17 -12   23.05    1.65   1
   4 -17 -10  103.97    2.15   1
   4 -16  -7   11.93    1.44   1
   4 -14  -4   13.59    1.59   1
   4 -11  -1  244.08    2.97   1
   4  19   3    2.80    1.78   1
   5 -17  -8   60.85    1.74   1
   5 -11   0   91.50    2.62   1
   5  18   4   37.49    1.65   1
   5  21   3   12.47    1.48   1
   6 -14  -2  133.92    2.20   1
   6 -13  -1    3.54    1.75   1
   6  15   5   -4.55    1.81   1
   6  19   4    4.89    1.76   1
   7 -18  -7   20.87    1.93   1
   7 -16  -4    4.23    1.35   1
   7   6   6    2.12    1.86   1
   7   7   6    2.73    2.03   1
   7   8   6    1.43    1.99   1
   7  17   5   -6.15    1.43   1
   8 -17  -5   25.75    1.61   1
   9 -15  -2    1.20    1.70   1
   9 -14  -1   65.38    2.10   1
  10   5   6    1.08    2.36   1
  10  11   6    0.35    2.17   1
  -3  -1 -14   30.40    2.49   1
  -3  12  -7  279.93    3.64   1
  -3  15 -13   28.88    2.43   1
  -3  15 -10    2.44    1.99   1
  -2  -6 -13    6.64    1.72   1
  -2  -6 -12   61.34    2.20   1
  -2  -6 -10   16.68    2.13   1
  -2  10  -3   30.09    2.56   1
  -2  14  -4    2.19    2.18   1
  -2  20 -10    0.27    1.86   1
  -2  20  -9   65.22    1.92   1
  -1  -7  -6   38.33    2.60   1
  -1  -3  -3   14.76    4.08   1
  -1  15  -2   21.07    2.29   1
  -1  23  -8   27.71    1.70   1
   0   6   1   14.23    3.59   1
   0   7   1   27.00    3.43   1
   0   8   1    7.02    2.97   1
   0   9   1 1468.17    8.71   1
   0  17  -1  152.09    2.86   1
   0  22  -4  151.98    2.57   1
   0  23  -5   13.95    1.91   1
   1 -13  -9  103.53    2.00   1
   1 -10  -4   27.92    1.99   1
   1  -9  -3    3.05    2.30   1
   1  -6  -1 2418.16   10.95   1
   1  -4   0   23.45    4.14   1
   1  11   2  192.97    3.50   1
   2 -15 -12   32.47    1.54   1
   2 -15 -11   11.75    1.49   1
   2 -11  -3  178.82    3.09   1
   2  11   3  151.01    3.58   1
   2  12   3   20.99    2.39   1
   2  19   1  394.47    3.44   1
   2  21   0   22.74    2.04   1
   2  24  -2  104.32    2.42   1
   3 -14  -5  275.92    2.85   1
   3 -10  -1 1090.60    5.95   1
   3   9   4 1007.39    6.99   1
   3  10   4   34.17    2.34   1
   3  19   2  112.18    2.23   1
   3  21   1    2.55    1.83   1
   4 -17  -9    4.28    1.41   1
   4 -10   0  259.29    3.34   1
   4  -4   3    1.10    2.90   1
   4  21   2   13.36    1.52   1
   5 -18  -9   30.89    1.94   1
   5 -16  -5  348.59    2.99   1
   5  17   4    0.87    1.52   1
   5  20   3    3.09    1.49   1
   5  24   1   93.28    2.42   1
   6 -18  -8    2.43    1.47   1
   6 -16  -4  228.08    2.50   1
   6  14   5   -0.64    1.88   1
   7  16   5   87.55    1.98   1
   8 -18  -6    0.44    1.57   1
   8 -16  -3    8.68    1.44   1
   8 -15  -2   63.42    1.77   1
   8 -13   0   48.40    2.00   1
   8  -8   3   26.30    2.14   1
   8   5   6    0.25    2.14   1
   8   6   6  309.23    4.65   1
   8   9   6   -0.48    1.91   1
   8  10   6    1.06    1.70   1
   9 -17  -4    2.65    1.91   1
   9 -10   2    4.10    1.55   1
  10 -14  -1   35.10    1.69   1
  10 -13   0   -0.83    1.74   1
  10  -8   3   -0.71    1.81   1
  10   6   6    0.03    2.16   1
  10   7   6    0.73    2.23   1
  10   8   6    8.03    2.38   1
  10   9   6    0.74    2.12   1
  10  10   6   58.27    2.41   1
  -3  -2 -11   84.47    3.14   1
  -3   2 -17   -0.01    3.44   1
  -3   3  -7    8.72    6.03   1
  -3  11  -7  134.57    3.03   1
  -3  13  -8  171.58    3.07   1
  -3  14 -14   14.19    2.68   1
  -3  15 -11    5.87    1.80   1
  -2  -5 -16   20.34    2.00   1
  -2   5  -3  489.74    6.74   1
  -2   6  -3    5.24    3.28   1
  -2   8  -3   -0.12    2.46   1
  -2   9  -3  103.99    3.19   1
  -2  13  -4   59.83    2.75   1
  -2  17  -6    9.87    1.57   1
  -2  18  -7    5.60    1.52   1
  -2  19  -9   24.18    1.92   1
  -1  -9  -9    0.62    1.62   1
  -1  -6  -5    2.26    1.85   1
  -1  14  -2   59.45    2.84   1
  -1  17  -3    0.13    1.62   1
  -1  20  -5   -1.19    1.43   1
  -1  21  -6   47.97    1.71   1
  -1  22  -8    0.30    1.87   1
   0 -12 -11    1.36    1.70   1
   0 -12 -10  217.62    2.86   1
   0 -11  -8   23.24    1.65   1
   0  -9  -5    7.76    1.82   1
   0  -8  -4  398.39    3.98   1
   0  -5  -2   46.37    3.49   1
   0  -3  -1 2108.60   14.26   1
   0  19  -2    9.58    1.67   1
   0  24  -7   44.80    2.18   1
   1 -14 -13   13.72    1.76   1
   1 -12  -6    7.59    1.78   1
   1   4   2   13.28    5.57   1
   1   9   2   44.30    3.28   1
   1  10   2   33.10    2.54   1
   1  18   0   93.38    2.31   1
   1  20  -1   46.82    1.93   1
   1  23  -3   36.72    1.68   1
   1  24  -4    2.45    1.56   1
   2 -15  -9   41.01    1.68   1
   2 -13  -5   18.18    1.74   1
   2 -10  -2    2.97    1.92   1
   2  -7   0  147.36    3.89   1
   2  10   3   30.78    2.40   1
   2  25  -3   -0.47    1.61   1
   3 -16  -8    0.12    1.45   1
   3  -7   1   24.60    2.79   1
   3   6   4   12.71    2.81   1
   3   7   4    2.59    2.81   1
   3   8   4    2.76    2.26   1
   3  18   2   11.13    2.03   1
   3  24  -1   -1.61    1.57   1
   4 -16  -6   10.72    1.45   1
   4 -14  -3   13.37    2.02   1
   4  18   3   22.06    1.75   1
   4  20   2   22.19    1.91   1
   4  24   0    2.94    1.56   1
   5 -18  -8   32.02    1.58   1
   5 -17  -6    2.30    1.44   1
   5 -15  -3   -0.07    1.83   1
   5 -14  -2   92.32    2.31   1
   5 -10   1  195.30    3.47   1
   5  16   4   19.24    2.04   1
   5  19   3   28.96    2.03   1
   6 -18  -7   54.38    1.77   1
   6 -17  -5   41.48    1.68   1
   6  -9   2   17.24    2.14   1
   6  13   5  388.91    3.91   1
   6  18   4    9.52    1.46   1
   7 -18  -6    0.70    1.50   1
   7 -17  -4    6.00    1.79   1
   7 -16  -3    0.68    1.36   1
   7 -14  -1   85.49    1.95   1
   7 -13   0   58.48    2.14   1
   7  15   5   -0.61    1.74   1
   7  21   3   -0.44    1.94   1
   8 -18  -5    1.81    1.90   1
   8 -12   1    7.05    1.74   1
   8   7   6   -0.03    1.91   1
   8   8   6    9.23    1.74   1
   8  19   4   10.57    2.00   1
   9 -12   1   14.83    1.75   1
   9  -6   4    3.43    2.08   1
   9  16   5    0.24    1.92   1
  -3  -2 -13    3.17    2.01   1
  -3  10  -7    5.11    2.48   1
  -3  12  -8   -0.87    1.86   1
  -3  14 -13    7.80    2.14   1
  -3  14 -11   48.83    2.36   1
  -3  14 -10   28.26    1.96   1
  -2  -7 -12   89.40    2.41   1
  -2  -6 -15   -0.07    1.65   1
  -2  -6  -9    6.96    2.12   1
  -2   7  -3 1217.39    8.19   1
  -2  12  -4  140.85    3.14   1
  -2  16  -6   13.79    2.05   1
  -2  17  -7  118.42    2.61   1
  -2  19 -10    0.26    1.85   1
  -1 -10 -12    5.51    1.79   1
  -1 -10 -11  134.71    2.55   1
  -1  16  -3  829.46    4.97   1
  -1  19  -5   57.22    2.20   1
  -1  20  -6    2.59    1.81   1
  -1  22  -9    6.33    1.93   1
   0 -12 -14   30.99    1.62   1
   0 -11  -7   46.46    2.33   1
   0  16  -1   20.74    2.10   1
   0  18  -2  106.38    2.29   1
   0  21  -4    0.18    1.50   1
   0  22  -5   -0.62    1.84   1
   1 -14 -10   51.28    1.70   1
   1 -14  -9    3.37    1.83   1
   1 -13  -7   74.28    2.07   1
   1   5   2 1253.70   10.18   1
   1   6   2   43.34    4.27   1
   1   7   2 1797.17   10.78   1
   1   8   2   25.53    2.85   1
   1  17   0   62.72    2.29   1
   1  19  -1   24.55    2.19   1
   1  22  -3   -4.28    1.86   1
   2 -16 -12    0.69    1.76   1
   2 -15  -8   29.07    1.62   1
   2 -14  -6   42.01    1.86   1
   2  -5   1 1634.30   11.20   1
   2   5   3  520.68    7.14   1
   2   7   3 1269.31    8.91   1
   2   8   3   -0.50    2.91   1
   2   9   3  100.86    3.15   1
   2  18   1   31.41    1.85   1
   2  20   0   47.52    1.91   1
   2  23  -2   -0.35    1.57   1
   2  24  -3    9.64    1.96   1
   3 -17 -11   17.66    1.50   1
   3 -17 -10   53.10    1.72   1
   3 -16  -7   38.10    1.65   1
   3 -14  -4   12.60    1.76   1
   3 -12  -2   97.60    2.32   1
   3  -5   2  141.21    4.79   1
   3  20   1   21.96    1.66   1
   3  25  -2   25.69    1.75   1
   4 -18 -10    4.93    1.49   1
   4 -18  -9    0.70    1.77   1
   4 -17  -7   86.55    1.82   1
   4 -15  -4   49.34    1.84   1
   4 -12  -1    0.04    1.86   1
   4  -7   2    7.29    2.70   1
   4  17   3  149.87    2.43   1
   5 -17  -5    0.59    1.75   1
   5  -6   3  578.86    6.41   1
   5  -3   4  115.46    6.04   1
   5  15   4   56.16    2.32   1
   5  23   1    0.81    1.57   1
   6 -19  -8   16.95    1.65   1
   6 -15  -2   14.65    1.58   1
   6 -14  -1   63.92    2.23   1
   6 -11   1   23.97    1.80   1
   6  12   5   -0.20    1.99   1
   6  17   4   10.09    1.51   1
   6  22   2    5.69    1.56   1
   7 -19  -7   -0.86    1.64   1
   7 -10   2   30.64    2.05   1
   7  -8   3  269.31    4.12   1
   7  14   5    4.27    1.79   1
   8 -16  -2   39.33    1.94   1
   8  -6   4  242.08    4.43   1
   9 -16  -2   23.33    1.95   1
   9 -15  -1   20.45    1.91   1
   9  15   5    1.07    1.90   1
  10 -15  -1    0.18    1.90   1
  -3  -2 -14   84.41    2.83   1
  -3  -2 -10   92.77    3.25   1
  -3   1 -17    3.57    3.28   1
  -3   9  -7   -0.15    2.52   1
  -3  11  -8   28.95    2.47   1
  -3  13 -14    1.41    2.45   1
  -2  -7 -13   40.40    2.00   1
  -2  -7 -10   21.02    2.10   1
  -2  -5  -7  218.81    3.69   1
  -2   0  -4   44.77    6.07   1
  -2  11  -4    3.09    2.38   1
  -2  18  -9    4.55    1.84   1
  -1 -10 -14   57.37    1.79   1
  -1  -1  -2  948.43   14.44   1
  -1  13  -2  799.21    5.40   1
  -1  15  -3   -0.06    2.23   1
  -1  21  -8   55.28    2.13   1
   0 -12  -8  170.23    2.81   1
   0  15  -1  653.83    4.76   1
   0  23  -7    5.50    1.91   1
   1 -11  -4    5.62    1.93   1
   1 -10  -3   76.32    2.80   1
   1  23  -4    4.63    1.52   1
   2 -16  -9   50.86    2.07   1
   2 -12  -3   62.75    2.66   1
   2   6   3    6.02    2.79   1
   2  17   1  120.20    2.42   1
   2  19   0   86.29    2.49   1
   3 -17  -8    9.27    1.78   1
   3 -15  -5   13.53    1.59   1
   3 -11  -1    0.60    1.99   1
   3  17   2    1.79    1.67   1
   3  19   1    7.51    1.99   1
   3  23  -1    2.53    1.52   1
   3  24  -2   24.12    2.04   1
   4 -17  -6    3.73    1.56   1
   4 -11   0   69.25    2.70   1
   4  16   3    8.69    2.00   1
   4  19   2   10.47    1.53   1
   4  23   0   26.11    1.69   1
   4  24  -1    2.08    1.96   1
   5 -19  -9   -2.00    1.56   1
   5 -18  -6   53.23    2.05   1
   5 -12   0   -0.59    1.69   1
   5  18   3   74.01    1.93   1
   5  24   0    0.80    1.63   1
   6 -19  -7   32.63    1.76   1
   6 -18  -5    1.24    1.85   1
   6 -17  -4   43.10    1.73   1
   6  11   5   89.42    2.65   1
   6  16   4  238.25    3.09   1
   6  23   1   14.94    2.04   1
   7 -19  -6   24.17    1.74   1
   7 -17  -3   40.40    1.97   1
   7 -15  -1   18.96    1.90   1
   7  13   5   41.70    2.15   1
   7  20   3   17.55    1.64   1
   8 -17  -3   21.10    1.65   1
   8 -14   0   79.23    2.21   1
   8  18   4   61.26    1.88   1
   9 -11   2   -1.32    1.64   1
   9  14   5   38.03    2.11   1
  10 -14   0    0.26    1.87   1
  -3  -3 -13    0.74    2.32   1
  -3  -3 -11   17.64    2.63   1
  -3  -1 -16   14.29    2.74   1
  -3   8  -7  119.66    3.65   1
  -3  13 -13   24.10    2.31   1
  -3  13 -11   70.18    2.65   1
  -2  -7 -15    4.45    1.73   1
  -2  -7  -9  113.32    2.83   1
  -2  -4  -6  339.19    4.72   1
  -2  15  -6   24.15    1.76   1
  -2  16  -7   29.21    2.09   1
  -2  18 -10   -0.72    1.78   1
  -1 -11 -12   42.20    2.10   1
  -1 -10  -9  149.13    2.55   1
  -1  -8  -6    2.43    1.89   1
  -1  -7  -5  147.19    2.95   1
  -1  12  -2   53.99    2.43   1
  -1  18  -5   26.76    1.76   1
  -1  19  -6   19.22    1.65   1
  -1  21  -9   -0.11    1.85   1
   0 -13 -14    6.87    1.53   1
   0 -13 -11   13.99    1.60   1
   0 -13 -10   23.50    1.59   1
   0 -10  -5  152.40    2.80   1
   0  -9  -4    1.88    2.34   1
   0  17  -2   74.12    2.22   1
   0  20  -4   10.71    1.68   1
   0  21  -5    7.27    1.47   1
   0  23  -8    2.14    1.94   1
   1 -15 -13   -1.98    1.46   1
   1 -15 -12   56.74    1.87   1
   1 -15 -10   34.34    1.70   1
   1 -13  -6  636.96    4.15   1
   1  -7  -1  173.12    3.91   1
   1  16   0   79.03    2.43   1
   1  18  -1  269.00    3.09   1
   1  21  -3    3.85    1.93   1
   1  22  -4   16.28    1.94   1
   1  24  -6    1.60    1.60   1
   2 -16  -8  359.65    3.33   1
   2 -15  -6   12.13    1.95   1
   2 -14  -5  140.83    2.37   1
   2 -11  -2    6.78    1.94   1
   2  16   1    2.17    2.40   1
   2  22  -2    2.89    1.51   1
   2  23  -3   95.03    2.30   1
   3 -18 -11   47.55    1.80   1
   3  16   2   58.60    2.43   1
   3  22  -1  224.71    2.88   1
   4 -19 -10   -5.18    2.01   1
   4 -18  -7   -2.71    1.77   1
   4 -16  -4  120.06    2.43   1
   4 -15  -3   20.37    1.72   1
   4  15   3  514.86    4.20   1
   4  18   2  130.99    2.57   1
   4  22   0   40.84    2.04   1
   5 -19  -8    0.26    1.57   1
   5 -16  -3  204.33    2.59   1
   5 -15  -2   50.14    1.89   1
   5  14   4    8.44    1.67   1
   5  17   3   44.96    2.13   1
   5  22   1    6.41    1.50   1
   6 -10   2  111.34    2.92   1
   6   1   5  325.33    7.93   1
   6  10   5   17.24    2.25   1
   6  21   2   19.12    1.59   1
   7 -18  -4   -0.22    1.43   1
   7 -14   0    4.94    1.80   1
   7  12   5   31.32    2.12   1
   7  19   3    1.40    1.79   1
   8  17   4    4.11    1.83   1
   9 -13   1    3.41    1.74   1
   9  13   5    1.13    1.84   1
   9  17   4   10.93    2.05   1
  -3  -3 -14  104.59    3.05   1
  -3  -3 -10   42.94    3.02   1
  -3   0 -17    0.33    3.07   1
  -3   7  -7   20.96    2.96   1
  -3  10  -8   24.36    2.54   1
  -3  12 -14   -0.61    2.42   1
  -3  12 -10    8.59    2.15   1
  -2  -8 -13   63.31    2.12   1
  -2  10  -4  383.59    4.19   1
  -2  14  -6  232.34    3.33   1
  -2  17  -9    2.15    1.80   1
  -2  18 -12    5.28    1.94   1
  -1 -11 -14    9.31    1.81   1
  -1 -11 -11  205.31    2.64   1
  -1 -10  -8   55.42    2.10   1
  -1  -4  -3 1543.95   10.35   1
  -1  11  -2  180.93    3.68   1
  -1  14  -3  202.61    3.08   1
  -1  17  -5    0.89    2.05   1
  -1  20  -8   32.64    2.01   1
   0 -12  -7  114.98    2.26   1
   0  -6  -2  999.11    7.58   1
   0  14  -1   36.31    2.30   1
   0  16  -2  141.89    2.65   1
   0  19  -4   12.73    1.92   1
   1 -15  -9  120.12    2.10   1
   1 -14  -7  204.74    2.51   1
   1  -5   0   26.03    4.14   1
   1  15   0  402.06    4.01   1
   1  24  -7   11.95    2.06   1
   2 -17 -12    6.32    1.58   1
   2 -17 -11   -1.40    1.49   1
   2  -8   0  673.18    6.29   1
   2  18   0    6.11    1.65   1
   3 -17  -7  133.74    2.18   1
   3 -16  -5   92.39    2.21   1
   3 -15  -4  345.25    3.25   1
   3 -13  -2  398.08    3.76   1
   3  -8   1  862.38    6.62   1
   3  18   1   14.19    1.65   1
   3  23  -2    5.14    1.57   1
   4 -19  -9    1.31    1.53   1
   4 -13  -1  488.93    3.97   1
   4  23  -1    5.23    1.54   1
   5 -20  -9   14.74    1.74   1
   5 -18  -5    9.71    1.58   1
   5 -11   1   30.70    2.13   1
   5  13   4  141.97    2.58   1
   5  21   1   -1.92    1.48   1
   5  23   0   28.14    1.67   1
   6 -20  -7   -3.06    2.06   1
   6 -18  -4    2.85    1.44   1
   6 -16  -2   17.33    1.67   1
   6 -15  -1  481.92    3.99   1
   6 -12   1   45.99    2.24   1
   6  -5   4    6.10    3.21   1
   6  15   4    3.23    1.51   1
   6  20   2    3.76    1.78   1
   6  22   1    4.77    1.59   1
   7 -11   2  139.43    2.89   1
   7  11   5    3.40    1.91   1
   7  21   2    0.51    1.59   1
   8 -18  -3    5.31    1.94   1
   8 -17  -2    1.75    1.82   1
   8 -13   1  258.45    3.02   1
   8  19   3    5.75    2.04   1
   9 -17  -2   10.39    1.72   1
   9 -16  -1  172.41    2.84   1
   9  -7   4   17.40    2.53   1
  -3  -2 -16   13.62    2.52   1
  -3  -1  -8  153.14    4.64   1
  -3   4  -7   62.92    5.03   1
  -3   5  -7  112.09    4.74   1
  -3   6  -7  267.50    5.41   1
  -3   9 -16    1.16    3.37   1
  -3   9  -8   29.02    2.61   1
  -3  12 -13   10.65    2.16   1
  -3  12 -11    0.25    2.04   1
  -2  -8 -15   13.45    1.91   1
  -2  -8 -10   43.28    2.21   1
  -2  -6  -7   29.82    2.61   1
  -2   9  -4   52.12    2.83   1
  -2  15  -7  279.97    3.44   1
  -2  17 -10  125.37    2.66   1
  -1 -11 -15   26.95    1.74   1
  -1 -11  -9  118.08    2.57   1
  -1  -9  -6  457.39    4.39   1
  -1  10  -2   36.36    2.85   1
  -1  13  -3    6.43    2.41   1
  -1  18  -6   71.98    2.00   1
  -1  20  -9   80.96    2.30   1
   0 -14 -14   17.83    1.92   1
   0 -14 -13   79.82    1.92   1
   0 -14 -11  143.64    2.19   1
   0 -14 -10   38.94    2.05   1
   0 -13  -8  143.97    2.32   1
   0  -4  -1    3.79    5.25   1
   0  13  -1   11.62    2.09   1
   0  20  -5    6.63    1.45   1
   0  22  -8    0.26    1.88   1
   1 -16 -13    6.16    1.57   1
   1 -16 -12    5.49    1.50   1
   1 -16 -10   78.75    2.19   1
   1 -14  -6   86.66    2.50   1
   1 -12  -4    5.26    1.86   1
   1 -11  -3  175.09    3.28   1
   1  17  -1   23.70    1.99   1
   1  20  -3  168.58    2.56   1
   1  21  -4   45.61    2.10   1
   1  23  -6   18.97    1.69   1
   2 -17  -9   42.24    1.74   1
   2 -15  -5  398.93    3.66   1
   2 -13  -3    6.99    2.46   1
   2  15   1    3.07    1.99   1
   2  21  -2   76.60    1.96   1
   2  22  -3    8.86    1.61   1
   2  24  -5    0.15    1.60   1
   3 -19 -11    4.29    1.98   1
   3 -18  -8   -0.31    1.42   1
   3 -12  -1   28.20    2.18   1
   3  15   2  192.22    2.94   1
   3  21  -1   20.01    1.60   1
   4 -18  -6  137.78    2.24   1
   4 -12   0   78.68    2.85   1
   4  -8   2    9.28    2.51   1
   4  -5   3   88.37    3.96   1
   4  14   3    2.82    1.87   1
   4  17   2   11.21    1.67   1
   4  21   0    6.97    1.45   1
   5 -19  -6   28.61    1.67   1
   5 -13   0    3.03    1.82   1
   5  -7   3   45.94    3.04   1
   5  12   4    4.08    2.39   1
   5  16   3   85.81    2.14   1
   5  22   0    8.73    1.86   1
   6 -19  -5  107.04    2.06   1
   6  14   4  100.12    2.33   1
   7 -20  -6   35.99    1.96   1
   7 -19  -4    2.86    1.91   1
   7 -18  -3   67.51    1.96   1
   7 -16  -1   17.06    1.87   1
   7  -9   3    1.04    1.83   1
   7  10   5  182.57    3.08   1
   7  18   3   -1.67    1.43   1
   7  20   2    5.66    1.87   1
   8 -15   0    6.93    1.76   1
   8  -7   4    3.51    2.19   1
   8  16   4    1.96    1.49   1
   9  12   5  168.00    2.89   1
   9  16   4    0.85    1.57   1
  10 -15   0   -0.47    1.98   1
  -3  -4 -14   57.39    2.63   1
  -3  -4 -13    5.23    2.14   1
  -3  -4 -11  165.98    3.57   1
  -3  -1 -17    3.43    2.91   1
  -3  11 -14   23.81    2.60   1
  -3  11 -10  114.21    3.13   1
  -2  -9 -13   -1.55    1.80   1
  -2  -8 -16    2.21    2.29   1
  -2  -8  -9  165.15    3.00   1
  -2  -5  -6   49.92    3.01   1
  -2   8  -4  133.56    3.47   1
  -2  13  -6    4.86    2.17   1
  -2  16  -9    6.87    1.86   1
  -2  17 -13    1.21    2.03   1
  -2  17 -12    5.93    1.93   1
  -1 -12 -14   29.66    2.00   1
  -1 -12 -12   -3.96    1.45   1
  -1 -12 -11    6.47    1.59   1
  -1 -11  -8  126.88    2.77   1
  -1  -8  -5   46.97    2.32   1
  -1  16  -5  281.09    3.49   1
  -1  19  -8    0.04    1.46   1
  -1  20 -11   -0.05    2.00   1
   0 -13  -7  217.07    3.16   1
   0 -11  -5  396.81    3.70   1
   0 -10  -4  901.01    5.58   1
   0  15  -2   33.98    2.24   1
   0  18  -4   -2.46    1.96   1
   0  21  -7   -1.68    1.49   1
   1 -16  -9  112.62    2.23   1
   1 -15  -7   13.51    1.56   1
   1  -8  -1   16.76    3.23   1
   1  14   0   -0.72    2.14   1
   1  16  -1   42.73    2.18   1
   1  23  -7    4.07    1.94   1
   2 -18 -12   -1.05    1.63   1
   2 -18 -11   70.98    1.90   1
   2 -17  -8   36.95    1.70   1
   2 -16  -6    3.57    1.71   1
   2 -12  -2 1160.92    6.12   1
   2  -6   1    1.73    2.90   1
   2  14   1   -0.72    2.78   1
   2  17   0   41.11    1.97   1
   2  20  -2  105.34    2.56   1
   2  24  -6    1.04    2.02   1
   3 -18  -7   40.01    1.76   1
   3 -16  -4   54.17    2.28   1
   3  -6   2   19.50    3.19   1
   3  14   2   64.12    2.41   1
   3  17   1    0.95    1.72   1
   3  22  -2   40.54    1.76   1
   3  24  -4   15.76    1.74   1
   4 -20 -10    0.95    1.70   1
   4 -19  -7    3.19    1.56   1
   4 -17  -4   11.69    1.61   1
   4 -16  -3   63.84    2.10   1
   4  13   3    0.77    2.28   1
   4  16   2    3.90    2.01   1
   4  22  -1   -0.67    1.50   1
   5 -19  -5   36.84    2.00   1
   5 -17  -3   70.12    1.94   1
   5 -16  -2    2.21    1.66   1
   5  11   4   27.46    2.53   1
   5  15   3   41.51    2.29   1
   5  20   1  183.21    2.43   1
   6 -17  -2  103.33    2.35   1
   6 -11   2    6.84    2.36   1
   6   2   5    2.30    3.34   1
   6   6   5    1.63    2.55   1
   6  13   4    5.64    2.06   1
   6  19   2    1.77    1.47   1
   6  21   1   32.06    1.67   1
   7 -15   0   46.67    2.16   1
   8 -14   1    8.53    1.90   1
   8  15   4    6.58    1.78   1
   8  18   3    1.82    1.59   1
   9 -18  -2   15.62    2.12   1
   9 -14   1   -0.11    1.77   1
   9  15   4  118.02    2.59   1
  10 -12   2  215.96    3.43   1
  -3  -4 -10   57.38    3.00   1
  -3  -3 -16   17.53    2.64   1
  -3   8  -8   41.73    2.85   1
  -3  11 -13   23.23    2.61   1
  -3  11 -11   20.40    2.33   1
  -2  -9 -15   44.42    2.16   1
  -2  -9 -10   -0.72    1.91   1
  -2   7  -4  176.86    4.25   1
  -2  14  -7   73.74    2.13   1
  -2  16 -10   44.81    2.13   1
  -1 -12 -15    3.36    1.59   1
  -1 -12  -9  667.19    4.56   1
  -1   9  -2   39.44    2.58   1
  -1  12  -3    3.14    1.99   1
  -1  17  -6    6.06    1.62   1
  -1  19  -9    0.41    1.82   1
   0 -15 -14    1.96    1.94   1
   0 -15 -13   -1.08    1.50   1
   0 -15 -11   38.10    1.99   1
   0 -14  -8   57.78    2.19   1
   0  -7  -2   60.83    3.30   1
   0  12  -1    8.20    2.23   1
   0  14  -2    2.96    2.54   1
   0  19  -5  284.87    2.95   1
   0  21  -8   55.69    2.23   1
   1 -17 -13   42.35    1.87   1
   1 -17 -12   46.73    1.77   1
   1 -13  -4  107.87    2.93   1
   1  13   0   58.67    2.52   1
   1  19  -3    2.01    1.60   1
   1  20  -4   66.82    1.93   1
   1  22  -6   -3.46    1.51   1
   2 -18  -9    9.92    1.51   1
   2  -9   0   50.76    3.06   1
   2  16   0  490.54    4.09   1
   2  21  -3  132.51    2.21   1
   2  23  -5   11.98    1.64   1
   3 -19  -8   20.15    1.60   1
   3 -17  -5   58.14    1.93   1
   3 -14  -2    5.92    1.87   1
   3  -9   1    6.00    2.63   1
   3  16   1  577.04    4.33   1
   3  20  -1   34.53    1.76   1
   4 -19  -6   21.30    1.70   1
   4 -14  -1   81.86    2.26   1
   4  20   0    6.31    1.51   1
   4  24  -3   25.30    1.75   1
   5 -21  -8   45.12    2.34   1
   5 -20  -6   -0.75    2.00   1
   5 -12   1 1022.32    5.96   1
   5  21   0  110.87    2.12   1
   5  24  -2    1.79    1.66   1
   6 -20  -5   34.70    2.11   1
   6 -19  -4    0.30    1.48   1
   6 -16  -1    5.19    1.58   1
   6 -13   1    5.96    1.58   1
   6   3   5    9.76    3.09   1
   6   4   5   -0.38    2.75   1
   6   5   5  443.64    5.74   1
   7 -19  -3    0.61    1.95   1
   7 -12   2    9.08    2.07   1
   7  17   3    8.16    1.52   1
   7  19   2   98.47    2.32   1
   8 -19  -3    5.00    1.69   1
   8 -18  -2   25.36    1.67   1
   8  14   4   12.67    1.87   1
   8  17   3    2.50    1.82   1
   9 -17  -1    0.10    1.60   1
  10  10   5    9.25    1.95   1
  11  -7   4   57.27    3.32   1
  -3  -5 -14   27.67    2.43   1
  -3  -5 -13   18.85    2.10   1
  -3  -5 -11   57.99    2.66   1
  -3  -2 -17    0.31    2.66   1
  -3  -2  -8   83.95    3.81   1
  -3   7  -8  169.57    4.32   1
  -3   8 -16   33.90    3.76   1
  -3  10 -14   19.09    2.78   1
  -3  10 -10   39.70    2.58   1
  -2 -10 -13   45.58    2.20   1
  -2 -10 -12  176.52    2.93   1
  -2  -9 -16    2.49    2.02   1
  -2  -9  -9   26.68    2.26   1
  -2  -7  -7   65.37    2.44   1
  -2  -6  -6 1908.58    9.31   1
  -2  -1  -4   42.88    5.35   1
  -2  12  -6 1111.31    6.56   1
  -2  13  -7   12.16    2.06   1
  -2  15  -9   39.25    2.18   1
  -2  16 -13   24.27    2.19   1
  -2  16 -12  120.60    2.69   1
  -1 -13 -14   25.15    2.03   1
  -1 -13 -12  108.58    2.11   1
  -1 -13 -11    4.33    1.89   1
  -1 -10  -6  333.40    3.66   1
  -1  -5  -3   11.07    3.01   1
  -1  -2  -2   27.20    5.27   1
  -1   8  -2   19.92    3.20   1
  -1  15  -5   49.78    2.54   1
  -1  16  -6  132.66    2.73   1
  -1  18  -8    6.56    1.54   1
  -1  19 -11   -2.60    1.94   1
   0 -15 -10   23.97    1.70   1
   0 -12  -5    7.42    2.41   1
   0  11  -1  242.65    3.74   1
   0  17  -4   62.69    2.07   1
   0  18  -5    3.66    2.00   1
   0  20  -7    0.31    1.51   1
   1 -17 -10   15.10    1.53   1
   1 -17  -9    4.48    1.80   1
   1 -16  -7  250.94    3.04   1
   1 -15  -6    4.77    1.63   1
   1 -12  -3 1289.38    6.32   1
   1  -6   0   54.83    3.72   1
   1  15  -1   28.87    2.33   1
   1  22  -7  134.76    2.55   1
   2 -19 -12    1.54    1.73   1
   2 -19 -11   -0.46    1.63   1
   2 -18  -8   20.56    1.65   1
   2 -17  -6  249.33    3.01   1
   2 -16  -5   13.83    1.68   1
   2 -14  -3   14.56    2.03   1
   2  13   1 1133.13    6.30   1
   2  19  -2    7.73    1.72   1
   2  23  -6   38.67    2.13   1
   3 -20 -10   20.01    1.70   1
   3 -19  -7   -1.06    1.84   1
   3 -13  -1   24.92    2.14   1
   3  13   2  254.60    3.71   1
   3  21  -2    4.55    1.53   1
   3  23  -4   30.05    1.76   1
   3  24  -5   96.97    2.10   1
   4 -21  -9   16.07    2.22   1
   4 -20  -7   48.46    1.87   1
   4 -18  -4    9.72    1.89   1
   4 -17  -3   67.31    2.08   1
   4 -13   0   13.29    2.49   1
   4  12   3   -0.06    2.17   1
   4  15   2   21.42    1.78   1
   4  21  -1    2.83    1.46   1
   5 -18  -3    1.29    1.91   1
   5 -17  -2    5.70    1.99   1
   5 -14   0   21.36    1.82   1
   5  10   4   22.08    2.17   1
   5  14   3   15.16    1.75   1
   5  19   1    1.55    1.46   1
   5  23  -2   -0.74    1.95   1
   6  12   4   16.35    1.65   1
   6  18   2   87.62    2.11   1
   6  20   1   10.61    1.53   1
   6  23  -1   14.31    1.73   1
   7 -20  -4   69.41    2.02   1
   7 -17  -1   11.38    1.62   1
   7 -10   3  388.10    4.77   1
   7   7   5    0.65    2.19   1
   7  16   3  254.01    3.23   1
   8 -16   0  144.66    2.45   1
   9  -8   4   -0.12    2.13   1
   9   9   5   -0.12    2.05   1
   9  14   4    1.23    1.86   1
  10   9   5   30.06    2.13   1
  -3  -5 -10  216.43    3.98   1
  -3  -4 -16    8.56    2.30   1
  -3   0  -7  408.89    9.32   1
  -3  10 -13   11.18    2.39   1
  -3  10 -11   88.77    2.92   1
  -2 -10 -15   43.13    2.26   1
  -2 -10 -10   93.19    2.50   1
  -2   6  -4  194.16    4.47   1
  -2  15 -10    2.12    1.83   1
  -1 -13 -15   15.70    1.77   1
  -1 -12  -8    8.74    1.74   1
  -1  -9  -5   66.91    2.41   1
  -1  11  -3   45.30    2.44   1
  -1  18  -9  258.06    3.25   1
  -1  19 -12   21.26    1.82   1
   0 -16 -14   20.61    2.25   1
   0 -16 -13    4.18    1.55   1
   0 -16 -11   -0.63    1.79   1
   0 -14  -7    3.97    1.64   1
   0 -11  -4   63.46    2.48   1
   0  -5  -1   26.65    4.79   1
   0  13  -2    1.63    2.06   1
   0  20  -8   19.83    1.93   1
   0  21 -10    1.62    2.02   1
   1  -9  -1   26.06    3.27   1
   1  12   0   22.17    2.47   1
   1  18  -3  717.96    4.49   1
   1  19  -4   27.90    1.73   1
   1  21  -6   15.41    1.55   1
   2 -19  -9   90.07    2.26   1
   2 -13  -2   28.74    2.14   1
   2  -7   1 2216.80   12.03   1
   2  12   1   -0.64    2.88   1
   2  15   0   29.91    2.30   1
   2  20  -3   -3.80    1.65   1
   2  22  -5   19.14    1.64   1
   3 -20  -8  117.71    2.52   1
   3 -18  -5  458.44    3.45   1
   3 -17  -4  145.39    2.41   1
   3 -15  -2   34.81    2.39   1
   3  12   2   60.66    2.53   1
   3  15   1    0.41    1.88   1
   3  19  -1   17.62    1.60   1
   4 -20  -6    9.03    1.97   1
   4 -15  -1    4.63    2.18   1
   4  -9   2    0.77    2.62   1
   4  -6   3    2.93    2.92   1
   4  11   3  260.86    4.07   1
   4  19   0   33.60    1.76   1
   4  23  -3   18.70    1.67   1
   4  24  -4   -1.36    1.68   1
   5 -20  -5   23.91    1.75   1
   5  -8   3   10.07    2.43   1
   5  -4   4    2.29    3.65   1
   5   9   4   78.31    3.20   1
   5  13   3    3.63    2.18   1
   5  18   1  541.84    4.08   1
   5  20   0   17.61    1.57   1
   6 -20  -4    4.51    1.64   1
   6 -18  -2  161.26    2.53   1
   6 -17  -1   71.14    2.27   1
   6 -12   2  173.89    3.19   1
   6  -6   4    0.83    2.86   1
   6  11   4    5.11    2.15   1
   6  17   2    9.53    1.85   1
   6  19   1    1.83    1.80   1
   7 -16   0   22.07    1.70   1
   7   6   5   44.26    2.66   1
   7  18   2    0.71    1.50   1
   8 -19  -2   18.70    2.12   1
   8 -15   1    5.07    1.81   1
   8  -8   4   68.19    2.99   1
   8  13   4   12.02    1.83   1
   8  16   3    4.06    1.81   1
   8  20   1   10.82    2.11   1
   9 -18  -1    3.52    2.10   1
   9 -15   1    2.57    1.93   1
   9   8   5   59.03    2.52   1
   9  13   4    1.29    1.82   1
  10 -13   2    1.99    1.93   1
  10   8   5    1.27    2.08   1
  -3  -6 -14    1.05    2.10   1
  -3  -6 -13   23.39    2.10   1
  -3  -6 -11    8.75    2.31   1
  -3  -3 -17    2.03    2.72   1
  -3  -3  -8   28.36    3.28   1
  -3   6  -8   26.76    3.61   1
  -3   9 -10   39.87    2.78   1
  -2 -11 -13   28.79    2.02   1
  -2 -11 -12   53.33    2.26   1
  -2 -10 -16   12.07    2.18   1
  -2 -10  -9    3.08    2.04   1
  -2  -8  -7   64.96    2.83   1
  -2   5  -4    5.94    3.37   1
  -2  11  -6    1.23    2.47   1
  -2  12  -7    9.11    2.31   1
  -2  14  -9   91.18    2.64   1
  -2  15 -13    0.76    1.92   1
  -1 -14 -14    8.21    2.02   1
  -1 -14 -12   73.14    1.97   1
  -1 -14 -11    0.25    1.83   1
  -1 -13  -9   22.85    1.86   1
  -1 -11  -6    5.31    2.30   1
  -1  -6  -3    3.72    3.43   1
  -1   7  -2 1744.04   10.15   1
  -1  10  -3 1781.54    8.81   1
  -1  14  -5  107.05    2.92   1
  -1  15  -6  132.16    2.85   1
  -1  17  -8  179.98    2.90   1
  -1  18 -11    0.24    1.83   1
   0 -16 -10    1.31    1.47   1
   0 -15  -8   57.79    1.92   1
   0  -8  -2   47.90    2.90   1
   0  10  -1   14.90    2.48   1
   0  16  -4  591.47    4.41   1
   0  17  -5   77.38    2.39   1
   0  19  -7   87.93    2.11   1
   1 -18 -10   31.75    1.69   1
   1 -16  -6    3.81    1.56   1
   1 -14  -4  126.06    2.54   1
   1  11   0   67.12    3.40   1
   1  14  -1  153.99    3.03   1
   1  21  -7   26.71    1.98   1
   1  22  -9   15.19    2.13   1
   2 -19  -8    4.94    1.46   1
   2 -17  -5   36.44    1.90   1
   2 -15  -3  489.44    4.16   1
   2 -10   0 1228.16    7.48   1
   2  18  -2  521.82    4.07   1
   2  22  -6   10.13    2.00   1
   3 -14  -1  322.46    3.87   1
   3 -10   1 1222.04    7.55   1
   3  -7   2  601.84    6.85   1
   3  20  -2    3.43    1.59   1
   3  22  -4   16.21    1.62   1
   3  23  -5    6.10    1.64   1
   4 -21  -7   34.51    2.18   1
   4  14   2   69.07    2.35   1
   4  18   0   54.75    2.27   1
   4  20  -1   23.90    1.75   1
   5 -21  -6    0.71    1.65   1
   5 -15   0  360.37    3.79   1
   5 -13   1    7.60    1.80   1
   5   8   4   16.55    2.75   1
   5  22  -2    3.76    1.93   1
   6 -21  -5   -0.94    1.73   1
   6 -14   1    6.34    1.69   1
   6  10   4  624.62    5.15   1
   6  22  -1    6.12    1.62   1
   7 -21  -4    8.51    2.24   1
   7 -20  -3   37.83    1.83   1
   7 -18  -1  157.93    2.75   1
   7 -13   2  248.15    3.50   1
   7   5   5    2.73    2.18   1
   7  15   3    3.60    1.59   1
   7  21   0    3.09    1.60   1
   8 -17   0    1.10    1.84   1
   8 -11   3    8.06    1.85   1
   8  12   4  142.72    2.74   1
   9   7   5    0.43    2.04   1
   9  18   2    3.73    1.70   1
  10   7   5    8.63    2.13   1
  -3  -6 -10    2.27    2.33   1
  -3  -5 -16   28.10    2.49   1
  -3   9 -14   70.82    3.27   1
  -3   9 -11   10.62    2.44   1
  -2 -11 -15   14.41    2.06   1
  -2 -11 -10  135.10    2.72   1
  -2  -7  -6   33.33    2.75   1
  -2  -2  -4  287.25    6.94   1
  -2  14 -10    4.58    1.91   1
  -1 -13  -8    3.69    1.64   1
  -1 -10  -5  341.11    3.87   1
  -1   6  -2   42.81    4.02   1
  -1  17  -9   69.62    2.27   1
  -1  18 -12    2.69    1.99   1
   0 -17 -13   -3.68    2.04   1
   0 -17 -11   41.60    2.03   1
   0 -15  -7   95.83    2.13   1
   0 -13  -5  646.21    4.58   1
   0 -12  -4    4.49    2.00   1
   0   9  -1 1453.55    8.84   1
   0  12  -2  446.00    4.55   1
   0  19  -8   38.04    2.04   1
   0  20 -10   13.43    2.00   1
   1 -18  -9    1.69    1.50   1
   1 -17  -7   38.26    1.74   1
   1 -13  -3    3.51    1.92   1
   1  -7   0  175.26    4.38   1
   1  13  -1    7.46    2.80   1
   1  17  -3  127.02    2.39   1
   1  18  -4   -1.22    1.57   1
   1  20  -6   56.13    1.84   1
   2 -20  -9   17.33    1.97   1
   2 -18  -6   57.75    1.98   1
   2 -14  -2  108.47    2.70   1
   2  11   1  312.99    4.20   1
   2  14   0  117.42    2.95   1
   2  19  -3    3.91    1.62   1
   2  21  -5   67.81    1.85   1
   2  23  -8    7.38    1.76   1
   3 -20  -7   13.43    1.55   1
   3 -19  -5    6.22    1.97   1
   3 -18  -4   24.01    1.72   1
   3  11   2   22.15    2.31   1
   3  14   1  107.24    2.67   1
   3  18  -1    1.04    1.61   1
   3  19  -2  138.16    2.65   1
   4 -19  -4   39.76    1.82   1
   4 -18  -3   56.23    1.93   1
   4 -14   0   20.41    1.94   1
   4  10   3    9.11    2.30   1
   4  13   2   -2.43    2.40   1
   4  19  -1  178.45    2.79   1
   4  22  -3   15.20    1.65   1
   4  23  -4    3.16    1.59   1
   5 -21  -5   37.54    1.89   1
   5 -19  -3    0.56    1.58   1
   5 -18  -2   11.25    1.63   1
   5  12   3  350.03    3.72   1
   5  17   1   40.04    1.78   1
   5  19   0   -0.32    1.50   1
   5  23  -3   12.47    1.67   1
   6 -21  -4    3.43    2.08   1
   6 -19  -2    3.78    1.91   1
   6  16   2   73.86    2.02   1
   6  18   1   28.30    1.70   1
   6  21  -1  107.64    2.35   1
   7 -17   0    7.64    1.91   1
   7 -11   3   -0.92    2.19   1
   7   0   5    2.03    3.73   1
   7   4   5   76.58    3.14   1
   7  14   3  145.72    2.80   1
   7  17   2   39.23    1.78   1
   8  15   3   13.69    1.56   1
   8  19   1  128.55    2.66   1
   9 -16   1   12.95    2.07   1
   9 -14   2   27.73    2.04   1
   9  12   4   -2.58    1.87   1
  10 -14   2   50.93    2.63   1
  10   6   5    1.61    2.09   1
  10  15   3   74.66    2.07   1
  11  -8   4   -0.19    2.82   1
  -3  -7 -14   35.42    2.44   1
  -3  -7 -13   74.13    2.47   1
  -3  -7 -11   58.28    2.59   1
  -3  -6 -16   -0.51    2.32   1
  -3  -4  -8   33.38    3.05   1
  -3  -1  -7   26.20    3.69   1
  -3   7 -16    6.89    3.38   1
  -3   9 -13    9.92    2.38   1
  -2 -12 -13   13.45    1.98   1
  -2 -12 -12   39.90    2.09   1
  -2  -9  -7  681.54    5.31   1
  -2   4  -4  173.89    5.45   1
  -2  10  -6  155.96    3.50   1
  -2  13  -9   59.57    2.48   1
  -2  14 -13    9.87    2.26   1
  -2  14 -12   56.34    2.58   1
  -1 -15 -14    3.09    2.06   1
  -1 -15 -12    9.55    1.95   1
  -1 -15 -11    7.41    1.96   1
  -1 -14  -9  129.45    2.33   1
  -1  -3  -2    8.32    4.75   1
  -1   9  -3    1.99    2.62   1
  -1  13  -5   78.36    2.95   1
  -1  16  -8   20.09    1.96   1
   0 -17 -10   21.35    1.65   1
   0 -16  -8    0.99    1.56   1
   0  -9  -2    4.21    3.12   1
   0  -6  -1   12.51    3.68   1
   0  15  -4    5.58    1.86   1
   0  18  -7   63.99    2.26   1
   0  20 -11   69.43    2.06   1
   1 -19 -10    1.52    1.59   1
   1 -17  -6   39.76    2.19   1
   1 -15  -4  164.71    2.86   1
   1 -10  -1  113.04    3.14   1
   1  10   0   85.56    3.05   1
   1  20  -7   35.92    2.01   1
   2 -20  -8   34.91    2.03   1
   2 -18  -5    1.20    2.02   1
   2  -8   1    0.63    3.34   1
   2  17  -2    3.19    1.75   1
   3 -21  -8   -5.08    1.65   1
   3 -16  -2  128.62    2.45   1
   3  10   2   32.98    2.99   1
   3  13   1   41.57    2.98   1
   3  21  -4   46.64    1.77   1
   3  22  -5   12.75    1.65   1
   4 -21  -6   31.30    1.78   1
   4 -16  -1    0.47    1.75   1
   4 -10   2   45.69    2.55   1
   4   9   3 1097.14    7.43   1
   4  17   0   51.48    2.24   1
   5 -22  -6   16.63    1.83   1
   5 -14   1  234.57    3.47   1
   5  -9   3   32.71    3.18   1
   5  21  -2   -5.64    1.88   1
   6 -18  -1    1.91    1.51   1
   6 -15   1  134.32    2.79   1
   6 -13   2   15.75    2.04   1
   6  -7   4    3.48    2.86   1
   6   9   4    2.17    2.35   1
   6  22  -2    1.18    1.65   1
   7 -21  -3   -0.61    2.15   1
   7   1   5    1.44    3.10   1
   7   2   5  119.20    4.36   1
   7   3   5    8.70    2.70   1
   7  16   2   16.59    1.95   1
   7  20   0   -0.11    1.57   1
   8 -20  -2    1.49    1.78   1
   8 -16   1    5.86    1.92   1
   8 -12   3    1.06    1.95   1
   8  -9   4    7.55    2.28   1
   8  11   4   19.30    1.98   1
   8  14   3   16.14    1.92   1
   8  20   0    6.17    2.12   1
   9  -9   4  292.61    4.71   1
   9   6   5  340.06    4.43   1
   9  11   4   40.35    2.11   1
   9  17   2   -0.16    1.62   1
  10 -12   3    0.13    2.20   1
  10   5   5   10.96    2.18   1
  10  14   3    0.84    2.01   1
  -3  -8 -13    6.98    2.10   1
  -3  -7 -10  287.54    4.13   1
  -3   5  -8  115.60    4.64   1
  -3   8 -10   24.71    2.53   1
  -2 -12 -15    9.25    2.10   1
  -2 -12 -10    1.02    1.98   1
  -2 -11  -9    9.58    1.69   1
  -2  -8  -6  574.91    5.36   1
  -2  11  -7  124.29    3.08   1
  -1 -14  -8   80.95    2.08   1
  -1 -12  -6   81.65    2.41   1
  -1 -11  -5   13.05    2.53   1
  -1  -7  -3   79.52    3.25   1
  -1   5  -2 1233.29   10.44   1
  -1  14  -6    2.58    1.89   1
  -1  16  -9   47.68    2.15   1
  -1  17 -12    8.23    1.94   1
  -1  17 -11   71.79    2.31   1
   0 -18 -11    3.08    1.96   1
   0 -16  -7   65.11    2.08   1
   0 -14  -5   71.29    2.21   1
   0 -13  -4   -5.42    2.48   1
   0   8  -1    3.52    3.43   1
   0  11  -2  282.96    3.89   1
   0  16  -5   15.83    1.76   1
   0  19 -10    0.03    1.93   1
   1 -19  -9   49.47    1.84   1
   1 -18  -7   12.31    1.67   1
   1 -14  -3  167.22    3.02   1
   1  -8   0   17.58    3.72   1
   1  12  -1 1277.54    7.25   1
   1  16  -3    0.05    1.86   1
   1  17  -4    7.81    1.79   1
   1  19  -6  288.94    3.00   1
   1  21 -10    0.25    2.06   1
   1  21  -9   35.06    1.82   1
   2 -19  -6    0.51    1.60   1
   2 -16  -3   47.67    2.06   1
   2 -15  -2   66.34    2.74   1
   2 -11   0    4.05    2.26   1
   2  10   1    4.04    2.49   1
   2  13   0   52.02    2.62   1
   2  18  -3   32.57    1.90   1
   2  20  -5  129.21    2.29   1
   2  21  -6   13.75    1.61   1
   2  22  -8   88.68    2.14   1
   3 -21  -7   -0.69    1.65   1
   3 -19  -4   10.84    2.13   1
   3 -15  -1   31.45    2.10   1
   3 -11   1   37.23    2.53   1
   3  -8   2    8.41    2.86   1
   3  17  -1    6.14    1.73   1
   3  23  -7   50.71    2.00   1
   4 -22  -7   -0.04    1.75   1
   4 -20  -4   -0.72    1.54   1
   4 -19  -3  308.73    3.08   1
   4 -15   0   10.17    2.39   1
   4  -7   3    7.55    2.70   1
   4  12   2  464.45    4.71   1
   4  18  -1    6.63    1.95   1
   4  21  -3   -1.99    1.52   1
   4  22  -4   43.98    1.89   1
   5 -22  -5   56.55    2.47   1
   5 -20  -3   37.60    1.81   1
   5 -19  -2  136.64    2.66   1
   5 -16   0    3.35    1.67   1
   5  -5   4   91.16    4.57   1
   5  11   3    3.54    2.02   1
   5  16   1   27.59    1.81   1
   5  18   0   -0.69    1.54   1
   5  22  -3  105.85    2.13   1
   6  15   2   41.70    1.86   1
   6  17   1   43.24    1.76   1
   6  20  -1   48.22    2.09   1
   7 -19  -1   14.08    1.67   1
   7 -14   2    4.73    1.96   1
   7  13   3    6.30    1.92   1
   7  21  -1   11.21    1.77   1
   8 -18   0   -1.22    1.99   1
   8  18   1    4.97    1.93   1
   9   5   5    1.31    2.14   1
   9  16   2    4.59    1.92   1
   9  18   1    0.85    2.10   1
  10   4   5   10.50    2.39   1
  -3  -8 -14   35.08    2.21   1
  -3  -8 -11   70.97    2.58   1
  -3  -7 -16    5.20    2.40   1
  -3  -5  -8  114.90    3.63   1
  -3  -2  -7   13.55    3.36   1
  -3   8 -14   38.84    2.99   1
  -3   8 -11   72.10    3.12   1
  -2 -13 -13   33.15    2.08   1
  -2 -13 -12   35.80    2.15   1
  -2 -10  -7  113.47    3.13   1
  -2  -3  -4    1.40    3.41   1
  -2   3  -4    0.77    4.53   1
  -2   9  -6    4.68    2.36   1
  -2  13 -15   -0.00    2.43   1
  -2  13 -10   24.51    2.03   1
  -1 -16 -14    2.68    2.16   1
  -1 -16 -12    2.40    1.57   1
  -1 -16 -11   49.55    2.19   1
  -1 -15  -9    3.89    1.58   1
  -1  -4  -2   13.50    5.35   1
  -1  12  -5    1.21    2.46   1
  -1  15  -8  315.36    3.69   1
   0 -18 -10   99.57    2.08   1
   0 -17  -8   12.53    1.76   1
   0  -7  -1   28.73    3.58   1
   0  14  -4  189.47    3.43   1
   0  17  -7   10.05    1.95   1
   0  18  -8   53.63    1.83   1
   0  19 -11    1.60    1.94   1
   1 -20 -10    4.68    1.62   1
   1 -18  -6   -0.95    2.02   1
   1 -16  -4   11.42    2.22   1
   1 -11  -1   -2.71    2.48   1
   1   9   0  843.62    7.00   1
   2 -21  -9   16.91    1.73   1
   2 -21  -8    6.97    1.96   1
   2  16  -2    6.73    2.01   1
   2  22  -9    6.64    1.72   1
   3 -22  -8   12.64    1.85   1
   3 -20  -5  116.88    2.22   1
   3 -17  -2   26.18    1.85   1
   3   9   2  320.07    4.63   1
   3  12   1    3.76    2.71   1
   3  18  -2   49.34    1.89   1
   3  20  -4    5.08    1.55   1
   3  21  -5   15.04    1.65   1
   4 -22  -6    8.92    1.72   1
   4 -17  -1   40.52    1.98   1
   4 -11   2   65.57    3.07   1
   4   8   3   23.13    2.95   1
   4  16   0  178.16    2.67   1
   4  23  -6    0.21    1.74   1
   5  10   3  155.41    3.41   1
   5  20  -2   67.70    2.22   1
   5  23  -5    0.79    1.78   1
   6 -22  -4   43.24    2.11   1
   6 -20  -2   98.83    2.16   1
   6 -19  -1   12.06    1.95   1
   6   8   4  386.00    4.34   1
   6  21  -2    3.53    1.57   1
   7 -18   0   16.26    1.78   1
   7 -12   3    8.78    1.99   1
   7  15   2    0.95    1.82   1
   7  19   0   26.68    1.68   1
   8 -17   1   26.25    2.12   1
   8  10   4    2.91    1.91   1
   8  13   3   57.29    2.19   1
   8  19   0    2.26    2.03   1
   9 -17   1   19.73    2.17   1
   9 -15   2   46.09    2.27   1
   9   4   5   63.53    2.87   1
  10 -15   2    0.90    2.14   1
  10  -1   5    5.43    3.59   1
  10   2   5    1.26    2.53   1
  10   3   5   31.85    2.68   1
  10  13   3    0.42    1.95   1
  11  -9   4   -0.50    2.85   1
  11   9   4    0.10    2.01   1
  -3  -9 -14   68.30    2.64   1
  -3  -9 -13   11.92    1.91   1
  -3  -8 -10   32.40    2.21   1
  -3  -3  -7    8.95    3.24   1
  -3   7 -10  295.54    5.05   1
  -3   8 -13    2.74    2.19   1
  -2 -13 -15    0.65    2.12   1
  -2 -13 -10   25.29    2.03   1
  -2 -12  -9    2.49    1.62   1
  -2  -9  -6    7.30    2.52   1
  -2  -4  -4  182.36    5.01   1
  -2  10  -7  109.40    3.21   1
  -2  12  -9    1.74    1.91   1
  -2  13 -13   32.25    2.45   1
  -1 -15  -8  316.22    3.21   1
  -1 -13  -6   73.19    2.34   1
  -1 -12  -5    8.09    2.44   1
  -1  -8  -3 1145.06    7.54   1
  -1   4  -2    8.98    5.08   1
  -1   8  -3 1158.20    7.85   1
  -1  13  -6   74.47    2.85   1
  -1  16 -14    2.28    2.15   1
  -1  16 -11   50.28    2.19   1
   0 -19 -11    4.74    1.98   1
   0 -17  -7   10.66    1.99   1
   0 -15  -5    1.81    1.85   1
   0 -14  -4  189.33    3.38   1
   0 -10  -2  355.07    4.26   1
   0   7  -1   28.92    3.96   1
   0  10  -2  367.35    4.44   1
   0  15  -5    3.80    1.80   1
   1 -20  -9   -0.14    1.60   1
   1 -19  -7   11.33    1.62   1
   1 -15  -3    5.90    1.96   1
   1  15  -3    3.91    1.98   1
   1  16  -4    9.66    2.20   1
   1  18  -6   -0.77    1.97   1
   1  19  -7    7.45    1.56   1
   1  20  -9   -0.39    1.58   1
   2 -20  -6   20.93    1.73   1
   2 -19  -5   20.81    1.69   1
   2 -17  -3  196.39    2.76   1
   2 -12   0   11.29    2.84   1
   2  -9   1    8.82    2.59   1
   2   9   1    5.77    2.52   1
   2  12   0    5.06    2.25   1
   2  17  -3  202.94    2.79   1
   2  19  -5   13.53    1.72   1
   2  20  -6   24.81    1.69   1
   2  21  -8    8.15    1.96   1
   3 -22  -7   -0.99    1.70   1
   3 -16  -1  629.66    4.48   1
   3 -12   1    6.58    2.79   1
   3  -9   2  324.19    5.03   1
   3  16  -1  607.36    4.32   1
   3  22  -7   -1.49    1.69   1
   4 -21  -4   59.26    1.95   1
   4 -20  -3    1.41    1.66   1
   4  -8   3   23.25    3.30   1
   4  11   2   65.55    2.96   1
   4  20  -3    1.00    1.61   1
   4  21  -4   52.00    1.90   1
   5 -21  -3   11.77    1.99   1
   5 -20  -2   81.24    2.37   1
   5 -17   0   60.38    2.39   1
   5 -15   1   -1.33    1.70   1
   5 -10   3  152.82    3.70   1
   5  15   1    3.49    1.63   1
   5  17   0   56.31    1.93   1
   5  21  -3    6.31    1.59   1
   6 -16   1   24.84    1.90   1
   6 -14   2    7.50    1.97   1
   6  14   2    3.95    1.61   1
   6  16   1   18.04    1.65   1
   6  19  -1    2.57    1.82   1
   7 -20  -1   16.26    2.13   1
   7 -15   2    1.80    1.96   1
   7  12   3    7.85    2.03   1
   7  20  -1   12.53    1.70   1
   8 -19   0    7.85    2.09   1
   8 -13   3   59.74    2.51   1
   8  17   1   31.18    1.70   1
   9 -10   4    0.50    2.03   1
   9   3   5    0.73    2.43   1
   9  15   2   41.72    2.14   1
   9  17   1   20.97    2.09   1
  10 -13   3   -0.63    2.28   1
  10   1   5    6.08    2.77   1
  10  15   2    0.13    2.06   1
  11   8   4    0.05    2.29   1
  -3  -9 -11   10.41    2.01   1
  -3  -8 -16   30.99    2.38   1
  -3  -6  -8   26.23    2.64   1
  -3  -4  -7   64.61    3.39   1
  -3   4  -8   32.84    4.41   1
  -3   6 -16   -0.11    3.25   1
  -2 -14 -13   10.49    1.95   1
  -2 -14 -12   52.48    2.18   1
  -2 -13  -9   55.90    2.28   1
  -2 -11  -7  121.15    2.97   1
  -2  12 -10    2.12    1.95   1
  -1 -17 -12    7.98    1.66   1
  -1 -17 -11   64.49    2.22   1
  -1 -16  -9   54.22    1.93   1
  -1  -5  -2 1170.53    9.36   1
  -1  15  -9    1.87    1.85   1
  -1  16 -12    0.49    1.86   1
   0 -19 -10    2.68    1.56   1
   0 -18  -8   55.65    1.92   1
   0  -8  -1    2.88    3.72   1
   0  13  -4    2.03    2.45   1
   0  17  -8   17.66    1.67   1
   0  18 -11    3.45    1.95   1
   0  18 -10   98.02    2.16   1
   1 -21 -10    2.28    1.72   1
   1 -19  -6  272.34    3.12   1
   1 -17  -4   10.18    2.15   1
   1 -12  -1 1182.56    6.98   1
   1  -9   0  820.74    6.98   1
   1   8   0   14.85    2.99   1
   1  11  -1    3.98    2.34   1
   1  20 -10    4.85    1.62   1
   2 -22  -9    0.89    1.79   1
   2 -16  -2    8.13    1.96   1
   2  15  -2   66.13    2.34   1
   2  21  -9   18.09    2.09   1
   3 -21  -5   10.79    1.69   1
   3 -20  -4   -0.67    1.65   1
   3 -18  -2   52.35    2.38   1
   3   8   2    8.78    2.79   1
   3  11   1   34.59    2.84   1
   3  17  -2   25.18    1.84   1
   3  19  -4    7.39    2.06   1
   3  20  -5  108.88    2.23   1
   3  22  -8   19.92    1.80   1
   4 -23  -6    7.66    1.81   1
   4 -18  -1    8.59    2.01   1
   4 -16   0  186.46    2.93   1
   4   7   3    6.07    2.33   1
   4  15   0   11.11    2.22   1
   4  17  -1   38.80    1.84   1
   4  22  -6    2.42    1.65   1
   5  -6   4   10.96    3.14   1
   5   4   4   -0.43    2.50   1
   5   9   3   41.53    2.82   1
   5  19  -2  121.41    2.45   1
   5  22  -5   55.88    2.33   1
   6 -21  -2    4.66    1.65   1
   6 -20  -1   44.33    2.16   1
   6  -8   4  395.43    5.53   1
   6  20  -2   95.03    2.00   1
   6  22  -4   46.62    1.92   1
   7 -19   0   30.02    2.13   1
   7 -13   3   -2.45    2.16   1
   7  14   2    3.34    1.90   1
   7  18   0   14.50    1.62   1
   8 -10   4    1.57    1.98   1
   8  12   3   -4.27    1.86   1
   8  18   0    0.38    1.91   1
   9 -18   1    1.77    2.14   1
   9 -16   2    4.23    2.00   1
   9   2   5   43.63    3.22   1
  10  12   3    2.05    1.91   1
  11  11   3   -1.22    2.09   1
  -3 -10 -14   19.52    2.04   1
  -3 -10 -13    9.29    1.87   1
  -3 -10 -11   88.39    2.49   1
  -3  -9 -16    1.62    2.45   1
  -3  -9 -10   42.50    2.24   1
  -3  -7  -8  165.69    3.46   1
  -3   7 -11   56.11    3.21   1
  -2 -14 -10    5.21    1.85   1
  -2 -10  -6  156.42    2.99   1
  -2  -5  -4    5.67    3.01   1
  -2   8  -6  577.80    5.84   1
  -1 -16  -8   15.36    1.72   1
  -1 -14  -6    7.77    1.88   1
  -1 -13  -5   77.58    2.44   1
  -1  -9  -3    0.08    2.26   1
  -1   7  -3   86.07    3.72   1
  -1  11  -5   11.12    2.14   1
  -1  12  -6   87.43    2.91   1
  -1  14  -8   91.91    2.44   1
   0 -20 -11   60.96    2.33   1
   0 -18  -7   64.70    2.23   1
   0 -16  -5   17.14    1.85   1
   0 -15  -4    9.62    2.34   1
   0 -11  -2  264.51    3.72   1
   0   9  -2   -5.02    3.01   1
   0  14  -5   69.65    2.30   1
   0  16  -7   77.88    2.06   1
   1 -21  -9   32.34    1.80   1
   1 -20  -7   38.37    1.74   1
   1 -16  -3   -0.67    1.88   1
   1  14  -3  170.11    3.13   1
   1  18  -7   13.64    1.64   1
   1  19  -9   52.35    2.09   1
   2 -22  -8   77.78    2.13   1
   2 -21  -6    5.62    1.62   1
   2 -20  -5  123.39    2.22   1
   2 -18  -3   39.92    1.86   1
   2 -13   0   54.51    2.93   1
   2 -10   1    4.66    2.35   1
   2   8   1    0.82    2.61   1
   2  11   0    0.22    2.33   1
   2  16  -3   54.77    2.13   1
   2  18  -5    6.31    1.96   1
   2  19  -6    4.67    1.56   1
   3 -23  -7   51.87    1.95   1
   3 -17  -1    0.37    2.06   1
   3 -13   1   43.27    3.01   1
   3 -10   2   37.36    2.99   1
   3  15  -1   32.58    2.05   1
   3  21  -7   -1.38    1.66   1
   4 -22  -4   44.94    2.28   1
   4 -21  -3    4.41    1.93   1
   4 -12   2  463.50    4.64   1
   4  10   2   41.58    2.82   1
   4  19  -3  293.01    2.95   1
   4  20  -4    2.38    1.56   1
   4  22  -7    6.49    2.13   1
   5 -22  -3  111.97    2.59   1
   5 -18   0    2.13    1.94   1
   5 -16   1   29.96    1.88   1
   5 -11   3    8.35    2.33   1
   5   3   4  110.87    4.38   1
   5  14   1  224.92    2.95   1
   5  16   0    0.99    1.59   1
   5  20  -3   31.27    1.72   1
   6 -17   1   39.19    2.15   1
   6 -15   2   44.31    2.23   1
   6  13   2    9.61    1.75   1
   6  15   1  131.03    2.32   1
   6  18  -1   -2.20    1.79   1
   7 -21  -1   18.12    2.17   1
   7  11   3    0.16    2.08   1
   7  19  -1   12.11    1.61   1
   7  21  -3   -0.53    1.72   1
   8 -18   1    3.58    1.99   1
   8  16   1    5.47    1.56   1
   9  -2   5   43.50    4.62   1
   9   0   5  415.93    7.61   1
   9   1   5    1.34    2.52   1
   9  14   2   19.14    1.96   1
   9  16   1   16.85    2.02   1
  10  14   2   34.64    1.94   1
  11 -10   4    1.40    2.94   1
  11   7   4   47.06    2.59   1
  -3 -11 -13   24.70    2.03   1
  -3 -10 -10   39.87    2.22   1
  -3  -5  -7  113.00    3.31   1
  -3   7 -14   39.00    2.92   1
  -3   7 -13   77.30    3.35   1
  -2 -15 -13   -0.31    1.60   1
  -2 -15 -12   29.54    2.02   1
  -2 -14  -9   97.94    2.41   1
  -2 -12  -7    3.37    1.90   1
  -2  -6  -4  197.38    4.24   1
  -2   2  -4  278.31   10.38   1
  -2   9  -7  671.59    5.84   1
  -2  12 -13   17.80    1.99   1
  -2  12 -12   40.79    2.15   1
  -1 -18 -12   -0.16    1.64   1
  -1 -18 -11    5.44    1.87   1
  -1 -17  -9   66.96    1.87   1
  -1 -15  -6  128.71    2.63   1
  -1  -6  -2   43.84    3.49   1
  -1   3  -2   11.25    6.23   1
  -1  14  -9  126.77    2.75   1
  -1  15 -14    1.20    2.09   1
  -1  15 -12    7.50    1.88   1
  -1  15 -11   10.86    1.88   1
   0 -20 -10   12.30    1.65   1
   0 -19  -8   42.27    1.78   1
   0  -9  -1 1444.67    8.57   1
   0   6  -1    9.94    3.55   1
   0  16  -8    0.06    1.92   1
   0  17 -10   23.21    2.00   1
   1 -20  -6   59.71    2.23   1
   1 -18  -4   -1.17    2.02   1
   1 -13  -1   10.06    2.70   1
   1 -10   0   87.93    3.01   1
   1  10  -1  108.40    3.09   1
   1  15  -4  187.17    2.89   1
   1  17  -6   35.87    1.92   1
   1  19 -10    1.12    1.55   1
   2 -17  -2    7.90    1.74   1
   2  14  -2   98.84    3.13   1
   2  20  -8   29.94    1.74   1
   3 -22  -5   11.34    1.63   1
   3 -21  -4   43.20    1.84   1
   3 -19  -2  144.57    2.63   1
   3   7   2  558.27    6.15   1
   3  16  -2  119.90    2.43   1
   3  19  -5    7.89    2.01   1
   3  21  -8    0.45    1.97   1
   4 -19  -1  174.20    2.89   1
   4 -17   0   53.11    2.01   1
   4  -9   3 1134.36    8.23   1
   4   6   3    0.25    2.23   1
   4  14   0   12.59    2.39   1
   4  16  -1   -2.69    1.70   1
   4  21  -6   37.04    1.82   1
   5 -21  -2   -3.76    1.59   1
   5   8   3   10.41    2.57   1
   5  21  -5   36.49    2.08   1
   5  22  -6   16.33    1.80   1
   6 -22  -2    2.54    2.08   1
   6  -9   4   -0.10    2.34   1
   6  19  -2    1.43    1.50   1
   6  21  -4    0.22    1.59   1
   6  22  -5   -2.86    1.76   1
   7 -20   0    2.19    1.94   1
   7 -16   2   18.36    1.96   1
   7  13   2  238.66    3.16   1
   7  17   0    0.56    1.50   1
   8 -20   0    4.19    1.83   1
   8 -14   3   24.46    1.99   1
   8 -11   4   11.68    2.09   1
   8  11   3    7.70    1.89   1
   8  17   0    0.85    1.82   1
   8  20  -2   -0.61    1.69   1
   9 -11   4   46.80    2.42   1
   9  -6   5  361.47    8.58   1
   9  -1   5    3.19    3.21   1
  10 -14   3    1.57    2.03   1
  10  11   3   12.01    1.93   1
  11   6   4    0.30    2.17   1
  -3 -11 -14   23.76    2.02   1
  -3 -11 -11   16.24    2.07   1
  -3  -8  -8   42.44    2.44   1
  -3  -6  -7  266.44    4.12   1
  -3   6 -10    5.47    2.82   1
  -2 -15 -10   -2.19    1.50   1
  -2 -11  -6   -1.16    2.05   1
  -2  11 -10  137.04    2.98   1
  -1 -17  -8  183.18    2.49   1
  -1 -14  -5   97.26    2.36   1
  -1 -10  -3 1682.96    8.05   1
  -1  -7  -2 1783.42   10.18   1
  -1  10  -5  367.59    4.55   1
  -1  13  -8    1.93    2.01   1
   0 -19  -7   88.19    2.03   1
   0 -17  -5   87.01    2.21   1
   0 -16  -4  569.69    4.37   1
   0 -12  -2  413.77    4.37   1
   0  12  -4    0.90    2.00   1
   0  13  -5  683.62    5.14   1
   0  15  -7  102.99    2.60   1
   0  17 -13    2.35    2.00   1
   0  17 -11   34.45    1.78   1
   1 -22  -9   14.16    1.73   1
   1 -21  -7   22.99    1.68   1
   1 -17  -3  130.37    2.42   1
   1   7   0  175.63    4.33   1
   1  13  -3    0.64    2.49   1
   1  17  -7   42.54    2.09   1
   1  19 -12    2.02    2.07   1
   2 -23  -8   11.42    1.78   1
   2 -22  -6    4.60    1.57   1
   2 -21  -5   62.83    1.90   1
   2 -19  -3   -6.35    1.61   1
   2 -14   0  103.80    3.24   1
   2 -11   1  293.15    4.13   1
   2   7   1 2273.30   11.47   1
   2  10   0 1303.51    7.38   1
   2  15  -3  507.98    4.31   1
   2  18  -6   65.49    2.30   1
   2  20  -9   17.65    1.64   1
   3 -18  -1    1.30    2.05   1
   3 -14   1  109.21    3.10   1
   3 -11   2   24.22    2.82   1
   3  10   1 1192.75    6.78   1
   3  14  -1  335.76    3.53   1
   3  18  -4   20.21    1.75   1
   3  20  -7   10.08    1.94   1
   4 -23  -4    3.96    2.09   1
   4 -22  -3   15.99    2.02   1
   4 -13   2   -0.48    1.94   1
   4   9   2    2.04    2.63   1
   4  18  -3   50.97    1.90   1
   4  19  -4   43.41    1.76   1
   5 -23  -3   17.39    2.17   1
   5 -19   0   -3.26    1.87   1
   5 -17   1   32.27    2.27   1
   5 -12   3  348.90    4.26   1
   5  -7   4  240.06    5.05   1
   5   2   4   26.65    3.40   1
   5  13   1    7.89    1.76   1
   5  15   0  356.64    3.32   1
   5  18  -2    6.87    1.62   1
   5  19  -3    0.42    1.57   1
   6 -21  -1   98.52    2.18   1
   6 -18   1   39.00    2.11   1
   6 -16   2   70.73    2.43   1
   6   5   4    5.73    2.52   1
   6  12   2  167.24    2.70   1
   6  14   1    7.82    1.62   1
   7 -14   3  145.68    2.93   1
   7  10   3  380.78    4.07   1
   7  18  -1  157.44    2.30   1
   7  20  -3   30.48    2.09   1
   7  21  -4    3.23    1.72   1
   8 -19   1  134.35    2.92   1
   8  15   1    1.69    1.41   1
   9 -17   2   -0.48    2.05   1
   9   7   4   15.50    1.91   1
   9  13   2   11.25    1.91   1
   9  15   1   -0.20    1.87   1
   9  18  -1    1.86    2.07   1
  10  10   3    0.61    1.78   1
  10  13   2   -0.30    1.59   1
  -3 -12 -14   -1.43    1.94   1
  -3 -12 -13   13.28    1.90   1
  -3 -11 -10  111.16    2.67   1
  -3  -9  -8   32.20    2.35   1
  -3  -7  -7   21.99    2.47   1
  -3   5 -16   29.00    3.71   1
  -2 -16 -13   22.76    1.76   1
  -2 -16 -12  111.41    2.23   1
  -2 -15  -9   45.67    1.83   1
  -2 -13  -7   10.03    1.75   1
  -2 -12  -6 1055.94    5.98   1
  -2  -7  -4  174.63    3.52   1
  -2   7  -6   32.88    2.74   1
  -2  10  -9    1.71    2.42   1
  -1 -19 -12   17.21    1.79   1
  -1 -19 -11    1.47    1.58   1
  -1 -18  -9  255.76    2.80   1
  -1 -16  -6  133.74    2.61   1
  -1 -11  -3   45.42    2.53   1
  -1   6  -3    6.18    3.31   1
  -1  11  -6    3.99    2.38   1
  -1  14 -11    0.98    1.80   1
   0 -21 -10    5.20    1.67   1
   0 -20  -8   20.24    1.64   1
   0 -13  -2   -3.30    2.58   1
   0 -10  -1   18.74    2.57   1
   0   8  -2   44.19    2.96   1
   1 -21  -6   10.65    1.88   1
   1 -19  -4   25.94    2.06   1
   1 -14  -1  142.24    2.90   1
   1 -11   0   71.11    2.88   1
   1   9  -1   26.56    3.21   1
   1  14  -4  131.54    2.60   1
   1  16  -6    0.07    1.63   1
   1  18 -10   30.67    2.01   1
   1  18  -9   -1.62    1.50   1
   2 -18  -2  517.16    3.94   1
   2  17  -5   46.04    1.89   1
   2  19  -8    1.12    1.49   1
   2  20 -11    0.42    1.71   1
   3 -23  -5    4.82    1.65   1
   3 -22  -4   17.16    1.66   1
   3 -20  -2    1.68    1.92   1
   3  15  -2   28.68    2.02   1
   4 -18   0   54.81    2.07   1
   4 -10   3   13.77    2.64   1
   4  15  -1    3.39    1.70   1
   4  20  -6    9.05    1.99   1
   4  21  -7   32.99    1.87   1
   5 -22  -2    4.57    1.68   1
   5   7   3   49.44    2.80   1
   5  21  -6   -2.28    1.67   1
   6 -10   4  633.83    6.18   1
   6  17  -1   58.38    1.89   1
   6  18  -2  149.67    2.36   1
   6  20  -4   13.59    1.92   1
   6  21  -5    3.19    1.68   1
   7 -17   2   41.47    2.16   1
   7  12   2    8.44    2.08   1
   7  16   0   24.04    1.60   1
   8 -15   3   14.23    1.93   1
   8 -12   4  155.38    3.22   1
   8  10   3    7.49    1.85   1
   8  16   0  127.63    2.49   1
   8  19  -2   19.89    1.70   1
   9 -12   4    0.63    2.01   1
  10 -15   3   92.61    3.03   1
  11   5   4   26.75    2.35   1
  12   3   4    0.25    2.70   1
  -3 -13 -13   23.56    2.04   1
  -3 -12 -11    1.84    1.42   1
  -3 -12 -10    9.30    1.84   1
  -3 -10  -8   24.62    2.21   1
  -3  -8  -7  116.23    3.13   1
  -3   6 -11    6.91    2.70   1
  -2 -17 -13    0.41    2.03   1
  -2 -17 -12    5.55    1.96   1
  -2 -16 -10   37.16    1.82   1
  -2 -14  -7   77.55    2.39   1
  -2  -8  -4  141.38    3.55   1
  -2   8  -7   75.10    2.97   1
  -2  11 -13   30.43    2.05   1
  -1 -19  -9   -2.56    1.85   1
  -1 -18  -8    4.98    1.60   1
  -1 -15  -5   50.41    2.09   1
  -1  -8  -2   22.40    2.76   1
  -1  13  -9   23.49    2.11   1
  -1  14 -12   83.18    2.36   1
   0 -20  -7    0.67    1.52   1
   0 -18  -5    0.06    1.67   1
   0 -17  -4   71.02    2.08   1
   0 -11  -1  228.53    4.13   1
   0   5  -1   26.30    4.60   1
   0  15  -8   68.14    1.98   1
   0  16 -11    0.20    1.76   1
   0  16 -10   -2.78    1.53   1
   1 -22  -7  138.82    2.28   1
   1 -18  -3  695.68    4.37   1
   1 -12   0   23.66    2.92   1
   1   6   0   60.62    4.43   1
   1  18 -12    4.43    1.99   1
   2 -23  -6   36.07    1.79   1
   2 -22  -5   19.36    1.68   1
   2 -20  -3   -0.19    1.68   1
   2 -15   0   29.36    2.20   1
   2 -12   1    0.34    2.34   1
   2   9   0   47.69    3.06   1
   2  13  -2   20.84    2.17   1
   2  19  -9   84.30    2.04   1
   3 -19  -1    7.03    1.97   1
   3 -15   1    6.40    2.38   1
   3 -12   2   63.03    3.02   1
   3   6   2   15.28    2.66   1
   3   9   1    0.47    2.16   1
   3  13  -1   32.67    2.54   1
   3  17  -4  142.04    2.39   1
   3  18  -5  458.59    3.51   1
   3  20  -8  129.71    2.25   1
   4 -24  -4   -1.98    2.18   1
   4 -23  -3   26.81    2.12   1
   4 -20  -1   17.15    1.65   1
   4 -14   2   78.14    2.45   1
   4  13   0   15.08    1.92   1
   4  17  -3   65.42    2.23   1
   4  18  -4    6.57    1.93   1
   5 -20   0   14.67    1.96   1
   5 -18   1  582.65    4.51   1
   5  -8   4   17.91    2.97   1
   5  12   1  981.07    5.75   1
   5  14   0   21.35    1.73   1
   5  17  -2    1.47    1.50   1
   5  18  -3    0.19    1.45   1
   5  20  -5   21.92    1.63   1
   6 -22  -1    4.29    1.70   1
   6 -19   1    3.57    1.87   1
   6 -17   2   12.24    1.99   1
   6   4   4  594.32    6.53   1
   6  11   2    7.44    1.78   1
   6  13   1    4.33    1.92   1
   7 -21   0    0.53    1.65   1
   7 -15   3    0.48    1.90   1
   7   9   3    1.48    2.04   1
   7  17  -1   10.22    1.47   1
   7  19  -3    0.10    1.91   1
   7  20  -4   61.33    2.29   1
   8 -20   1    2.48    2.10   1
   8   6   4  232.99    3.58   1
   8  14   1   13.83    1.81   1
   9 -18   2    4.71    2.13   1
   9   6   4   -1.09    2.09   1
   9  12   2    0.03    1.69   1
   9  14   1    0.46    1.83   1
  10   9   3   75.38    2.52   1
  10  12   2  195.04    2.64   1
  -3 -13 -14    2.59    1.94   1
  -3 -13 -11   68.25    2.25   1
  -3   6 -14    2.16    2.50   1
  -2 -17 -10  123.23    2.51   1
  -2 -16  -9    8.80    1.53   1
  -2 -13  -6    1.36    1.82   1
  -2  -9  -4   47.36    2.94   1
  -2  10 -10  101.88    2.68   1
  -1 -20 -11    0.83    1.66   1
  -1 -19  -8    3.07    1.81   1
  -1 -17  -6    2.96    1.66   1
  -1 -16  -5  268.42    3.23   1
  -1 -12  -3    3.26    2.04   1
  -1  -9  -2   37.36    2.72   1
  -1   9  -5   71.17    2.93   1
  -1  12  -8   14.22    2.21   1
   0 -21  -8   57.22    1.88   1
   0 -19  -5  268.69    3.06   1
   0 -14  -2    3.10    2.09   1
   0  11  -4   72.03    2.47   1
   0  12  -5   14.32    2.33   1
   0  14  -7    5.35    1.75   1
   0  16 -13    0.63    1.89   1
   1 -22  -6    4.86    1.84   1
   1 -20  -4   62.14    2.03   1
   1 -15  -1   29.81    2.24   1
   1  12  -3 1292.53    6.62   1
   1  16  -7  253.74    2.89   1
   1  17  -9    0.93    1.79   1
   2 -19  -2    4.84    1.75   1
   2 -13   1 1058.07    6.61   1
   2   6   1   -0.42    3.68   1
   2  14  -3   12.38    2.05   1
   2  16  -5   11.91    1.78   1
   2  17  -6  254.98    2.82   1
   2  18  -8   22.18    1.93   1
   2  19 -11   -2.09    1.99   1
   3 -24  -5   86.31    2.13   1
   3 -23  -4   21.85    1.86   1
   3 -21  -2    5.49    1.90   1
   3  19  -7   -0.15    1.47   1
   3  20 -10   17.37    2.11   1
   4 -21  -1   -3.56    1.90   1
   4 -19   0   36.72    1.86   1
   4 -11   3  267.24    4.34   1
   4   8   2    8.04    2.21   1
   4  14  -1   82.84    2.59   1
   4  20  -7   46.92    1.82   1
   4  21  -9   14.12    1.85   1
   5 -23  -2   -0.32    1.71   1
   5 -13   3    8.88    1.76   1
   5   1   4  121.38    4.93   1
   5  20  -6   -2.46    1.93   1
   6 -11   4    1.33    2.22   1
   6  16  -1    3.12    1.54   1
   6  17  -2  100.52    2.24   1
   6  20  -5   24.90    1.73   1
   7 -18   2    1.30    1.87   1
   7  -5   5    0.87    4.12   1
   7  11   2  133.12    2.76   1
   7  15   0   41.61    1.76   1
   8 -16   3    0.99    1.81   1
   8   9   3  100.88    2.64   1
   8  18  -2   17.40    1.61   1
   8  19  -3   -0.73    1.59   1
   9 -13   4    0.02    2.03   1
   9  17  -1   -2.94    1.63   1
   9  18  -2   10.23    1.71   1
  10  15   0   -2.05    1.97   1
  11   4   4    0.55    2.10   1
  12   2   4   35.25    2.96   1
  -4  -5 -14   26.66    2.78   1
  -4  -5 -12   23.30    2.62   1
  -4  -4 -14    3.38    2.52   1
  -4  -4 -12   74.02    3.19   1
  -4  -3 -14   -1.09    2.66   1
  -4  -3 -12    4.52    2.54   1
  -3 -14 -14   14.80    2.12   1
  -3 -14 -13    8.22    1.92   1
  -3 -14 -11   42.06    2.07   1
  -3 -13 -10  238.97    2.93   1
  -3 -11  -8   32.21    1.89   1
  -3  -9  -7    0.56    1.85   1
  -3   3  -8   28.45    4.32   1
  -3   5 -10  228.80    5.29   1
  -3   6 -13   21.79    2.77   1
  -2 -18 -12    4.67    1.63   1
  -2 -17  -9   -2.25    1.79   1
  -2 -15  -7  266.71    3.01   1
  -2 -14  -6  236.36    3.26   1
  -2   6  -6 2016.83   11.31   1
  -2   9  -9   30.06    2.58   1
  -1 -20  -9   73.67    1.96   1
  -1 -13  -3   11.39    2.52   1
  -1 -10  -2   31.24    2.43   1
  -1  10  -6  358.39    4.32   1
  -1  13 -15   15.08    2.12   1
  -1  13 -11    0.04    1.88   1
   0 -22  -8    0.99    1.94   1
   0 -21  -7   -0.56    1.51   1
   0 -18  -4    1.18    1.56   1
   0 -12  -1   12.02    2.36   1
   0   7  -2   65.00    3.92   1
   0  15 -10   29.33    2.00   1
   1 -23  -7    2.16    1.62   1
   1 -19  -3    8.19    1.58   1
   1 -13   0   54.18    2.50   1
   1   8  -1   23.06    2.74   1
   1  13  -4  109.19    2.59   1
   1  15  -6    6.24    1.67   1
   1  17 -10   14.37    1.52   1
   2 -24  -6    2.35    1.64   1
   2 -23  -5   10.60    1.67   1
   2 -21  -3  128.99    2.20   1
   2 -20  -2  110.34    2.57   1
   2 -16   0  471.32    4.09   1
   2  12  -2 1154.81    6.41   1
   2  18  -9    7.45    1.81   1
   2  19 -12    3.85    1.72   1
   3 -20  -1   37.94    2.21   1
   3 -16   1  563.57    4.64   1
   3 -13   2  252.78    4.13   1
   3  14  -2    3.22    1.83   1
   3  16  -4   50.37    2.31   1
   3  17  -5   59.40    2.01   1
   3  19  -8   14.84    1.59   1
   4 -24  -3   34.01    2.25   1
   4 -15   2   22.61    1.91   1
   4 -12   3    6.41    2.56   1
   4  12   0   74.63    2.52   1
   4  19  -6   23.15    1.67   1
   5 -21   0  115.00    2.50   1
   5 -19   1   -1.41    1.85   1
   5 -14   3    9.73    2.11   1
   5  -9   4   87.06    3.22   1
   5  13   0   -4.17    2.17   1
   5  16  -2    3.49    1.58   1
   5  17  -3   58.91    2.16   1
   5  19  -5   30.94    1.66   1
   5  21  -8   51.13    1.99   1
   6 -23  -1   10.32    1.83   1
   6 -20   1    9.28    1.92   1
   6 -18   2   87.34    2.44   1
   6   3   4    7.30    2.65   1
   6  10   2  114.89    2.84   1
   6  12   1   46.38    2.21   1
   6  19  -4    1.30    1.50   1
   7 -16   3  276.04    3.63   1
   7   8   3  260.50    3.63   1
   7  16  -1   14.15    1.49   1
   8 -13   4   12.34    1.86   1
   8   5   4    2.52    2.07   1
   8  13   1  222.95    3.02   1
   8  15   0    2.41    1.47   1
   9   5   4   72.23    2.66   1
   9  11   2    1.50    1.72   1
   9  13   1    0.73    1.70   1
  10  11   2    5.48    1.83   1
  12   1   4   -0.08    2.87   1
  -4  -7 -12   18.69    2.30   1
  -4  -6 -14   40.17    2.75   1
  -4  -6 -12  217.22    3.86   1
  -4  -5 -15    0.39    2.56   1
  -4  -5 -11   11.30    2.43   1
  -4  -4 -15    4.77    2.89   1
  -4  -4 -11   66.30    3.09   1
  -4  -3 -11   75.73    3.70   1
  -4  -2 -14    7.11    3.05   1
  -4  -2 -12   88.25    4.15   1
  -3 -15 -13   24.63    2.07   1
  -3 -14 -10   26.89    1.96   1
  -3 -12  -8    6.04    1.93   1
  -3 -10  -7    4.22    1.83   1
  -2 -18 -10   -2.10    1.48   1
  -2 -16  -7   20.07    2.08   1
  -2 -10  -4  376.46    4.12   1
  -2  10 -12  181.28    3.22   1
  -1 -20  -8   32.57    1.70   1
  -1 -18  -6   70.82    1.93   1
  -1 -17  -5    1.88    1.64   1
  -1 -11  -2  182.87    3.72   1
  -1   2  -2   27.98    6.49   1
  -1   5  -3    8.81    3.53   1
  -1  12  -9  680.64    5.05   1
  -1  13 -12  106.55    2.54   1
   0 -20  -5    4.12    1.58   1
   0 -15  -2   28.30    2.21   1
   0 -13  -1    1.89    2.74   1
   0  10  -4  915.65    6.12   1
   0  14  -8   63.84    1.98   1
   0  15 -11   32.69    2.05   1
   1 -23  -6   25.50    1.65   1
   1 -21  -4   42.19    1.75   1
   1 -16  -1   45.24    2.15   1
   1 -14   0   -0.97    2.57   1
   1  15  -7   10.24    1.95   1
   1  17 -13   45.20    2.25   1
   1  17 -12   50.83    2.10   1
   2 -24  -5    0.22    2.01   1
   2 -14   1    0.59    2.31   1
   2   8   0  670.16    6.21   1
   2  13  -3   13.07    2.46   1
   2  16  -6    6.17    1.93   1
   3 -24  -4   14.49    1.75   1
   3 -22  -2   44.43    2.09   1
   3   5   2  131.18    3.86   1
   3   8   1  808.34    5.91   1
   3  12  -1   28.19    2.17   1
   3  18  -7   33.78    1.78   1
   4 -22  -1    2.56    1.94   1
   4 -20   0    7.38    1.60   1
   4 -16   2    6.45    2.08   1
   4   7   2    4.49    2.60   1
   4  16  -3   62.27    1.89   1
   4  17  -4    8.11    1.55   1
   4  19  -7    1.31    1.92   1
   4  20  -9   54.59    1.91   1
   5 -10   4   21.74    2.77   1
   5  11   1   30.19    2.11   1
   6 -12   4    8.14    2.20   1
   6  15  -1  446.19    3.47   1
   6  19  -5   93.96    2.23   1
   7 -19   2  100.84    2.58   1
   7  -6   5   40.01    3.79   1
   7  14   0    2.71    1.80   1
   7  18  -3   73.37    1.90   1
   7  19  -4    4.29    1.53   1
   8 -17   3    0.24    1.84   1
   8   8   3   24.42    2.06   1
   8  17  -2   -2.27    1.54   1
   8  18  -3   12.20    1.91   1
   9  -8   5   59.56    3.61   1
   9  16  -1  161.17    2.36   1
   9  17  -2    9.81    1.98   1
  10  14   0    0.62    1.86   1
  11   3   4    0.60    2.07   1
  11   7   3    1.28    1.80   1
  11  12   1   31.36    2.17   1
  -4  -8 -14   12.54    2.18   1
  -4  -8 -12   81.10    2.70   1
  -4  -7 -15    0.47    2.35   1
  -4  -7 -14   26.29    2.29   1
  -4  -7 -11   19.37    2.13   1
  -4  -6 -15   -0.36    2.35   1
  -4  -6 -11    6.47    2.14   1
  -4  -3 -15    6.22    3.04   1
  -4  -2 -11   33.99    3.61   1
  -4  -1 -12   50.46    5.26   1
  -3 -15 -11    5.42    1.54   1
  -3 -13  -8  165.62    2.86   1
  -3 -11  -7  139.16    2.94   1
  -2 -19 -10   -2.25    1.90   1
  -2 -18  -9    3.86    1.50   1
  -2 -15  -6   17.10    1.76   1
  -2 -11  -4    2.49    1.96   1
  -2  -7  -3 1208.05    8.04   1
  -2  -6  -3    5.17    3.14   1
  -2  -5  -3  479.94    5.82   1
  -2  -4  -3   46.11    3.35   1
  -2  -3  -3   44.12    4.20   1
  -2   7  -7   70.31    2.96   1
  -2   9 -10    1.41    2.22   1
  -1 -21  -9    3.30    1.55   1
  -1 -19  -6   24.45    1.95   1
  -1 -14  -3  182.49    3.03   1
  -1  11  -8  130.86    2.97   1
   0 -23  -8    0.83    1.61   1
   0 -22  -7   43.63    1.72   1
   0 -19  -4   10.18    1.56   1
   0 -16  -2  128.11    2.60   1
   0   4  -1    6.75    4.39   1
   0  11  -5  383.11    4.16   1
   0  13  -7  229.17    3.07   1
   0  15 -13    2.09    1.45   1
   1 -24  -7    9.85    1.74   1
   1 -20  -3  170.03    2.44   1
   1 -17  -1   27.40    2.35   1
   1   5   0   31.53    4.40   1
   1  11  -3  178.61    3.06   1
   1  12  -4    4.46    2.36   1
   1  14  -6   97.58    2.62   1
   1  16  -9   95.80    2.16   1
   2 -22  -3    8.92    1.58   1
   2 -21  -2   72.08    2.22   1
   2 -17   0   40.32    1.93   1
   2   5   1 1639.08   10.84   1
   2  15  -5  416.97    3.58   1
   2  17  -8   37.54    1.74   1
   2  18 -12    4.08    1.97   1
   2  18 -11   66.23    1.90   1
   3 -21  -1   22.57    1.63   1
   3 -17   1    3.37    1.68   1
   3 -14   2   65.91    2.43   1
   3  13  -2  381.50    3.78   1
   3  18  -8   -2.03    1.80   1
   3  19 -11    5.33    2.02   1
   4 -13   3   -1.32    2.28   1
   4  13  -1  498.77    3.90   1
   4  18  -6  136.04    2.26   1
   4  20 -10   -0.03    1.69   1
   5 -22   0    7.29    1.93   1
   5 -20   1  172.29    2.81   1
   5 -15   3   43.18    2.26   1
   5  18  -5   18.17    1.83   1
   5  19  -6   23.52    1.67   1
   5  20  -8    3.77    1.67   1
   6 -21   1   31.86    2.10   1
   6 -19   2    3.77    1.86   1
   6  16  -2   15.34    1.58   1
   6  18  -4    3.48    1.46   1
   6  20  -7   -1.64    1.64   1
   7 -17   3    9.72    1.86   1
   7  -7   5    0.34    2.77   1
   7  10   2   22.03    1.74   1
   7  15  -1   19.01    1.92   1
   7  20  -6   23.81    1.79   1
   8 -14   4   12.52    1.77   1
   8   4   4    1.78    1.93   1
   8  14   0   66.68    1.82   1
   9 -14   4   -0.06    1.78   1
   9   4   4   -1.83    1.96   1
   9  10   2    0.77    1.74   1
  10  10   2   54.87    2.10   1
  10  15  -1   -0.75    1.94   1
  12   0   4    0.55    2.85   1
  -4  -9 -14    0.49    2.08   1
  -4  -9 -12    6.12    2.01   1
  -4  -8 -15   62.58    2.68   1
  -4  -8 -11   25.58    2.22   1
  -4  -2 -15   12.04    3.98   1
  -3 -16 -13    1.87    2.00   1
  -3 -16 -11   55.71    2.17   1
  -3 -15 -10    3.20    1.44   1
  -3 -12  -7  259.05    3.44   1
  -3   3 -17    1.78    3.65   1
  -3   4 -16    7.78    3.17   1
  -3   5 -11   58.89    3.36   1
  -2 -19  -9   29.09    1.91   1
  -2 -17  -7  109.70    2.20   1
  -2 -16  -6   12.38    1.76   1
  -2 -12  -4  122.74    2.73   1
  -2  -8  -3   -0.60    2.63   1
  -1 -22  -9    6.13    1.95   1
  -1 -21  -8   63.50    1.89   1
  -1 -18  -5   26.02    1.77   1
  -1 -15  -3    0.87    1.84   1
  -1 -12  -2   55.89    2.56   1
  -1   8  -5   43.66    2.84   1
  -1   9  -6  469.78    4.80   1
  -1  12 -15    3.39    1.95   1
  -1  12 -11    8.38    1.92   1
   0 -23  -7    6.05    1.88   1
   0 -21  -5    8.16    1.49   1
   0 -20  -4    1.62    1.61   1
   0 -14  -1   40.70    2.33   1
   0  13  -8  147.50    2.78   1
   0  14 -10   37.85    2.04   1
   1 -24  -6    1.55    1.56   1
   1 -22  -4   14.01    1.55   1
   1 -21  -3    8.76    1.85   1
   1 -15   0  378.60    3.82   1
   1  16 -10   72.97    1.95   1
   2 -23  -3   84.21    2.27   1
   2 -18   0   -0.95    2.14   1
   2 -15   1   18.19    2.06   1
   2  11  -2    1.74    2.52   1
   2  17  -9   46.87    1.74   1
   3 -23  -2    1.97    1.58   1
   3 -15   2  181.18    3.33   1
   3  15  -4  341.01    3.27   1
   3  16  -5  109.98    2.24   1
   4 -23  -1    0.79    1.93   1
   4 -21   0    7.48    1.53   1
   4 -17   2    6.95    2.01   1
   4  11   0   65.52    2.29   1
   4  15  -3   20.02    1.73   1
   4  16  -4  111.09    2.18   1
   4  19  -9   -0.20    1.89   1
   5 -11   4   26.92    2.43   1
   5  10   1  189.28    3.32   1
   5  12   0   -0.06    1.76   1
   5  15  -2   48.75    1.83   1
   5  16  -3  194.53    2.46   1
   5  20  -9   11.76    1.86   1
   6 -13   4    6.71    1.96   1
   6   2   4  658.09    7.37   1
   6   9   2   18.71    1.93   1
   6  11   1   22.95    1.78   1
   6  20  -8   -2.84    2.11   1
   7 -20   2    2.36    1.94   1
   7   7   3    7.77    2.07   1
   7  17  -3   36.37    1.61   1
   7  18  -4   -0.09    1.45   1
   8 -18   3    3.54    1.92   1
   8  12   1    4.90    1.56   1
   8  16  -2   30.96    1.92   1
   8  19  -5    3.17    1.66   1
   9  -9   5    0.25    2.50   1
   9  12   1   11.48    1.56   1
   9  15  -1   15.33    1.60   1
   9  16  -2   18.38    1.89   1
  10  -8   5    1.40    3.64   1
  11   2   4    0.09    2.01   1
  11   6   3   50.59    2.40   1
  -4 -10 -12   27.16    2.10   1
  -4 -10 -11   41.97    2.37   1
  -4  -9 -15    6.72    2.28   1
  -4  -9 -11   83.54    2.53   1
  -3 -16 -10   11.28    1.86   1
  -3 -14  -8   87.26    2.13   1
  -3 -13  -7   -1.11    1.93   1
  -3   5 -14   28.62    2.89   1
  -2 -20 -10   -0.72    1.57   1
  -2 -18  -7   -7.17    1.82   1
  -2 -13  -4   59.34    2.43   1
  -2  -9  -3   99.85    2.85   1
  -2  -2  -3    0.39    4.24   1
  -2   8  -9  163.83    3.56   1
  -1 -22  -8    1.81    1.87   1
  -1 -20  -6    5.57    1.42   1
  -1 -19  -5   52.67    1.89   1
  -1 -16  -3  768.33    4.94   1
  -1 -13  -2  792.05    5.28   1
  -1  11  -9  104.84    2.77   1
  -1  12 -12   -1.37    1.82   1
   0 -17  -2   60.82    2.09   1
   0 -15  -1  622.72    4.68   1
   0   6  -2 1103.28    8.53   1
   0  14 -14   14.71    1.97   1
   0  14 -13   79.29    2.23   1
   0  14 -11  139.34    2.59   1
   1 -18  -1  250.85    2.84   1
   1 -16   0   78.49    2.75   1
   1   7  -1  177.19    4.02   1
   1  14  -7  196.99    2.97   1
   1  15  -9  113.42    2.44   1
   1  16 -13    1.68    1.60   1
   1  16 -12    5.53    1.51   1
   2 -22  -2    3.51    1.50   1
   2 -16   1    1.71    2.29   1
   2  12  -3   69.60    2.83   1
   2  14  -5  140.73    2.82   1
   2  15  -6   13.62    1.63   1
   3 -22  -1  219.92    2.62   1
   3 -18   1   13.47    1.69   1
   3   7   1   24.10    2.50   1
   3  11  -1    2.93    1.99   1
   3  17  -7  136.47    2.22   1
   3  18 -10   11.59    1.88   1
   4 -22   0   44.39    2.11   1
   4 -14   3    0.70    1.83   1
   4   6   2 1172.73    7.54   1
   4  12  -1    1.10    2.35   1
   4  18  -7    0.97    1.54   1
   4  19 -10    0.71    1.95   1
   5 -23   0   17.52    2.13   1
   5 -21   1   -0.45    1.54   1
   5 -16   3   72.36    2.41   1
   5 -12   4    8.83    2.37   1
   5  18  -6   57.14    1.79   1
   5  19  -8   -6.86    1.94   1
   6 -22   1    2.28    2.01   1
   6 -20   2    2.77    1.83   1
   6  14  -1   55.91    1.84   1
   6  15  -2   17.02    1.87   1
   6  17  -4   40.91    1.98   1
   6  18  -5   -1.27    1.45   1
   7 -18   3   -0.48    1.79   1
   7  -8   5   89.93    3.50   1
   7   9   2    1.41    1.95   1
   7  13   0   48.64    1.82   1
   7  19  -6   26.43    1.71   1
   8 -15   4    2.41    1.75   1
   8  13   0   46.35    2.02   1
   8  17  -3   18.46    1.63   1
   9 -15   4  126.68    2.93   1
   9 -10   5   42.62    2.98   1
  10  -9   5   35.21    3.83   1
  10   9   2    2.12    1.75   1
  10  13   0   -0.40    1.49   1
  12  -1   4    0.08    2.76   1
  -4 -11 -14   32.69    2.11   1
  -4 -11 -12    9.12    1.85   1
  -4 -11 -11    4.53    1.73   1
  -4 -10 -15    1.11    1.97   1
  -4  -7  -9  201.61    3.69   1
  -4  -6  -9   25.51    2.48   1
  -3 -17 -11    2.60    1.52   1
  -3 -17 -10    9.03    1.86   1
  -3 -15  -8    0.76    1.53   1
  -3 -14  -7   -4.04    2.00   1
  -3  -8  -5   32.54    2.59   1
  -3  -7  -5   30.31    2.64   1
  -3  -6  -5 1177.53    7.56   1
  -3  -5  -5   12.47    2.60   1
  -3   5 -13   25.59    2.81   1
  -2 -20  -9   56.54    1.80   1
  -2 -17  -6   13.06    1.65   1
  -2 -14  -4    3.04    2.25   1
  -2 -10  -3   23.80    2.31   1
  -2   5  -6   57.84    3.44   1
  -1 -21  -6   28.23    1.96   1
  -1 -14  -2   62.30    2.36   1
   0 -24  -7   42.05    1.79   1
   0 -22  -5    3.07    1.48   1
   0 -21  -4   -1.12    1.50   1
   0 -18  -2   90.30    2.13   1
   0   9  -4    3.25    1.93   1
   0  10  -5  166.31    3.29   1
   0  12  -7  123.53    2.51   1
   1 -23  -4    1.55    1.52   1
   1 -22  -3    4.37    1.45   1
   1 -19  -1   24.42    2.10   1
   1  10  -3   86.62    2.56   1
   1  11  -4    1.24    2.42   1
   1  13  -6  628.91    4.53   1
   1  15 -10   38.26    2.00   1
   2 -24  -3   11.54    1.94   1
   2 -19   0   83.17    2.13   1
   2   7   0  153.41    3.60   1
   2  16  -8  363.41    3.24   1
   2  17 -12   12.09    1.61   1
   2  17 -11    2.59    1.44   1
   3 -24  -2   36.17    1.76   1
   3 -19   1    9.56    2.01   1
   3 -16   2   56.09    2.09   1
   3  12  -2   90.85    2.36   1
   3  15  -5   13.53    2.02   1
   3  17  -8    5.36    1.49   1
   3  18 -11   41.66    1.83   1
   4 -24  -1    4.16    2.02   1
   4 -18   2  136.30    2.44   1
   4 -15   3  480.30    4.46   1
   4  10   0  255.61    3.56   1
   4  17  -6    0.28    1.66   1
   5  14  -2   90.68    2.05   1
   5  15  -3    5.43    1.76   1
   5  17  -5    2.25    1.47   1
   5  19  -9    0.61    2.00   1
   6 -14   4  103.31    2.66   1
   6   8   2   15.71    2.32   1
   6  19  -7   35.64    1.73   1
   7 -21   2    2.28    2.00   1
   7  -9   5    6.84    2.20   1
   7  14  -1   84.45    1.92   1
   7  16  -3    0.86    1.79   1
   7  17  -4   -1.15    1.80   1
   7  19  -7   -1.61    2.00   1
   8 -19   3   11.88    2.02   1
   8 -16   4    2.76    2.04   1
   8   3   4    1.96    1.93   1
   8  11   1  127.58    2.23   1
   8  18  -5   -2.75    1.90   1
   9 -16   4    1.10    2.17   1
   9   3   4  365.25    4.53   1
   9   9   2   87.94    2.30   1
   9  11   1    8.55    1.45   1
   9  14  -1   71.65    2.12   1
  10  14  -1   25.86    1.66   1
  11   1   4   29.87    2.49   1
  11   5   3   -0.25    1.98   1
  11  12   0   -0.64    1.57   1
  -4 -12 -14   11.43    1.99   1
  -4 -12 -12   97.90    2.49   1
  -4 -12 -11   31.19    1.93   1
  -4  -9  -9   -0.98    2.10   1
  -4  -8  -9   14.91    2.00   1
  -4  -5  -9  110.40    3.26   1
  -4  -4  -9   17.16    2.72   1
  -3 -18 -11    0.82    1.83   1
  -3 -16  -8   -0.34    1.79   1
  -3 -15  -7    9.96    1.87   1
  -3  -9  -5    4.11    2.38   1
  -3  -4  -5   38.17    2.76   1
  -3   4 -10   67.79    3.95   1
  -2 -21 -10    0.85    1.59   1
  -2 -21  -9   -0.37    1.86   1
  -2 -19  -7   -0.12    1.41   1
  -2 -18  -6  479.00    3.53   1
  -2 -15  -4   70.26    2.55   1
  -2 -12  -3   19.16    2.56   1
  -2 -11  -3  127.92    2.94   1
  -2   6  -7   34.80    3.03   1
  -2   8 -10   48.38    2.52   1
  -1 -23  -8   30.11    1.74   1
  -1 -20  -5   -1.78    1.43   1
  -1 -17  -3   -0.63    1.61   1
  -1 -15  -2   24.99    2.40   1
  -1   4  -3 1613.43   12.01   1
  -1  10  -8   58.16    2.18   1
  -1  11 -15   29.06    2.06   1
  -1  11 -11  211.56    3.08   1
   0 -23  -5    8.73    1.58   1
   0 -22  -4  141.93    2.46   1
   0 -16  -1   22.68    2.13   1
   0  13 -10   19.50    1.93   1
   1 -24  -4   -0.02    1.54   1
   1 -17   0   56.67    2.20   1
   1   4   0   24.50    5.32   1
   2 -23  -2    0.29    1.52   1
   2 -17   1  102.37    2.35   1
   2  10  -2    2.99    2.48   1
   2  16  -9   60.02    1.82   1
   3 -23  -1    2.19    1.49   1
   3 -17   2   -2.23    2.01   1
   3  14  -4    9.38    1.86   1
   3  16  -7   39.12    2.02   1
   4 -23   0   24.03    2.01   1
   4  14  -3   12.16    1.71   1
   4  15  -4   51.06    1.82   1
   4  17  -7   95.66    2.26   1
   4  18  -9    0.15    1.52   1
   5 -24   0   -3.91    2.07   1
   5 -22   1    4.10    1.55   1
   5 -17   3   49.04    1.87   1
   5 -13   4  129.77    2.95   1
   5   9   1    6.03    2.27   1
   5  11   0   89.88    2.35   1
   6 -23   1   10.34    2.10   1
   6 -21   2   23.12    2.01   1
   6 -15   4   -0.01    1.80   1
   6  10   1  105.74    2.38   1
   6  13  -1    5.91    1.48   1
   6  17  -5   45.33    1.98   1
   6  19  -8   14.98    1.66   1
   7 -19   3    1.46    1.78   1
   7 -10   5  166.38    3.81   1
   7  12   0   47.83    1.75   1
   7  18  -6   -1.02    1.82   1
   8  15  -2   56.92    1.72   1
   8  16  -3    3.02    1.49   1
   9 -11   5   -4.08    2.45   1
   9  15  -2   -0.40    1.46   1
   9  17  -4    1.53    1.58   1
  10 -10   5   10.85    3.16   1
  10   8   2   69.13    2.16   1
  10  12   0   18.06    1.60   1
  12  -2   4   23.84    3.19   1
  -4 -13 -14    1.14    1.95   1
  -4 -13 -12   23.44    1.90   1
  -4 -13 -11    2.77    1.72   1
  -4 -10  -9   83.68    2.43   1
  -3 -19 -11   15.53    2.00   1
  -3 -18 -10   12.22    1.57   1
  -3 -17  -8   12.05    1.82   1
  -3 -11  -5   20.84    2.61   1
  -3 -10  -5   18.73    2.09   1
  -3  -3  -5   11.10    2.87   1
  -2 -20  -7   12.46    1.45   1
  -2 -19  -6    5.25    1.75   1
  -2 -13  -3  506.04    4.58   1
  -2   8 -15   13.03    2.10   1
  -1 -22  -6   66.06    1.76   1
  -1 -21  -5   35.52    1.67   1
  -1 -18  -3   58.76    1.97   1
  -1   7  -5  152.69    3.49   1
  -1   8  -6    4.78    2.27   1
  -1  11 -14    8.75    1.76   1
  -1  11 -12   43.64    2.07   1
   0 -19  -2    3.74    1.66   1
   0 -17  -1  134.58    2.52   1
   0  12  -8  187.71    2.74   1
   0  13 -14    6.96    1.82   1
   0  13 -13   17.88    1.88   1
   0  13 -11   12.29    1.83   1
   1 -23  -3   26.80    1.72   1
   1 -20  -1   52.59    1.82   1
   1 -18   0   78.18    2.52   1
   1  -7   2 1671.63   11.32   1
   1   6  -1 2548.32   11.99   1
   1  13  -7   84.14    2.53   1
   1  14  -9    2.44    1.83   1
   1  15 -13   -1.17    1.39   1
   2 -25  -3   -0.41    1.62   1
   2 -24  -2   73.20    2.33   1
   2 -20   0   46.39    1.91   1
   2 -18   1   30.29    2.22   1
   2   4   1    2.86    3.23   1
   2  11  -3  188.28    3.30   1
   2  13  -5   14.19    2.25   1
   2  14  -6   44.42    2.04   1
   2  15  -8   30.52    2.04   1
   2  16 -11   54.63    2.12   1
   3 -25  -2   31.90    1.85   1
   3 -24  -1    6.34    1.94   1
   3 -20   1   24.74    1.74   1
   3   6   1   19.47    2.84   1
   3  10  -1 1109.11    5.99   1
   3  17 -10   48.81    1.73   1
   4 -19   2    3.65    1.56   1
   4 -16   3   11.03    1.72   1
   4   2   3   -0.85    2.88   1
   4  11  -1  242.04    3.27   1
   4  16  -6   12.91    1.89   1
   4  18 -10    3.05    1.56   1
   5 -18   3   68.24    2.28   1
   5 -14   4    8.98    2.01   1
   5  16  -5  315.96    3.12   1
   5  17  -6    6.57    1.50   1
   5  18  -8   33.49    1.64   1
   6  -7   5  490.49    7.34   1
   6   1   4   -1.01    2.82   1
   6  14  -2  118.25    2.12   1
   6  16  -4  213.27    2.42   1
   6  18  -7   54.32    1.74   1
   7 -11   5    4.38    2.06   1
   7   8   2    3.01    1.99   1
   7  13  -1   52.52    2.04   1
   8 -17   4    3.53    2.09   1
   8  10   1   13.21    1.97   1
   8  12   0    5.43    1.41   1
   8  18  -6    1.88    1.61   1
   9   2   4    0.67    2.07   1
   9   8   2   36.16    2.01   1
   9  10   1   49.87    1.94   1
  10   5   3   17.77    2.01   1
  10  13  -1   28.44    1.65   1
  -4 -14 -12   85.28    2.33   1
  -4 -14 -11    2.45    1.72   1
  -4 -12  -9   12.84    1.84   1
  -4 -11  -9   66.50    2.28   1
  -4  -9  -8    4.88    1.93   1
  -4  -8  -8  263.18    3.66   1
  -4  -7  -8   19.55    2.54   1
  -4  -6  -8   37.20    2.61   1
  -4  -3  -9    2.39    2.77   1
  -3 -19 -10  113.79    2.19   1
  -3 -16  -7   23.95    1.68   1
  -3 -12  -5  664.00    4.77   1
  -2 -22  -9    1.33    1.60   1
  -2 -16  -4  200.45    2.65   1
  -2 -14  -3    1.90    2.34   1
  -2  -1  -3  680.26   11.71   1
  -2   7  -9  116.91    3.25   1
  -2   8 -13   58.21    2.42   1
  -2   8 -12  103.71    2.82   1
  -1 -23  -6    0.67    1.79   1
  -1 -16  -2   42.54    2.13   1
  -1  10  -9  159.71    2.97   1
   0 -24  -5    5.17    1.53   1
   0 -23  -4   24.58    1.53   1
   0 -20  -2    2.47    1.57   1
   0 -18  -1    5.80    2.04   1
   0  -8   1    4.77    3.70   1
   0   3  -1 2327.97   16.61   1
   0  11  -7   58.44    2.19   1
   1 -25  -4    0.86    1.62   1
   1 -24  -3  126.78    2.19   1
   1 -21  -1   22.19    1.98   1
   1 -10   2   35.19    3.12   1
   1  -9   2   37.81    2.95   1
   1  -8   2   16.58    3.00   1
   1  -6   2   40.40    3.73   1
   1   9  -3    2.55    2.44   1
   1  12  -6   10.80    2.25   1
   1  14 -10   50.44    2.09   1
   2 -21   0   31.19    1.71   1
   2   6   0   88.50    3.72   1
   2  15  -9   50.67    2.02   1
   2  16 -12    2.26    1.52   1
   3 -21   1    2.67    1.87   1
   3 -18   2    4.09    1.71   1
   3  11  -2  106.21    2.49   1
   3  14  -5  294.89    3.05   1
   3  16  -8    3.89    1.45   1
   3  17 -11   11.67    1.55   1
   4 -24   0    3.36    1.59   1
   4 -20   2   15.50    1.94   1
   4 -17   3  135.89    2.72   1
   4   5   2    6.53    2.36   1
   5 -23   1    1.08    1.59   1
   5  -1   4  122.31    5.80   1
   5  10   0    3.80    2.32   1
   5  13  -2  296.10    3.03   1
   5  14  -3  110.57    2.15   1
   5  18  -9   31.78    1.68   1
   6 -22   2    7.70    1.98   1
   6 -16   4  242.07    3.36   1
   6  -9   5    1.40    2.24   1
   6  -8   5    1.44    2.39   1
   6  -6   5   -0.46    3.22   1
   6   7   2   13.88    2.31   1
   6   9   1  536.80    4.33   1
   6  18  -8    3.06    1.56   1
   7 -20   3   17.82    1.99   1
   7  15  -3    6.98    1.42   1
   7  16  -4    2.01    1.39   1
   7  18  -7   22.46    1.62   1
   8   2   4   20.95    2.10   1
   8  14  -2   -2.24    1.33   1
   8  15  -3   47.85    1.90   1
   8  17  -5   21.28    1.57   1
   9 -17   4   13.30    2.05   1
   9 -12   5  179.00    3.84   1
   9  13  -1    8.95    1.41   1
   9  14  -2    7.51    1.40   1
   9  16  -4   20.92    1.59   1
  10 -11   5    0.26    2.69   1
  10  11   0   26.39    1.87   1
  10  15  -3    1.17    1.57   1
  11   4   3   -0.56    1.64   1
  12  -3   4   -0.15    2.94   1
  -4 -15 -12    9.64    1.90   1
  -4 -15 -11   64.95    2.18   1
  -4 -13  -9  160.00    2.72   1
  -4 -11  -8   17.70    1.92   1
  -4 -10  -8  372.97    3.95   1
  -4  -5  -8   51.56    2.93   1
  -3 -20 -10    1.69    1.92   1
  -3 -18  -8    1.65    1.38   1
  -3 -17  -7   97.01    2.01   1
  -3 -13  -5    6.60    1.80   1
  -3   4 -14   60.49    3.30   1
  -3   4 -11  182.99    4.65   1
  -2 -21  -7   70.21    1.82   1
  -2 -20  -6  190.15    2.40   1
  -2 -17  -4   14.40    1.61   1
  -2 -15  -3   59.18    2.59   1
  -2   7 -16   16.37    2.22   1
  -1 -22  -5   91.78    1.96   1
  -1 -19  -3   -0.67    1.57   1
  -1 -17  -2   67.55    2.07   1
  -1   9  -8  372.70    4.21   1
  -1  10 -15   26.94    2.20   1
   0 -25  -5   65.50    2.24   1
   0 -21  -2   43.96    2.10   1
   0 -10   1   17.86    2.61   1
   0  -9   1 1340.23    8.57   1
   0  -7   1   27.77    3.47   1
   0  -6   1    7.22    3.74   1
   0   5  -2   48.48    3.76   1
   0   8  -4  384.36    4.27   1
   0   9  -5    4.92    2.33   1
   0  12 -10  209.93    3.05   1
   1 -19   0   37.53    1.88   1
   1 -11   2  183.29    3.60   1
   1  -5   2 1180.31   10.76   1
   1  10  -4   32.13    2.17   1
   1  14 -15   -0.20    1.60   1
   1  14 -13   15.09    1.78   1
   1  14 -12   64.93    1.99   1
   2 -25  -2   12.42    1.63   1
   2 -19   1  368.94    3.43   1
   2 -10   3   27.88    2.86   1
   2  -9   3   94.19    3.63   1
   2  -8   3   -0.09    2.38   1
   2  -7   3 1195.05    9.48   1
   2  -6   3    4.89    3.23   1
   3 -25  -1    4.32    1.64   1
   3 -19   2   99.95    2.50   1
   3  13  -4    4.91    1.74   1
   3  15  -7   15.61    1.61   1
   4   9   0   11.20    1.92   1
   4  13  -3  570.77    3.91   1
   4  14  -4   11.32    1.69   1
   4  16  -7   11.24    1.54   1
   4  17 -10  105.08    2.24   1
   4  17  -9    4.06    1.44   1
   5 -24   1   93.01    2.56   1
   5 -19   3   30.18    1.93   1
   5 -15   4   50.28    2.24   1
   5   3   3   -0.24    2.39   1
   5   8   1  599.10    4.86   1
   5  16  -6   95.52    1.96   1
   5  17  -8   57.17    2.09   1
   6 -17   4    8.79    1.72   1
   6 -10   5   20.62    2.17   1
   6  12  -1    2.87    1.51   1
   6  13  -2   21.50    1.97   1
   6  15  -4    0.10    1.76   1
   6  16  -5   17.35    1.48   1
   6  17  -7   14.25    1.84   1
   7 -21   3   -0.32    1.95   1
   7 -12   5   27.61    2.16   1
   7  11   0    8.23    1.51   1
   7  17  -6   16.02    1.54   1
   8 -18   4   57.16    2.32   1
   8  11   0    7.45    1.67   1
   8  17  -6   50.88    1.81   1
   9 -13   5    0.67    2.19   1
  10  12  -1    7.08    1.76   1
  -4 -16 -12   10.75    1.91   1
  -4 -16 -11   12.31    1.79   1
  -4 -14  -9    8.06    1.78   1
  -4 -12  -8   18.50    1.85   1
  -4  -4  -8  577.95    6.51   1
  -3 -19  -8   62.37    1.82   1
  -3 -18  -7  169.22    2.31   1
  -3 -14  -5  112.68    2.43   1
  -3 -10  -4   36.49    2.56   1
  -3  -9  -4  961.13    6.36   1
  -3  -8  -4    4.99    2.44   1
  -3  -7  -4    1.57    2.41   1
  -3  -2  -5   23.67    3.39   1
  -3   3 -16   19.88    2.94   1
  -2 -22  -7    1.71    1.43   1
  -2 -21  -6   27.26    1.60   1
  -2 -18  -4   15.63    1.70   1
  -2 -16  -3   18.02    2.20   1
  -2   7 -10   22.14    2.34   1
  -1 -24  -6   23.58    1.63   1
  -1 -23  -5    6.56    1.49   1
  -1 -20  -3   75.02    1.90   1
  -1 -18  -2    6.82    1.55   1
  -1  10 -14   57.03    2.14   1
  -1  10 -12    7.05    1.69   1
  -1  10 -11  138.51    2.73   1
   0 -24  -4    2.09    1.53   1
   0 -19  -1    4.07    1.64   1
   0 -12   1   10.64    2.88   1
   0 -11   1  222.79    3.83   1
   0  -5   1   24.86    4.92   1
   0  11  -8   23.19    1.80   1
   0  12 -14   32.29    1.92   1
   0  12 -13    2.29    1.66   1
   0  12 -11    8.33    1.69   1
   1 -25  -3   -0.22    1.58   1
   1 -22  -1    3.01    1.49   1
   1 -20   0   63.54    1.90   1
   1 -13   2  782.89    6.06   1
   1 -12   2   50.60    2.72   1
   1  -4   2   14.08    5.33   1
   1  12  -7   26.41    2.13   1
   1  13  -9  113.76    2.50   1
   2 -22   0  149.33    2.34   1
   2 -20   1    8.77    1.56   1
   2 -12   3   15.10    2.76   1
   2 -11   3  138.95    3.22   1
   2  -5   3  503.27    7.81   1
   2   9  -2   35.62    2.12   1
   2  12  -5    2.64    2.32   1
   2  13  -6   45.08    1.99   1
   2  14  -8  147.40    2.62   1
   2  15 -14   -0.38    1.88   1
   2  15 -12   26.79    1.88   1
   3 -22   1  146.32    2.30   1
   3   9  -1   30.56    2.13   1
   3  16 -11   67.63    2.13   1
   3  16 -10   13.05    1.46   1
   4 -21   2   15.15    1.51   1
   4 -18   3   19.25    1.77   1
   4  10  -1   66.53    2.53   1
   4  15  -6  100.60    2.08   1
   4  17 -12   29.55    2.06   1
   5 -20   3    5.25    1.75   1
   5 -16   4   18.32    1.93   1
   5  15  -5  107.69    2.04   1
   5  17  -9   65.30    2.13   1
   6 -11   5   91.62    2.84   1
   7 -13   5   47.05    2.26   1
   7   7   2  330.43    3.54   1
   7  12  -1  404.74    3.24   1
   7  14  -3   62.37    2.01   1
   7  15  -4   96.92    1.89   1
   7  17  -7   29.62    1.63   1
   8   9   1   25.37    2.01   1
   8  16  -5    2.31    1.42   1
   9   1   4   36.37    2.41   1
   9   9   1    5.58    1.40   1
   9  12  -1   13.19    1.43   1
   9  13  -2  103.02    2.22   1
   9  15  -4   18.96    1.85   1
   9  16  -5    0.27    1.48   1
  10 -12   5    3.09    2.60   1
  10   4   3    1.15    1.48   1
  10  14  -3    7.15    1.49   1
  11  -1   4   31.93    2.49   1
  11   3   3    1.64    1.80   1
  -4 -17 -12   12.66    1.97   1
  -4 -17 -11    1.02    1.78   1
  -4 -15  -9    6.02    1.65   1
  -4 -14  -8  118.10    2.51   1
  -4 -13  -8    6.74    1.54   1
  -4  -2  -9   82.15    4.38   1
  -3 -20  -8   39.76    1.99   1
  -3 -19  -7    2.12    1.71   1
  -3 -15  -5    3.02    1.55   1
  -3 -12  -4   15.86    2.49   1
  -3 -11  -4  191.49    3.05   1
  -3  -6  -4   16.42    2.07   1
  -3   2 -17   -0.00    3.24   1
  -3   4 -13    4.96    2.47   1
  -2 -23  -7   43.82    2.08   1
  -2 -22  -6   22.94    1.91   1
  -2 -19  -4  113.17    2.39   1
  -2 -17  -3   43.19    2.20   1
  -2   5  -7  223.60    4.55   1
  -2   7 -15    2.15    1.94   1
  -1 -21  -3    2.18    1.47   1
  -1 -19  -2  323.11    3.05   1
  -1 -11   0   69.99    3.33   1
  -1 -10   0   93.82    3.07   1
  -1  -9   0  848.19    6.89   1
  -1  -8   0   16.94    3.08   1
  -1  -7   0  178.81    4.97   1
  -1   6  -5    1.09    2.32   1
  -1   7  -6   40.33    2.58   1
  -1   9  -9    1.57    1.96   1
   0 -25  -4   -0.09    1.51   1
   0 -22  -2   30.41    1.57   1
   0 -20  -1    0.96    1.52   1
   0 -13   1    9.43    2.22   1
   0  10  -7  151.85    2.95   1
   1 -23  -1   -0.13    1.79   1
   1 -21   0   98.92    2.35   1
   1 -14   2   68.48    2.99   1
   1  13 -15    0.49    1.91   1
   1  13 -10    3.19    1.72   1
   2 -23   0    8.14    1.52   1
   2 -21   1   -0.93    1.75   1
   2 -13   3  508.62    4.98   1
   2  10  -3  261.34    3.27   1
   2  14  -9   60.42    2.09   1
   3 -20   2    9.67    1.61   1
   3   5   1    0.50    2.63   1
   3  10  -2  252.00    3.11   1
   3  13  -5   70.71    2.10   1
   3  15  -8    8.13    1.51   1
   3  16 -13   -0.96    1.51   1
   4 -22   2    7.68    1.77   1
   4 -19   3    4.84    1.73   1
   4  13  -4  177.85    2.74   1
   4  16  -9   -2.87    1.79   1
   5 -17   4    5.16    1.74   1
   5  12  -2    0.67    1.64   1
   5  13  -3   12.32    1.57   1
   6 -18   4    8.67    1.78   1
   6 -12   5   -1.27    1.62   1
   6   6   2  225.19    3.41   1
   6   8   1   -4.66    2.14   1
   6  15  -5   35.59    1.92   1
   6  17  -8    5.00    1.48   1
   7 -14   5    2.98    1.80   1
   7  10   0   39.95    1.99   1
   7  16  -6   -3.99    1.69   1
   8 -19   4   13.48    2.06   1
   8   1   4    1.60    2.01   1
   8  13  -2   29.97    1.49   1
   8  14  -3   14.46    1.41   1
   9 -14   5   38.44    2.35   1
  10 -13   5   12.03    2.75   1
  10  10   0   43.69    1.68   1
  11  12  -2   -1.78    1.55   1
  12  -4   4    1.06    3.05   1
  -4 -18 -11   10.85    1.89   1
  -4 -16  -9   30.15    1.56   1
  -4 -15  -8   13.60    1.81   1
  -3 -21  -8    2.76    1.78   1
  -3 -20  -7   20.28    1.81   1
  -3 -16  -5    8.83    1.56   1
  -3 -14  -4    0.14    2.14   1
  -3 -13  -4    2.70    1.80   1
  -3  -5  -4   57.26    2.89   1
  -3   2  -8   89.32    5.32   1
  -2 -20  -4   -0.23    1.74   1
  -2 -18  -3   87.22    2.38   1
  -2   4  -6  350.88    5.66   1
  -2   7 -13   39.20    2.28   1
  -1 -24  -5   -1.72    1.53   1
  -1 -20  -2   17.89    1.96   1
  -1 -13   0   64.64    2.94   1
  -1 -12   0   25.21    2.42   1
  -1  -6   0   61.01    3.83   1
   0 -23  -2   38.47    1.99   1
   0 -21  -1  169.60    2.36   1
   0 -14   1   31.68    2.39   1
   0  -4   1    7.37    4.52   1
   0  11 -16   21.51    2.05   1
   1 -15   2   17.99    2.61   1
   1   3   0 1246.61   11.62   1
   1   5  -1    5.46    4.15   1
   1   8  -3 1110.84    6.70   1
   1  11  -6  304.59    3.27   1
   1  13 -13   -1.50    1.72   1
   1  13 -12   49.71    1.95   1
   2 -14   3   -1.63    2.48   1
   2   3   1   38.31    4.51   1
   3 -23   1   16.07    1.67   1
   3 -21   2   29.52    1.98   1
   3 -11   4  198.42    3.80   1
   3 -10   4   35.22    2.72   1
   3  -9   4  939.08    7.48   1
   3  -8   4    5.65    2.48   1
   3  12  -4   67.81    2.22   1
   3  14  -7   26.14    1.65   1
   3  15 -10   18.02    1.78   1
   4 -20   3    5.70    1.81   1
   4   1   3  267.53    5.94   1
   4   8   0    3.30    1.80   1
   4  12  -3   71.57    2.13   1
   4  15  -7  115.57    2.03   1
   4  16 -10   19.78    1.58   1
   5 -21   3    9.73    1.88   1
   5   7   1   -0.63    2.18   1
   5   9   0  873.51    5.02   1
   5  15  -6    8.95    1.36   1
   5  16  -8   35.37    1.64   1
   5  17 -11  115.10    2.21   1
   6 -19   4    6.28    1.75   1
   6 -13   5  369.39    4.25   1
   6   0   4   37.61    3.35   1
   6  11  -1   81.83    2.04   1
   6  12  -2  549.79    3.65   1
   6  14  -4   63.78    1.77   1
   6  16  -7   36.89    1.57   1
   6  17 -10   42.81    1.80   1
   7 -15   5    0.40    1.85   1
   7  11  -1   11.16    1.81   1
   7  17  -9    6.30    1.60   1
   8   4   3    9.31    1.70   1
   8  10   0  217.31    2.60   1
   8  15  -5  132.16    2.24   1
   8  16  -6   -0.78    1.41   1
   9 -15   5    0.85    2.32   1
   9   8   1   17.55    1.80   1
   9  11  -1   32.11    1.80   1
   9  15  -5   11.75    1.76   1
  10   3   3  139.94    2.80   1
  10  11  -1   19.26    1.45   1
  10  13  -3   78.99    2.07   1
  10  14  -4    8.43    1.54   1
  11   2   3    0.49    1.76   1
  11   9   0  107.53    2.11   1
  -4 -17  -9   10.47    1.51   1
  -4 -16  -8  299.41    3.18   1
  -4  -3  -8    0.21    2.87   1
  -3 -17  -5   -0.06    1.51   1
  -3 -15  -4  417.28    3.58   1
  -3  -4  -4   77.31    3.61   1
  -2 -23  -6    2.11    1.46   1
  -2   6 -16    8.18    2.08   1
  -2   6  -9    6.88    2.38   1
  -1 -25  -5    4.79    1.61   1
  -1 -22  -3  186.45    2.35   1
  -1 -14   0    4.78    2.13   1
  -1   8  -8  122.46    2.95   1
  -1   9 -15    8.30    1.78   1
  -1   9 -14   37.20    2.04   1
   0 -22  -1   24.03    1.97   1
   0 -16   1   31.29    2.51   1
   0 -15   1  623.16    4.76   1
   0   7  -4   16.18    2.56   1
   0   8  -5   83.43    2.76   1
   0  10  -8    3.37    2.02   1
   0  11 -14  115.63    2.32   1
   0  11 -11   37.73    1.91   1
   0  11 -10  114.22    2.25   1
   1 -24  -1   67.28    1.84   1
   1 -22   0   44.75    1.80   1
   1 -16   2   46.17    2.59   1
   1   9  -4  635.44    4.84   1
   2 -24   0   -1.76    1.47   1
   2 -22   1    3.72    1.44   1
   2 -15   3   71.95    2.37   1
   2  -4   3   48.73    4.49   1
   2   5   0   30.73    2.78   1
   2  12  -6  240.96    2.92   1
   2  13  -8   27.03    1.94   1
   2  14 -14   65.55    2.18   1
   2  14 -12   11.09    1.69   1
   2  14 -11   37.56    1.66   1
   3 -24   1    1.84    1.84   1
   3 -13   4   -1.88    2.29   1
   3 -12   4   16.87    2.65   1
   3  -7   4    0.84    2.40   1
   3   8  -1  502.44    4.39   1
   3  14  -8  230.65    2.76   1
   3  15 -14    3.29    1.94   1
   3  15 -13   26.86    1.94   1
   3  15 -11   28.70    1.58   1
   4 -23   2    0.56    1.48   1
   4  14  -6   28.89    1.66   1
   4  16 -13   14.41    1.67   1
   5 -22   3    6.70    1.82   1
   5 -18   4   37.62    1.66   1
   5  14  -5   85.83    1.97   1
   5  16  -9   18.80    1.53   1
   6 -14   5    0.37    1.70   1
   6  16  -8   15.51    1.48   1
   7   6   2   11.55    2.00   1
   7  13  -3    9.72    1.40   1
   7  14  -4  167.25    2.18   1
   7  16  -7  111.88    1.93   1
   8   8   1    6.61    1.50   1
   8  12  -2  118.79    2.22   1
   8  13  -3    0.94    1.57   1
   9  12  -2   10.27    1.30   1
   9  14  -4    2.51    1.41   1
  10   9   0   -2.10    1.51   1
  11  -2   4    0.47    2.24   1
  11  11  -2   -0.34    1.73   1
  -4 -18  -9    9.69    1.50   1
  -4 -17  -8   16.63    1.53   1
  -4 -12  -6   49.18    2.33   1
  -4 -11  -6  125.71    2.74   1
  -4 -10  -6  337.26    3.57   1
  -4  -9  -6    3.45    2.15   1
  -4  -8  -6  141.76    3.13   1
  -3 -22  -8    1.94    1.50   1
  -3 -21  -7    2.42    1.44   1
  -3 -18  -5  133.90    2.21   1
  -3 -16  -4   37.05    1.72   1
  -3   3 -10   48.15    3.72   1
  -2 -24  -6   86.42    1.99   1
  -2 -21  -4   28.37    1.60   1
  -2 -19  -3  212.07    2.53   1
  -2 -11  -1  298.49    4.23   1
  -2 -10  -1    4.29    2.69   1
  -2  -9  -1   10.25    2.76   1
  -1 -23  -3    2.90    1.41   1
  -1 -21  -2   -2.27    1.48   1
  -1 -15   0  381.21    3.95   1
  -1  -5   0   30.92    4.46   1
  -1   3  -3   17.94    4.03   1
  -1   9 -12    4.26    1.58   1
  -1   9 -11    1.79    1.73   1
   0 -24  -2   27.77    1.61   1
   0 -17   1  138.24    2.84   1
   0  11 -13    2.42    1.59   1
   1 -25  -1   -0.50    1.92   1
   1 -23   0   32.24    1.65   1
   1 -17   2   66.10    2.20   1
   1  11  -7   76.79    2.17   1
   1  12  -9    6.73    1.43   1
   2 -25   0    2.04    1.57   1
   2 -23   1   30.68    1.92   1
   2 -16   3   21.59    2.02   1
   2   8  -2  576.50    4.83   1
   2   9  -3 1566.11    7.03   1
   2  11  -5   28.15    1.88   1
   2  13  -9  240.59    2.82   1
   3 -22   2   30.58    1.74   1
   3 -14   4    4.63    2.15   1
   3  -6   4   19.31    2.86   1
   3  12  -5 1234.85    5.48   1
   4 -24   2   36.38    2.06   1
   4 -21   3  164.73    2.42   1
   4   9  -1   70.88    2.17   1
   4  12  -4   63.74    2.31   1
   4  14  -7  109.46    2.34   1
   4  15  -9   65.59    1.81   1
   5 -19   4   79.66    2.16   1
   5   2   3   14.82    2.47   1
   5  11  -2   92.73    2.17   1
   5  12  -3    4.33    1.59   1
   5  16 -12   -2.35    1.91   1
   5  16 -11   12.71    1.55   1
   6 -20   4   41.92    2.00   1
   6 -15   5    4.60    1.61   1
   6  14  -5   94.28    1.85   1
   7 -16   5   88.53    2.38   1
   7   9   0   91.62    2.23   1
   7  15  -6   -2.27    1.32   1
   8   9   0    4.72    1.68   1
   8  15  -6   -0.26    1.37   1
   8  16  -8   11.75    1.55   1
   9 -16   5    0.81    2.14   1
  10  10  -1    1.39    1.60   1
  10  13  -4   25.04    1.81   1
  -4 -19  -9   74.81    1.89   1
  -4 -18  -8    1.27    1.44   1
  -4 -14  -6   28.72    2.06   1
  -4 -13  -6    2.32    1.47   1
  -4  -7  -6   27.64    2.33   1
  -3 -22  -7    2.71    1.48   1
  -3 -19  -5    1.00    1.41   1
  -3 -17  -4  125.81    2.17   1
  -2 -22  -4   53.81    1.75   1
  -2 -20  -3   13.26    1.59   1
  -2 -14  -1    3.81    2.60   1
  -2 -13  -1 1063.43    5.88   1
  -2 -12  -1    6.42    2.17   1
  -2  -8  -1   -2.19    2.44   1
  -2   6 -15    0.78    1.91   1
  -2   6 -10   18.25    2.29   1
  -1 -24  -3    6.04    1.46   1
  -1 -22  -2   19.50    1.49   1
  -1 -17   0   53.07    2.55   1
  -1 -16   0   75.19    2.40   1
  -1   8  -9  313.21    3.93   1
   0 -25  -2    7.12    1.55   1
   0 -23  -1   68.79    1.86   1
   0 -18   1    7.18    2.16   1
   0   4  -2   71.66    4.32   1
   0   9  -7   34.78    2.26   1
   0  10 -16   15.62    1.94   1
   1 -24   0    7.20    1.82   1
   1 -18   2    3.00    1.65   1
   1  -3   2    9.01    5.28   1
   1  10  -6   19.03    2.17   1
   1  12 -13   52.82    1.95   1
   1  12 -12   43.14    1.81   1
   1  12 -10   17.31    1.52   1
   2 -17   3   43.74    1.92   1
   2  13 -15   15.00    1.97   1
   3 -25   1    8.01    1.65   1
   3 -23   2   -1.75    1.49   1
   3 -15   4  410.02    3.89   1
   3   9  -2  164.26    2.63   1
   3  11  -4   50.28    2.02   1
   3  13  -7   12.18    1.57   1
   3  14 -10   96.07    2.14   1
   4 -22   3    1.61    1.75   1
   4  11  -3  240.38    2.81   1
   4  15 -13   19.91    1.93   1
   4  15 -10   -3.54    1.36   1
   5 -23   3    5.98    1.53   1
   5 -20   4   39.54    1.95   1
   5   8   0   13.29    1.71   1
   5  14  -6   43.67    1.65   1
   5  15  -8   95.26    1.97   1
   6 -21   4   -1.72    1.81   1
   6 -16   5   11.52    1.74   1
   6   5   2    1.28    1.90   1
   6   7   1    8.38    1.66   1
   6  10  -1    0.34    1.51   1
   6  11  -2  140.57    2.31   1
   6  13  -4    2.66    1.37   1
   6  15  -7   -1.70    1.36   1
   6  16 -11    2.12    1.88   1
   6  16 -10   49.67    1.74   1
   7 -17   5    0.98    1.62   1
   7   3   3    5.94    2.15   1
   7  10  -1   32.24    1.81   1
   7  13  -4    6.46    1.70   1
   7  15  -7   10.66    1.46   1
   7  16 -10   30.40    2.04   1
   7  16  -9   13.17    1.57   1
   8   0   4  229.63    4.06   1
   8   3   3  109.91    2.79   1
   8  14  -5   68.61    1.70   1
   9   7   1    4.44    1.53   1
   9  10  -1  216.04    2.64   1
   9  13  -4   -1.37    1.56   1
   9  14  -5    8.63    1.39   1
   9  15  -7    1.07    1.49   1
  10   2   3    2.80    1.67   1
  10  12  -3   22.74    1.53   1
  11   1   3    4.76    1.93   1
  -5 -14 -13    3.67    2.13   1
  -5 -14 -12   44.94    2.02   1
  -5 -13 -13    1.38    1.75   1
  -5 -13 -12   -0.24    1.69   1
  -5 -12 -13   73.58    2.36   1
  -5 -12 -12   -1.67    1.70   1
  -5 -11 -13   26.87    1.88   1
  -5 -11 -12   30.19    1.90   1
  -5 -10 -13   11.69    1.80   1
  -5 -10 -12    7.03    1.62   1
  -5  -9 -13    2.18    1.85   1
  -5  -9 -12   60.64    2.42   1
  -5  -8 -13   24.96    2.32   1
  -5  -8 -12   37.13    2.43   1
  -4 -20  -9    0.47    1.46   1
  -4 -19  -8   -1.13    1.39   1
  -4 -16  -6  193.15    2.78   1
  -4 -15  -6    3.84    1.53   1
  -4  -6  -6   49.58    2.54   1
  -3 -23  -7   36.42    1.70   1
  -3 -20  -5   34.29    1.61   1
  -3 -19  -4    4.23    1.77   1
  -3 -18  -4   29.17    1.67   1
  -3   2 -16   13.03    2.83   1
  -3   3 -14  109.61    3.55   1
  -2 -23  -4    6.87    1.44   1
  -2 -21  -3    5.37    1.39   1
  -2 -15  -1    8.11    1.95   1
  -2  -7  -1 2228.67   10.47   1
  -1 -25  -3   -0.19    1.82   1
  -1 -23  -2    9.17    1.52   1
  -1 -18   0   87.32    2.46   1
  -1  -4   0   24.42    5.67   1
  -1   8 -15   26.42    2.03   1
   0 -26  -2   -1.49    1.94   1
   0 -24  -1    0.45    1.47   1
   0 -19   1    6.37    2.02   1
   0 -13   2    2.00    2.67   1
   0 -12   2  419.33    4.62   1
   0 -11   2  263.58    3.87   1
   0 -10   2  367.12    4.54   1
   0  -9   2   -0.39    3.16   1
   0  -3   1 2225.87   16.48   1
   0  10 -10    9.27    1.77   1
   1 -26  -1   -1.10    1.63   1
   1 -19   2  307.74    3.18   1
   1 -13   3    7.00    2.67   1
   1 -12   3   11.52    2.64   1
   1 -11   3   50.50    2.59   1
   1 -10   3 1772.07    9.13   1
   1  -9   3    3.65    2.73   1
   2 -24   1   -1.24    1.46   1
   2 -18   3   93.15    2.23   1
   2  11  -6  309.05    3.43   1
   2  12  -8   44.45    2.09   1
   2  13 -14    6.84    1.44   1
   2  13 -12   35.55    1.78   1
   2  13 -11   16.66    1.45   1
   3 -24   2   30.00    1.95   1
   3 -16   4   35.82    1.87   1
   3   4   1  804.73    6.75   1
   3  13  -8   97.46    2.27   1
   3  14 -14   15.33    1.60   1
   3  14 -13    3.56    1.73   1
   3  14 -11   65.18    1.73   1
   4   7   0    0.33    1.65   1
   4  13  -6   53.20    1.77   1
   5 -21   4    3.94    1.74   1
   5   6   1 2026.29    8.37   1
   5  13  -5   88.86    1.84   1
   5  15  -9    4.01    1.37   1
   6 -17   5   23.64    1.78   1
   6  15  -8   48.88    1.65   1
   7 -18   5    1.27    1.68   1
   7   5   2  256.27    3.30   1
   7  12  -3  212.03    2.39   1
   7  14  -6  116.77    2.16   1
   8   7   1  366.41    3.48   1
   8  11  -2   17.27    1.44   1
   8  12  -3   -1.47    1.27   1
   8  15  -8    0.85    1.73   1
   9  11  -2   80.64    1.74   1
  10   8   0    9.22    1.30   1
  11  -3   4   -0.38    2.19   1
  11  10  -2    7.69    1.42   1
  11  11  -3   14.68    1.53   1
  12   2   2    5.34    1.97   1
  -5 -15 -12   48.55    2.16   1
  -5 -14 -10    3.08    1.64   1
  -5 -13 -10   -1.00    1.63   1
  -5 -12 -10   14.03    1.80   1
  -5 -11 -10   30.80    1.83   1
  -5 -10 -10   94.97    2.44   1
  -5  -9 -10  222.35    3.40   1
  -5  -7 -13    4.99    2.35   1
  -5  -7 -12    8.88    2.14   1
  -4 -20  -8    7.29    1.47   1
  -4 -17  -6   48.74    1.76   1
  -4 -14  -5   79.74    2.28   1
  -4 -13  -5   30.54    1.79   1
  -4 -12  -5   15.64    1.77   1
  -4 -11  -5    1.49    1.67   1
  -4 -10  -5    1.21    1.84   1
  -4  -9  -5  234.08    3.45   1
  -3 -21  -5    0.75    1.44   1
  -3 -20  -4    9.54    1.75   1
  -3  -3  -4 1250.37    9.64   1
  -3  -1  -5   40.06    4.51   1
  -3   3 -13   -0.37    2.50   1
  -3   3 -11   19.49    2.76   1
  -2 -24  -4    6.05    1.48   1
  -2 -22  -3    0.86    1.47   1
  -2 -17  -1  110.30    2.60   1
  -2 -16  -1    0.21    1.78   1
  -2  -6  -1    0.21    2.76   1
  -2   5 -16   23.31    2.36   1
  -2   6 -13    2.80    1.90   1
  -2   6 -12   60.87    2.45   1
  -1 -24  -2   22.75    1.85   1
  -1 -19   0   36.71    1.77   1
  -1 -14   1  143.26    3.30   1
  -1 -13   1    8.25    2.28   1
  -1 -12   1 1210.26    6.80   1
  -1 -11   1    6.46    2.42   1
  -1 -10   1  118.71    3.26   1
  -1   5  -5   56.05    3.12   1
  -1   6  -6    8.66    2.16   1
  -1   7 -17    6.87    1.87   1
  -1   8 -14   53.35    2.21   1
   0 -25  -1    1.40    1.85   1
   0 -20   1    6.12    1.91   1
   0 -15   2   31.64    2.31   1
   0 -14   2    4.48    2.21   1
   0  -8   2   48.35    3.07   1
   0   9  -8   12.09    2.01   1
   0  10 -14   23.00    1.68   1
   0  10 -13   33.04    1.80   1
   0  10 -11   18.16    1.70   1
   1 -25   0    4.77    1.50   1
   1 -20   2   18.15    1.69   1
   1 -15   3   -4.27    2.41   1
   1 -14   3  184.27    3.23   1
   1  -8   3 1136.65    8.34   1
   1   7  -3   14.55    2.10   1
   1   8  -4   43.04    2.08   1
   1  11 -16    7.39    1.57   1
   1  11  -9   69.50    2.16   1
   2 -25   1   83.28    2.01   1
   2 -19   3  209.94    2.68   1
   2  10  -5    0.33    1.94   1
   3 -18   4   32.04    1.94   1
   3 -17   4  117.60    2.37   1
   3  -5   4   44.74    3.47   1
   4 -23   3   28.77    1.66   1
   4 -13   5   35.30    2.12   1
   4 -12   5   14.75    2.17   1
   4 -11   5    0.36    2.01   1
   4 -10   5    4.32    2.38   1
   4  -9   5  234.89    4.14   1
   4   8  -1  115.01    2.68   1
   4  13  -7   28.97    1.81   1
   4  14  -9  158.32    2.18   1
   5  10  -2    3.99    1.65   1
   5  11  -3   58.66    1.80   1
   5  14  -8   38.20    1.97   1
   5  15 -12    0.12    1.48   1
   5  15 -11    1.07    1.37   1
   6 -22   4   77.83    2.00   1
   6 -18   5   -0.68    1.64   1
   6  13  -5  233.46    2.38   1
   6  14  -7   40.74    1.81   1
   7 -19   5   10.46    1.83   1
   7   8   0    9.29    1.89   1
   7  15  -9   24.66    1.82   1
   8   8   0  174.01    2.64   1
   8  14  -6   -0.25    1.32   1
   8  15  -9   12.50    1.88   1
   9  13  -5   23.12    1.40   1
  10   9  -1    2.87    1.22   1
  10  11  -3   23.88    1.72   1
  10  12  -4   -0.06    1.32   1
  -5 -16 -10   25.12    1.80   1
  -5 -15 -10   92.76    2.17   1
  -5 -14  -9    2.87    1.58   1
  -5 -13  -9   49.66    1.98   1
  -5 -12  -9   61.11    2.08   1
  -5 -11  -9    7.13    1.71   1
  -5 -10  -9   -0.90    1.65   1
  -5  -9  -9   21.42    2.05   1
  -5  -8 -15    8.91    2.54   1
  -5  -8 -10    6.65    1.87   1
  -4 -21  -8    2.18    1.48   1
  -4 -19  -6   -1.71    1.68   1
  -4 -18  -6    7.86    1.38   1
  -4 -16  -5    5.89    1.82   1
  -4 -15  -5  134.59    2.27   1
  -4  -8  -5   61.78    2.52   1
  -4  -5  -6   36.24    2.36   1
  -4  -2  -8  567.33    8.73   1
  -3 -22  -5   -0.96    1.46   1
  -3 -21  -4  144.86    2.42   1
  -3 -13  -2  234.26    3.66   1
  -3 -12  -2   60.37    2.30   1
  -3 -11  -2   17.81    2.50   1
  -3 -10  -2   33.42    2.61   1
  -3   1 -17    4.62    2.67   1
  -2 -25  -4    8.06    1.92   1
  -2 -23  -3    5.06    1.44   1
  -2 -18  -1   24.19    1.84   1
  -2   1  -4   39.53    6.52   1
  -1 -20   0   67.23    1.83   1
  -1 -16   1   37.82    2.64   1
  -1 -15   1   24.80    2.29   1
  -1  -9   1   26.09    2.79   1
  -1  -8   1   19.88    3.44   1
  -1   7  -8   38.48    2.26   1
  -1   8 -12  106.50    2.36   1
  -1   8 -11   11.75    1.69   1
   0 -21   1  163.39    2.60   1
   0 -17   2   74.05    2.57   1
   0 -16   2  132.67    2.70   1
   0  -7   2   64.39    3.48   1
   0   6  -4   27.72    2.64   1
   0   7  -5  871.46    5.69   1
   0   9 -16    7.62    1.75   1
   1 -26   0   10.82    1.73   1
   1 -21   2    8.12    1.42   1
   1 -16   3  772.40    5.05   1
   1  10  -7  496.53    3.77   1
   1  11 -15   76.60    1.81   1
   1  11 -10   12.96    1.74   1
   2 -20   3   15.95    1.59   1
   2 -14   4   -1.39    2.30   1
   2 -13   4   66.67    2.49   1
   2 -12   4  126.77    2.88   1
   2 -11   4    2.45    1.92   1
   2 -10   4  386.84    4.92   1
   2   7  -2   52.47    2.33   1
   2   8  -3   26.99    2.21   1
   2  12 -15   -0.12    1.76   1
   2  12  -9   14.10    1.44   1
   3 -25   2   11.09    1.62   1
   3 -19   4   -0.21    1.78   1
   3   7  -1   21.19    1.93   1
   3  10  -4  101.02    2.42   1
   3  11  -5   89.69    2.16   1
   3  12  -7  182.99    2.72   1
   3  13 -10  126.12    2.30   1
   4 -24   3    0.50    1.53   1
   4 -15   5  129.46    2.72   1
   4 -14   5   82.75    2.45   1
   4  10  -3   97.00    2.09   1
   4  11  -4   14.12    1.69   1
   4  14 -13   28.67    1.86   1
   4  14 -12   28.79    1.78   1
   4  14 -10    6.92    1.40   1
   5 -22   4   11.19    1.49   1
   5  13  -6   88.28    1.89   1
   5  14  -9   51.02    1.86   1
   6 -19   5  111.00    2.52   1
   6  -1   4    3.07    2.81   1
   6   6   1    2.24    1.94   1
   6   9  -1  409.46    3.31   1
   6  10  -2   86.63    2.19   1
   6  12  -4    2.79    1.31   1
   6  14  -8    4.25    1.60   1
   6  15 -11   28.72    1.64   1
   7 -20   5    0.63    2.07   1
   7   9  -1   10.21    1.76   1
   7  12  -4   12.25    1.58   1
   7  14  -7   87.75    1.74   1
   7  15 -10    1.27    1.44   1
   8  13  -5    3.09    1.28   1
   9  -1   4   37.07    2.32   1
   9   6   1   36.47    1.83   1
   9   9  -1    7.30    1.34   1
   9  10  -2   45.22    1.74   1
   9  12  -4   19.81    1.37   1
   9  14  -7   53.55    1.73   1
  10   7   0    5.32    1.52   1
  11   0   3   92.40    2.54   1
  11   9  -2   20.38    1.73   1
  11  10  -3   40.09    1.94   1
  -5 -17 -10    5.47    1.75   1
  -5 -16  -9    8.84    1.68   1
  -5 -15  -9   18.32    1.37   1
  -5  -8  -9   35.10    2.21   1
  -5  -7 -10    8.53    1.96   1
  -5  -6 -13   83.67    3.27   1
  -5  -6 -12   -0.85    2.21   1
  -4 -20  -6    2.86    1.69   1
  -4 -18  -5    5.62    1.71   1
  -4 -17  -5    8.22    1.50   1
  -4  -7  -5   75.97    2.71   1
  -3 -23  -5    3.23    1.45   1
  -3 -22  -4   25.67    1.86   1
  -3 -16  -2   52.33    2.24   1
  -3 -15  -2  178.81    2.76   1
  -3 -14  -2   65.72    2.22   1
  -3  -9  -2  331.22    3.86   1
  -2 -24  -3   23.55    1.51   1
  -2 -19  -1  374.81    3.24   1
  -2 -14   0  111.17    3.26   1
  -2 -13   0   54.18    2.50   1
  -2 -12   0    8.85    2.18   1
  -2 -11   0    0.67    2.19   1
  -2 -10   0 1295.53    7.54   1
  -2  -5  -1 1750.49   10.32   1
  -2   4  -7   10.06    2.51   1
  -2   5  -9   10.20    2.38   1
  -1 -25  -2   70.94    1.87   1
  -1 -21   0   92.18    2.11   1
  -1 -17   1   21.19    2.02   1
   0 -26  -1    1.27    1.59   1
   0 -22   1   22.88    1.89   1
   0 -18   2   91.73    2.31   1
   1 -22   2   14.59    1.95   1
   1 -18   3   45.53    2.38   1
   1 -17   3   -3.24    1.72   1
   1  -7   3   81.67    3.28   1
   1   4  -1   41.29    3.56   1
   1   9  -6   34.97    2.16   1
   1  11 -13  156.11    2.26   1
   1  11 -12  159.40    2.25   1
   2 -21   3    2.92    1.42   1
   2 -16   4  192.06    3.23   1
   2 -15   4   74.96    2.28   1
   2  -9   4   51.12    2.51   1
   2   4   0  866.69    7.12   1
   2  12 -14   99.86    1.95   1
   2  12 -12   24.28    1.74   1
   2  12 -11   95.50    2.12   1
   3 -20   4    6.82    1.74   1
   3   8  -2    5.04    1.63   1
   3  13 -14   23.48    1.50   1
   3  13 -11   37.97    1.52   1
   4 -17   5   10.88    1.75   1
   4 -16   5    7.99    1.83   1
   4  -8   5   62.51    2.95   1
   4  12  -6  386.10    3.10   1
   5 -23   4    0.97    1.84   1
   5   7   0   11.25    1.79   1
   5  12  -5    8.82    1.40   1
   6 -20   5   -0.10    1.68   1
   7   2   3  551.09    5.13   1
   7  11  -3  152.79    2.11   1
   7  13  -6   62.44    1.64   1
   8   2   3    3.50    1.75   1
   8   6   1   -0.76    1.65   1
   8  10  -2   51.52    1.66   1
   8  11  -3   30.46    1.41   1
   8  13  -6    1.45    1.26   1
   8  14  -8    7.65    1.35   1
   9  14  -8   48.79    1.74   1
  10   1   3    5.59    1.69   1
  10   8  -1   37.70    1.68   1
  10  11  -4   19.43    1.70   1
  11   6   0    1.10    1.46   1
  12   1   2    0.67    1.85   1
  -5 -18 -10   12.53    1.54   1
  -5 -18  -9   33.17    1.92   1
  -5 -17  -9    0.28    1.38   1
  -5  -7 -15   11.65    2.87   1
  -4 -21  -6   18.33    1.82   1
  -4 -19  -5   27.28    1.85   1
  -4  -6  -5    6.03    2.48   1
  -3 -24  -5   46.45    1.74   1
  -3 -23  -4   35.33    1.91   1
  -3 -18  -2    6.31    1.98   1
  -3 -17  -2   -2.21    1.54   1
  -3  -8  -2    6.83    1.96   1
  -2 -25  -3   23.71    1.97   1
  -2 -21  -1    0.08    1.76   1
  -2 -20  -1    9.41    1.52   1
  -2 -16   0  488.90    4.03   1
  -2 -15   0   32.02    2.17   1
  -2  -9   0   51.60    2.66   1
  -1 -26  -2   17.93    1.65   1
  -1 -22   0   45.15    1.78   1
  -1 -19   1   20.01    2.16   1
  -1 -18   1  236.02    2.93   1
  -1  -7   1  183.17    4.17   1
  -1   1  -2  938.46   18.42   1
  -1   6 -17    3.31    1.99   1
  -1   7 -15   77.97    2.31   1
  -1   7  -9   30.99    2.15   1
   0 -23   1   64.18    2.16   1
   0 -19   2    7.12    1.62   1
   0  -6   2 1091.72    8.57   1
   0   8  -7   60.16    2.04   1
   0   9 -14    1.24    1.47   1
   0   9 -10    4.34    1.68   1
   1 -23   2    9.61    1.88   1
   1 -19   3    2.30    2.02   1
   1  10 -16    6.33    1.75   1
   2 -22   3    7.00    1.46   1
   2 -17   4   17.28    1.67   1
   2  -8   4  142.04    3.68   1
   2  -3   3   48.85    4.72   1
   2  10  -6    1.05    1.63   1
   2  11  -8  191.74    2.47   1
   3 -21   4  144.78    2.52   1
   3  12  -8    9.51    1.44   1
   4 -18   5    1.75    1.72   1
   4   6   0  148.54    2.57   1
   4  13 -10    8.96    1.59   1
   4  13  -9    2.33    1.33   1
   5   1   3    1.98    1.99   1
   5   5   1   36.20    2.21   1
   5   9  -2   40.31    2.04   1
   5  10  -3  423.18    3.24   1
   5  13  -8   36.62    1.88   1
   5  14 -12   87.30    1.80   1
   6 -21   5    0.81    1.71   1
   6  12  -5   -0.22    1.33   1
   6  13  -7  121.11    1.94   1
   6  14 -11   77.06    2.02   1
   6  14 -10   81.23    1.76   1
   7 -13   6    1.75    1.93   1
   7 -12   6    5.92    1.92   1
   7  14 -10   11.78    1.73   1
   7  14  -9    6.72    1.37   1
   8 -13   6    3.63    2.14   1
   8 -12   6  108.19    3.41   1
   8  -1   4    0.95    1.87   1
   8  12  -5   32.18    1.61   1
   8  14  -9   44.32    1.60   1
   9  11  -4    8.53    1.48   1
   9  12  -5   95.22    1.73   1
   9  13  -7    6.68    1.36   1
  10  10  -3   40.12    1.47   1
  10  12  -6   29.20    1.78   1
  11  -4   4    0.72    2.08   1
  -5 -19  -9   22.14    1.84   1
  -5 -15  -7    6.64    1.65   1
  -5 -14  -7   56.48    1.98   1
  -5 -13  -7   50.12    2.06   1
  -5 -12  -7    2.69    1.68   1
  -5 -11  -7   11.43    1.83   1
  -5  -7  -9   63.11    2.42   1
  -5  -6 -10    1.03    2.10   1
  -4 -22  -6   39.56    1.96   1
  -4 -20  -5   21.49    1.50   1
  -4  -4  -6  208.96    4.06   1
  -3 -24  -4   -0.53    1.75   1
  -3 -19  -2  105.35    2.13   1
  -3  -7  -2  628.12    5.52   1
  -2 -22  -1    1.63    1.75   1
  -2 -18   0    9.39    1.69   1
  -2 -17   0   38.49    1.93   1
  -2  -8   0  746.01    6.08   1
  -2   3  -6    1.06    2.55   1
  -2   5 -10  129.22    2.99   1
  -1 -23   0   27.74    1.68   1
  -1 -20   1   46.38    2.17   1
  -1  -3   0 1302.39   11.32   1
  -1   7 -14   66.22    2.24   1
   0 -24   1    0.81    1.85   1
   0 -20   2    1.31    1.63   1
   0   9 -13    5.66    1.46   1
   0   9 -11  203.31    2.76   1
   1 -24   2   23.10    1.92   1
   1 -20   3   75.60    2.02   1
   1  -6   3    4.29    2.54   1
   1   7  -4   43.65    2.42   1
   1  10 -15    1.00    1.58   1
   1  10  -9  193.80    2.52   1
   2 -23   3    5.17    1.42   1
   2 -19   4  105.56    2.41   1
   2 -18   4   10.58    1.75   1
   2  -7   4  172.98    4.05   1
   2   9  -5  329.24    3.43   1
   2  11 -15    7.91    1.72   1
   2  11  -9  175.41    2.48   1
   3 -22   4   18.16    1.87   1
   3 -15   5    0.42    1.89   1
   3 -14   5  119.36    2.72   1
   3 -13   5    7.18    2.11   1
   3 -12   5  633.19    5.22   1
   3 -11   5   23.09    2.46   1
   3  10  -5  249.17    2.70   1
   3  12 -10   38.50    1.84   1
   4 -19   5   25.39    1.87   1
   4  -7   5   76.12    3.40   1
   4   7  -1  511.46    4.05   1
   4  10  -4  166.25    2.41   1
   4  12  -7    0.49    1.37   1
   4  13 -13   13.68    1.37   1
   4  13 -12   23.88    1.40   1
   5  12  -6   32.07    1.53   1
   5  13  -9   15.23    1.60   1
   6   8  -1   37.49    2.13   1
   6   9  -2   13.43    1.81   1
   6  11  -4  145.44    2.09   1
   6  13  -8   68.87    1.81   1
   7 -15   6  141.68    2.88   1
   7 -14   6    8.23    1.80   1
   7 -11   6    6.56    1.95   1
   7   7   0   96.09    2.03   1
   7  11  -4    2.59    1.32   1
   7  13  -7   13.33    1.25   1
   8 -15   6    0.47    2.01   1
   8 -14   6   22.63    2.16   1
   8 -11   6   -0.12    2.19   1
   8   7   0   23.26    1.56   1
   9   5   1   20.70    1.65   1
   9   8  -1  162.37    2.19   1
   9   9  -2    4.21    1.25   1
   9  13  -8    0.90    1.34   1
  10   6   0   15.15    1.53   1
  11  -1   3    3.95    1.66   1
  11   8  -2   17.81    1.35   1
  11   9  -3    1.26    1.26   1
  12   7  -2    6.12    1.42   1
  -5 -17  -7    3.84    1.57   1
  -5 -16  -7  238.53    2.62   1
  -5 -10  -7  525.25    4.26   1
  -5  -5 -13   42.86    3.25   1
  -5  -5 -12   36.17    2.93   1
  -4 -23  -6   20.34    1.59   1
  -4 -21  -5   12.05    1.44   1
  -4 -14  -3    7.50    1.98   1
  -4 -13  -3    2.78    1.99   1
  -3 -20  -2   16.74    1.49   1
  -3 -16  -1  553.22    4.17   1
  -3 -15  -1    0.65    1.78   1
  -3 -14  -1  111.12    2.39   1
  -3 -13  -1   43.96    2.33   1
  -3 -12  -1   12.56    2.03   1
  -3 -11  -1   33.71    2.66   1
  -2 -23  -1   32.61    1.86   1
  -2 -20   0   41.33    2.24   1
  -2 -19   0   91.66    2.11   1
  -2  -4  -1    1.11    3.53   1
  -2   4 -16   17.61    1.94   1
  -2   5 -13   29.98    2.09   1
  -1 -24   0    4.06    1.52   1
  -1 -21   1   18.49    1.68   1
  -1  -6   1 2649.68   12.19   1
  -1   7 -12   77.00    2.27   1
  -1   7 -11   61.68    2.06   1
   0 -22   2   33.57    1.96   1
   0 -21   2   46.36    1.78   1
   0   8 -16    8.12    1.64   1
   0   8  -8   23.59    1.98   1
   1 -21   3    3.47    1.52   1
   1   2   0    9.43    3.05   1
   1   6  -3 2602.17    9.80   1
   1   9  -7   -0.64    1.49   1
   1  10 -13    3.73    1.51   1
   1  10 -12   79.05    2.06   1
   1  10 -10  124.39    2.07   1
   2 -24   3   24.31    1.87   1
   2 -20   4   -1.67    1.73   1
   2  11 -14   94.71    1.82   1
   2  11 -12   65.58    1.88   1
   2  11 -11    5.31    1.57   1
   3 -17   5    1.67    1.80   1
   3 -16   5    8.37    1.58   1
   3 -10   5   24.78    2.28   1
   3   6  -1   84.67    2.60   1
   3   9  -4  398.22    3.36   1
   3  11  -7  385.00    3.08   1
   3  12 -14    4.70    1.38   1
   3  12 -11   42.87    1.53   1
   4 -20   5   24.49    1.77   1
   4   9  -3   18.34    1.62   1
   4  11  -6  100.82    2.28   1
   5  -2   4   25.74    3.56   1
   5  11  -5   78.58    1.84   1
   5  13 -12    2.66    1.62   1
   6   5   1    7.11    1.89   1
   7 -17   6    6.89    1.83   1
   7 -16   6    8.41    1.57   1
   7 -10   6    9.27    2.25   1
   7   8  -1   81.97    1.88   1
   7  10  -3    5.78    1.29   1
   7  12  -6    7.81    1.28   1
   8 -17   6    0.09    2.12   1
   8 -16   6   -0.83    1.86   1
   8 -10   6   -0.19    2.38   1
   8   5   1  238.19    2.92   1
   8   9  -2   41.70    1.48   1
   8  10  -3   21.58    1.34   1
   8  12  -6   19.56    1.28   1
   8  13  -9   24.56    1.68   1
   9  -6   5  315.86    6.82   1
   9  -2   4   -0.30    1.74   1
   9  11  -5   55.46    1.71   1
  10   7  -1   37.77    1.64   1
  10   9  -3    6.75    1.50   1
  10  10  -4   82.92    1.64   1
  10  12  -7    2.42    1.39   1
  11  -8   5    0.02    0.95   1
  11   5   0   13.18    1.24   1
  11  10  -5   41.47    1.85   1
  12   0   2    0.49    1.56   1
  -5 -19  -7    6.43    1.67   1
  -5 -18  -7   17.66    1.41   1
  -5 -16  -6   -2.26    1.69   1
  -5 -15  -6    6.15    1.70   1
  -5 -14  -6   11.21    1.76   1
  -5 -13  -6  353.75    3.38   1
  -5 -12  -6    3.70    1.66   1
  -5 -11  -6  125.62    2.47   1
  -5  -9  -7    1.05    1.72   1
  -5  -6 -15    3.57    3.03   1
  -5  -6  -9   75.72    2.81   1
  -4 -22  -5   17.14    1.51   1
  -4 -17  -3  146.69    2.51   1
  -4 -16  -3    8.48    1.57   1
  -4 -15  -3  477.34    3.65   1
  -4 -12  -3    0.70    1.74   1
  -4 -11  -3  265.75    3.55   1
  -4  -5  -5   14.15    2.19   1
  -3 -22  -2   39.26    1.95   1
  -3 -21  -2   30.24    1.71   1
  -3 -18  -1   10.73    1.99   1
  -3 -17  -1   -1.13    1.70   1
  -3 -10  -1 1222.72    6.39   1
  -3  -6  -2   19.45    2.59   1
  -3  -2  -4   16.36    3.20   1
  -3   2 -14   80.67    3.01   1
  -2 -24  -1   -2.07    1.72   1
  -2 -21   0   33.25    1.61   1
  -2  -7   0  168.12    3.64   1
  -1 -25   0    4.80    1.55   1
  -1 -22   1    1.10    1.45   1
  -1   5  -6    2.65    1.84   1
   0 -25   1    4.51    1.53   1
   0 -23   2   35.76    1.96   1
   0  -5   2   49.76    3.67   1
   0   6  -5   10.10    2.04   1
   0   7 -17    0.52    1.67   1
   1 -25   2   68.19    1.99   1
   1 -22   3  183.91    2.41   1
   1   9 -16   31.22    1.77   1
   2 -25   3   26.10    2.03   1
   2 -21   4   34.15    1.60   1
   2   6  -2 2052.63    8.39   1
   2   7  -3  185.47    2.85   1
   3 -23   4   38.27    1.64   1
   3 -19   5    0.42    1.60   1
   3 -18   5  133.02    2.31   1
   3  -9   5    4.07    2.01   1
   3  -4   4   77.06    4.21   1
   3   1   2  165.33    4.51   1
   3   3   1   14.70    1.99   1
   3   7  -2  356.32    3.43   1
   3  11  -8   24.17    1.49   1
   4 -21   5   10.16    1.70   1
   4  12 -10    6.54    1.61   1
   4  12  -9    4.86    1.35   1
   5 -16   6    3.17    1.86   1
   5 -15   6    4.56    1.88   1
   5 -14   6    8.68    1.97   1
   5 -13   6  350.26    4.13   1
   5 -12   6   -0.86    1.77   1
   5   6   0   -0.16    1.54   1
   5  12  -8   52.53    1.83   1
   6  11  -5  149.64    1.98   1
   6  12  -7  108.75    1.75   1
   6  13 -11   50.96    1.55   1
   7 -18   6    1.51    1.84   1
   7  12  -7   32.96    1.63   1
   7  13 -10    3.23    1.26   1
   8   1   3   45.48    2.05   1
   8  11  -5   79.88    1.63   1
   9  10  -4   84.04    1.66   1
   9  12  -7   76.85    1.72   1
  10   2   2   99.83    2.13   1
  11   7  -2    3.39    1.48   1
  11   8  -3   46.63    1.78   1
  12   5  -1   14.70    1.46   1
  12   6  -2   26.44    1.78   1
  -5 -20  -7   23.46    1.52   1
  -5 -18  -6    0.70    1.54   1
  -5 -17  -6   32.31    1.61   1
  -5 -10  -6   -0.05    1.75   1
  -5  -8  -7  302.25    3.57   1
  -5  -5 -10   22.46    2.46   1
  -4 -23  -5   10.66    1.49   1
  -4 -19  -3   -1.13    1.63   1
  -4 -18  -3   25.24    1.68   1
  -4 -10  -3    9.41    1.86   1
  -3 -23  -2    1.78    1.75   1
  -3 -20  -1   31.59    1.93   1
  -3 -19  -1    5.12    1.58   1
  -3  -9  -1    0.32    2.06   1
  -3   1 -16   16.17    2.31   1
  -2 -25  -1   77.94    2.20   1
  -2 -22   0  164.89    2.28   1
  -1 -26   0    7.77    2.00   1
  -1 -23   1    5.10    1.42   1
  -1  -5   1    1.55    4.33   1
  -1   5 -17    9.68    1.93   1
  -1   6 -15    7.30    1.77   1
  -1   6  -8   13.08    1.93   1
   0 -26   1    7.45    1.59   1
   0 -24   2   25.24    1.90   1
   0   3  -2   -0.10    2.70   1
   0   7  -7  399.46    3.88   1
   0   8 -14   87.94    1.99   1
   0   8 -10   92.93    2.20   1
   1 -26   2   24.42    1.71   1
   1 -23   3    4.44    1.45   1
   1  -5   3   10.29    3.13   1
   1   8  -6  148.15    2.42   1
   1   9 -15   -2.45    1.49   1
   2 -22   4   51.79    1.75   1
   2  -6   4  191.09    4.35   1
   2   9  -6   19.89    1.59   1
   2  10 -15    6.16    1.55   1
   2  10  -8  497.06    3.44   1
   3 -24   4   -0.58    1.43   1
   3 -20   5   29.41    1.91   1
   3  11 -14   18.58    1.67   1
   4 -22   5   15.66    1.83   1
   4  11  -7  103.36    1.87   1
   4  12 -13   10.90    1.36   1
   5 -17   6   34.27    1.84   1
   5 -11   6  121.68    2.90   1
   5   8  -2  166.50    2.33   1
   5   9  -3    1.60    1.45   1
   5  11  -6   32.38    1.46   1
   5  12  -9  161.40    2.13   1
   6  10  -4  309.20    2.66   1
   6  12  -8    5.42    1.24   1
   7 -19   6    0.56    1.66   1
   7  -9   6  219.93    5.08   1
   7   1   3    4.51    2.01   1
   7   6   0   18.08    1.77   1
   7  10  -4    6.72    1.22   1
   8   6   0    3.87    1.25   1
   8   9  -3  201.99    2.38   1
   8  12  -8    7.06    1.25   1
   9   4   1   59.14    1.87   1
   9   7  -1   48.55    1.53   1
   9   8  -2   25.20    1.32   1
   9  12  -8   -0.00    1.26   1
  10   5   0   19.31    1.48   1
  10  11  -7   19.14    1.39   1
  11  -5   4   28.07    2.34   1
  11   4   0    3.38    1.39   1
  12  -1   2    0.54    1.74   1
  -5 -21  -7    2.46    1.46   1
  -5 -20  -6    0.94    1.68   1
  -5 -19  -6  151.42    2.14   1
  -5  -9  -6    2.71    1.83   1
  -4 -21  -3  156.39    2.50   1
  -4 -20  -3    7.21    1.41   1
  -4 -15  -2   16.60    2.02   1
  -4 -14  -2   67.76    2.39   1
  -4  -9  -3 1122.44    5.94   1
  -3 -24  -2   28.92    1.59   1
  -3 -21  -1    1.98    1.45   1
  -3  -8  -1  866.43    5.82   1
  -3   0 -17   -0.07    2.42   1
  -3   2 -13    0.20    2.06   1
  -3   2 -10   88.02    3.55   1
  -2 -23   0   15.06    1.50   1
  -2  -6   0   96.81    3.19   1
  -1 -24   1   68.17    1.84   1
  -1   4  -5  969.28    7.34   1
  -1   6 -14    1.06    1.61   1
  -1   6  -9  959.04    6.03   1
   0 -25   2   15.44    1.94   1
   0   5  -4  162.51    3.06   1
   0   7 -16   26.74    1.74   1
   0   8 -13   90.61    1.84   1
   0   8 -11  222.53    2.73   1
   1 -24   3    5.17    1.49   1
   1  -2   2   26.07    5.12   1
   1   9 -13   -1.25    1.44   1
   1   9 -10  160.57    2.44   1
   1   9  -9   32.76    1.61   1
   2 -23   4    2.52    1.45   1
   2  10  -9   95.26    1.87   1
   3 -21   5    1.87    1.65   1
   3  -8   5   29.78    2.63   1
   3   9  -5   -0.59    1.39   1
   3  10  -7   36.97    1.63   1
   3  11 -11   97.29    1.79   1
   3  11 -10   58.67    1.61   1
   4 -23   5    7.45    1.81   1
   4 -16   6  190.94    2.94   1
   4 -15   6    2.83    1.63   1
   4 -14   6   23.71    2.13   1
   4  -6   5    4.48    2.55   1
   4   5   0   54.57    1.96   1
   4   9  -4    1.13    1.47   1
   5 -19   6  141.70    2.47   1
   5 -18   6    0.48    1.53   1
   5 -10   6   -0.10    2.03   1
   5   4   1  372.66    3.86   1
   5  10  -5  409.95    2.98   1
   5  12 -12    0.41    1.22   1
   5  12 -11   24.27    1.38   1
   6   7  -1    2.26    1.42   1
   6   8  -2  115.49    2.07   1
   7   7  -1   22.42    1.45   1
   7   9  -3    0.39    1.21   1
   7  11  -6   36.64    1.34   1
   7  12  -9    4.32    1.26   1
   8  -2   4   20.66    2.11   1
   8   8  -2    1.66    1.21   1
   8  11  -6  145.12    1.90   1
   8  12  -9    1.73    1.23   1
   9  10  -5   10.88    1.21   1
   9  11  -7   92.21    1.70   1
  10   6  -1   -0.37    1.09   1
  10   8  -3   37.53    1.41   1
  10   9  -4    4.54    1.18   1
  10  10  -6    3.24    1.50   1
  11  -2   3   -0.18    1.50   1
  11   9  -5    2.25    1.28   1
  12   4  -1    2.00    1.51   1
[truncated: 1,414,943 more chars]
