# Supplementary material for: Dicaesium tetra­magnesium penta­kis­(carbonate) deca­hydrate, Cs2Mg4(CO3)5·10H2O
Source: IUCrdata. 2020 Feb 11;5(Pt 2):x200165. doi: 10.1107/S2414314620001650 (PMC9462181; doi:10.1107/S2414314620001650)
Supplement: Supplementary file 2 [file x-05-x200165-Isup2.hkl]

data_I                                                                          
_shelx_title ' '                                                                
_shelx_refln_list_code          4                                               
_shelx_F_calc_maximum      493.69                                               
_exptl_crystal_F_000      1632.00                                               
_reflns_d_resolution_high  0.7697                                               
                                                                                
loop_                                                                           
 _space_group_symop_operation_xyz                                               
 'x, y, z'                                                                      
 '-x+1/2, y+1/2, -z+1/2'                                                        
 '-x, -y, -z'                                                                   
 'x-1/2, -y-1/2, z-1/2'                                                         
                                                                                
_cell_length_a     9.1617                                                       
_cell_length_b    19.2329                                                       
_cell_length_c    13.0065                                                       
_cell_angle_alpha  90.000                                                       
_cell_angle_beta   91.136                                                       
_cell_angle_gamma  90.000                                                       
                                                                                
_shelx_F_squared_multiplier     1.000                                           
                                                                                
loop_                                                                           
 _refln_index_h                                                                 
 _refln_index_k                                                                 
 _refln_index_l                                                                 
 _refln_F_squared_calc                                                          
 _refln_F_squared_meas                                                          
 _refln_F_squared_sigma                                                         
 _refln_observed_status                                                         
 -11   9   0       2836.99          2.03        20.92 o                         
 -10   5   4        736.17        -31.38        20.92 o                         
 -10   7   0        118.71        -14.42        20.11 o                         
 -10  10  -3         22.13        -29.55        19.70 o                         
  -9   3   5          1.56        -36.26        24.17 o                         
  -9   3   7         23.84        -55.14        36.76 o                         
  -9   4   2        870.16         -7.52        21.94 o                         
  -9   4  10        907.95        -32.29        21.53 o                         
  -9   9  -4       5888.54          5.48        20.51 o                         
  -8   2   8        622.25        -32.60        21.73 o                         
  -8   2   9       1487.81        -37.17        24.78 o                         
  -8   3  11        349.49        -25.59        22.14 o                         
  -7   1   4          0.41        -13.41        22.55 o                         
  -7   1   9       2767.54         59.71        21.53 o                         
  -7   2   1       2409.32         43.47        23.97 o                         
  -7   3  13          6.86         11.58        22.14 o                         
  -6   0   4       1288.71        -22.75        23.15 o                         
  -6   0   8        365.75        -19.50        21.94 o                         
  -6   1   1        729.26          6.50        24.98 o                         
  -6   1  11       1359.31        938.78        25.80 o                         
  -6   2  13       1842.91        606.08        24.98 o                         
  -5   2  14       1341.83       1262.94        27.62 o                         
  -5   3  -3          5.06        -13.00        27.62 o                         
  -5   3  15         54.99        -15.03        21.53 o                         
  -5  14 -10         95.56         92.62        39.81 o                         
  -4  -1   9        812.17         -6.50        24.17 o                         
  -4   1  13       1371.65        159.85        37.17 o                         
  -4  16 -11        274.63        218.95        37.17 o                         
  -3   3  16         68.44        -33.21        22.14 o                         
  -3   8  -8        858.31        766.54        45.50 o                         
  -2  -1   2        869.67        332.09        41.84 o                         
  -2   0  12       2246.01       2397.52        38.18 o                         
  -2   1  14       1319.69       1520.89        30.06 o                         
  -2   2  15       1261.85       1487.99        31.28 o                         
  -2  12 -10         20.40        -49.36        32.90 o                         
  -1  -1  10         74.07         86.32        24.98 o                         
  -1   2  15         22.21         -3.86        25.39 o                         
  -1   3  16        580.42        533.98        28.23 o                         
  -1  15 -11        170.66         34.73        25.80 o                         
   0   8  -8        536.65        489.70        33.51 o                         
   1   7  -7       1195.96       1195.51        34.73 o                         
   1  13 -10         30.97          5.48        32.09 o                         
   2   3  -3      54581.86        748.87        44.68 o                         
   2   5  -5       1424.40       1423.20        35.54 o                         
   2  18 -11       1461.63        -42.96        28.64 o                         
   3   3  -2       6292.51        -13.00        31.28 o                         
   3   6  -5      45904.61        215.30        32.09 o                         
   3  16 -10        211.47        -39.91        26.61 o                         
   4   5  -3       7232.07         -6.30        27.01 o                         
   4   6  -4       1398.90        -29.25        27.22 o                         
   4  10  -7        668.19          2.84        36.36 o                         
   4  15  -9       1264.02        -48.14        32.09 o                         
   5  10  -6       3224.33       1911.88        38.18 o                         
   5  18  -9        762.65         57.89        29.65 o                         
   6   6  -1          8.72         51.59        26.61 o                         
   6   7  -2        128.99         61.34        30.87 o                         
   6   9  -4          8.49          2.03        27.62 o                         
   6  15  -7          1.67         -4.06        29.86 o                         
   6  18  -8          2.70         40.83        31.08 o                         
   7   8  -1       1890.56         29.45        24.98 o                         
   7  10  -3        151.82          5.69        25.39 o                         
   7  15  -6          3.49          3.05        28.03 o                         
   8   8   3        586.90        -18.28        23.15 o                         
   8   8   9        399.66        -12.19        22.95 o                         
   8   9   1        496.61         39.00        22.95 o                         
   8  13  -3          7.86         -0.61        24.17 o                         
   8  17  -5        582.09        -42.04        28.03 o                         
   9  11   2         20.77        -19.50        21.73 o                         
   9  12   1        319.12        -33.51        22.34 o                         
   9  14  -1       1623.89        -11.17        23.97 o                         
   9  15  -2         22.66        -37.47        24.98 o                         
 -11   8   2        536.71        -20.11        14.83 o                         
 -10   5   6        590.50         17.67        14.42 o                         
 -10   5   7       1035.32          5.48        13.41 o                         
 -10   9  -2         51.22         -8.12        20.72 o                         
  -9   6  -1        739.50         -3.25        20.31 o                         
  -9   7  -2        730.08        -15.23        21.12 o                         
  -8   2   5       1425.85        -24.07        16.05 o                         
  -8   2   6         14.01          3.45        14.62 o                         
  -8   4  12        157.43        -34.12        22.75 o                         
  -7   1   6       1970.87        -13.61        22.75 o                         
  -7   1   7       1765.90         50.17        22.14 o                         
  -7   4  -2         47.24        -22.95        23.56 o                         
  -7   5  -3         50.54         13.41        21.73 o                         
  -6   1  10       2000.05       2316.07        32.90 o                         
  -6   3  -2         44.86          3.86        22.95 o                         
  -6   3  14          2.69          6.50        21.73 o                         
  -6   6  -5         20.80          0.41        28.23 o                         
  -5   0   9       6851.34       6943.14        48.14 o                         
  -5   1   0        587.63         -4.06        23.15 o                         
  -5   1  12        662.10        302.64        22.55 o                         
  -5   4  -4         57.50          3.66        26.81 o                         
  -4  -1   4       5994.50         10.97        16.45 o                         
  -4  -1   6       2388.90       2251.28        34.53 o                         
  -4  -1   7       1738.46        948.73        28.64 o                         
  -3   1  13       2624.55       3624.11        40.01 o                         
  -3  12 -10        181.76        186.05        34.33 o                         
  -3  15 -11        126.18        115.77        30.06 o                         
  -2  -1   9       7992.62       9763.74        62.56 o                         
  -2   6  -7        701.00        541.49        43.87 o                         
  -1  -1   9       3335.91       3388.50        46.11 o                         
   0   1  13         14.63        -16.86        25.80 o                         
   0  15 -11        753.78        484.83        32.29 o                         
   2   2  13        628.56        683.87        31.28 o                         
   2   6  -6      10630.77      11058.78        69.67 o                         
   2   9  -8        160.81        206.77        28.84 o                         
   2  11  -9       3739.54       4809.67        45.50 o                         
   2  17 -11         14.95        -36.86        24.58 o                         
   3  10  -8        124.67         69.06        28.23 o                         
   4   1   5        500.89          1.42        33.72 o                         
   4   8  -6       1274.10       1405.53        33.92 o                         
   4  17 -10       1869.46        -56.97        37.98 o                         
   4  18 -10        143.93         28.23        19.09 o                         
   5   5  -2       3514.48        102.37        26.00 o                         
   5   6  -3         31.17         34.73        27.62 o                         
   5  14  -8        949.68         22.55        21.33 o                         
   5  17  -9       1165.50        -18.48        20.11 o                         
   6  10  -5        761.83          1.62        28.64 o                         
   6  14  -7        761.49        -14.22        19.09 o                         
   6  16  -8        386.30        -44.08        30.47 o                         
   6  17  -8         97.80         -6.50        21.53 o                         
   7   6   2        191.15         12.80        16.66 o                         
   7   7   0       1997.37          6.30        17.87 o                         
   7  11  -4         56.82         20.72        17.87 o                         
   7  17  -7        668.21        -47.83        31.89 o                         
   8   9   0         45.58        -15.84        23.76 o                         
   8  11  -2        312.64         11.58        23.36 o                         
   8  16  -5          5.29        -15.23        18.89 o                         
   9  10   4         30.86          0.81        22.75 o                         
   9  10   5        886.19         -7.11        15.23 o                         
   9  10   7       1207.51          6.91        18.48 o                         
   9  13  -1        241.48          4.87        22.55 o                         
 -11   8   3       1373.25         -3.05        13.81 o                         
 -11   9   2        488.63         13.41        21.12 o                         
 -10   6   3         32.32        -21.94        14.62 o                         
 -10   6   4         82.84        -31.08        20.72 o                         
 -10   6   6       1453.90       1815.61        30.26 o                         
 -10   6   7          0.87        -25.80        21.33 o                         
 -10   7   1        848.13        -27.83        20.92 o                         
 -10   8   0        194.15         10.76        21.12 o                         
 -10  11  -3        306.20         -1.83        25.39 o                         
  -9   4   4       1336.67        -11.17        14.42 o                         
  -9   4   5        501.25        135.88        22.14 o                         
  -9   4   7       2697.28        773.85        27.22 o                         
  -9   4   8       1191.08         18.48        15.44 o                         
  -9   5   1        274.21         19.30        14.42 o                         
  -9   5   2       2511.73        325.79        39.00 o                         
  -9   5  10        821.83        955.43        25.19 o                         
  -9  11  -5          0.96         -3.25        19.90 o                         
  -8   3   2         96.90        -14.62        15.03 o                         
  -8   3   3       6832.87       4519.62        42.04 o                         
  -8   3   8         26.43        -19.50        21.53 o                         
  -8   3   9        614.50        375.76        22.55 o                         
  -8   4   0       7288.20         37.58        16.25 o                         
  -8   4  11       1259.63       1437.42        28.23 o                         
  -8   5  -1       4884.38        -75.56        50.37 o                         
  -8   8  -4       1347.97        200.06        49.15 o                         
  -8  11  -6          0.73         24.17        40.22 o                         
  -8  13  -7         83.89        124.10        51.59 o                         
  -7   2   9        616.92        544.74        24.58 o                         
  -7   2  10       1236.31        -23.46        15.64 o                         
  -7   3   0       2250.17        536.82        27.83 o                         
  -7   3  12        457.78         43.87        15.64 o                         
  -7   4  13       1712.28       1808.70        30.87 o                         
  -7   9  -6       4621.92       6846.26       118.41 o                         
  -6   1   2       2833.85         50.57        25.19 o                         
  -6   3  13        116.12        139.74        22.95 o                         
  -6   4  14          0.80         63.98        27.01 o                         
  -6   5  -4         94.32         -4.06        24.17 o                         
  -6  11  -8        130.33         45.50        38.39 o                         
  -5   0   3        860.78         44.89        22.95 o                         
  -5   1  11       2721.02       3040.16        35.75 o                         
  -5   3  14       1948.05       3151.67        34.94 o                         
  -5   4  15        351.95        220.38        28.03 o                         
  -5   8  -7       6106.45       1551.16        89.98 o                         
  -5  10  -8         78.22          0.81        22.14 o                         
  -5  15 -10       1770.69        374.33        25.19 o                         
  -4   0  10        140.31        125.32        23.97 o                         
  -4   1  12       2034.60       2718.03        33.92 o                         
  -4   3  15          1.03         16.45        20.31 o                         
  -3  -1   4        378.19        350.77        27.83 o                         
  -3  -1   7       2422.95       3581.86        40.83 o                         
  -3  -1   8       2014.69       1903.56        33.31 o                         
  -3   0  11       1469.57       1573.91        29.86 o                         
  -3   2  14       1114.85       1441.07        27.83 o                         
  -3   4  16        327.40        416.58        27.22 o                         
  -2  -1   8       3088.67       3197.17        45.09 o                         
  -1   1  13       1287.72       1406.75        33.11 o                         
  -1  14 -11         26.12         62.56        24.37 o                         
   0  -1   8       5879.57       5992.38        58.50 o                         
   0   2  14       2054.04       2221.02        36.56 o                         
   0   6  -7        640.88        608.93        34.12 o                         
   0  14 -11       2594.48       3050.12        41.64 o                         
   1   3  -4      20106.12      23934.18       116.79 o                         
   1  12 -10        388.38        548.20        29.65 o                         
   2   2  -2       5614.57         92.21        30.26 o                         
   2  16 -11       1120.81       1778.85        33.31 o                         
   3   1   1         24.41         16.45        31.28 o                         
   3   2  -1      44682.45       2554.93        52.40 o                         
   3   8  -7        282.30        227.08        27.83 o                         
   3  18 -11       1062.90       1271.88        34.33 o                         
   4   3  -1       1265.94        -14.01        18.89 o                         
   4   9  -7      10252.08      16166.00        73.93 o                         
   4  16 -10        498.69        756.59        30.47 o                         
   5   2   4        550.74        217.73        30.06 o                         
   5   2   6        367.43         13.41        33.11 o                         
   5   3   1        113.46          6.09        25.39 o                         
   5   8  -5       4851.70         32.90        20.92 o                         
   5   9  -6       1376.05       1487.38        34.53 o                         
   5  13  -8        765.32        920.30        31.28 o                         
   5  15  -9         92.04        138.32        26.81 o                         
   5  16  -9        319.55        -30.47        20.51 o                         
   6   4   2       3562.36         20.72        17.67 o                         
   6   6  -2      19909.07      22321.88        92.62 o                         
   6   8  -4       3539.31       4444.27        45.70 o                         
   6  13  -7       2549.38       2871.18        42.04 o                         
   6  15  -8        935.25       1033.02        35.14 o                         
   7   5   3         50.53        -18.89        28.64 o                         
   7   5   5         33.86          2.84        19.30 o                         
   7   5   6        215.52          2.44        19.90 o                         
   7   7  -1        465.45        539.67        28.23 o                         
   7   9  -3         47.06        115.57        23.15 o                         
   7  10  -4         69.58         70.48        24.98 o                         
   7  13  -6       1361.18        483.40        45.90 o                         
   7  14  -6       2449.29         84.90        20.51 o                         
   7  15  -7        293.01        493.36        36.36 o                         
   7  16  -7       2407.14       2817.76        42.86 o                         
   8   7   3        887.34        -43.87        29.25 o                         
   8   7   4         39.34         -6.70        20.51 o                         
   8   7   6          2.98         18.89        20.31 o                         
   8   7   7         13.32         -6.70        18.69 o                         
   8   8   1        137.78         43.06        23.36 o                         
   8   8  10       1123.86         97.09        34.33 o                         
   8  10  -2       1072.11        -23.97        35.14 o                         
   8  11  -3        596.00        292.28        30.26 o                         
   8  12  -3          7.67         43.06        17.06 o                         
   8  14  -5       1528.33       1582.23        41.64 o                         
   8  15  -5       2983.87         18.08        21.12 o                         
   9   9   4       5888.53       3629.59        53.82 o                         
   9   9   5         32.86         22.95        24.58 o                         
   9  10   2         56.79        -30.77        20.51 o                         
   9  10   8         12.24          2.23        13.41 o                         
   9  11   1        220.62        -24.37        16.25 o                         
   9  12  -1        238.09          8.73        24.78 o                         
   9  13  -2       2438.22        -59.41        39.61 o                         
   9  14  -2        263.94        -26.81        17.87 o                         
  10  13   2         76.72        -19.70        22.75 o                         
 -10   7   3       2074.38       2786.48        37.98 o                         
  -9   5   8        116.18        171.43        21.33 o                         
  -9   7  -1          6.04         -6.91        20.92 o                         
  -9   8  -2        825.06       1486.77        37.98 o                         
  -9  12  -5       3792.37       6497.92        77.59 o                         
  -8   3   5       6176.96       6641.32        48.14 o                         
  -8   3   6        435.05        398.10        23.15 o                         
  -8   5  12       1129.18       1208.10        28.23 o                         
  -8   7  -3        887.35       1446.15        36.76 o                         
  -7   2   3        550.52        465.73        26.40 o                         
  -7   2   4       2082.08       3358.44        37.17 o                         
  -7   2   6       2128.43       2380.05        36.97 o                         
  -7   2   7       6535.03      10221.76        52.81 o                         
  -7   4  12       1051.78       1523.33        28.44 o                         
  -6   1   4       1961.58       2790.13        36.15 o                         
  -6   1   7       1631.48       2631.71        34.12 o                         
  -6   1   8       1747.14       1960.22        30.47 o                         
  -6   2  11       1674.82       1757.92        29.45 o                         
  -5   0   5        934.09        922.33        29.65 o                         
  -5   2  -1       9531.81      12904.04        85.10 o                         
  -5   2  12       1347.34       2038.22        31.48 o                         
  -4   2  13       1762.52       2530.76        32.29 o                         
  -3  -1   5       5186.79       4788.14        47.73 o                         
  -2  -1   3       2802.04       2810.85        47.53 o                         
  -2   0   0        168.85        145.22        35.95 o                         
  -2   3  15        499.76        476.30        27.01 o                         
  -2   9  -9        611.49        552.87        35.34 o                         
  -1  -1   3        980.10        910.95        55.25 o                         
  -1   3  15         55.88         -9.34        23.56 o                         
  -1   4  16        741.14        615.63        28.64 o                         
  -1   9  -9         41.12         37.17        28.44 o                         
  -1  17 -12        253.12        243.53        27.62 o                         
   0  -1   7       4259.26       4386.38        53.82 o                         
   0   4  16        361.15        357.88        26.00 o                         
   0  11 -10       2475.02       2645.32        40.83 o                         
   1   5  -6       9030.74       9383.11        67.64 o                         
   2   4  15        906.02        951.78        31.89 o                         
   2   5  16        568.27        520.78        27.62 o                         
   2  10  -9       1930.67       2218.38        40.42 o                         
   3   3  13          5.87         42.86        25.59 o                         
   3   4  -4       3430.76       5406.41        51.79 o                         
   3   5  -5       3447.37       4909.19        48.34 o                         
   3   9  -8       1260.95       1474.79        39.20 o                         
   3  17 -11        322.44        342.24        28.23 o                         
   4   4  -3       2306.17       3845.09        44.68 o                         
   4   5  -4       1252.61       1279.80        33.72 o                         
   4  15 -10          3.52         47.12        24.78 o                         
   5   2   3        253.71        494.98        34.94 o                         
   5  12  -8       1159.56       1641.34        34.53 o                         
   5  14  -9        928.90       1265.58        36.97 o                         
   6   3   5        165.78        330.66        38.79 o                         
   6   4   1       1499.12       1547.91        34.94 o                         
   6   5  -1       2549.30       3418.15        43.47 o                         
   6   6  13          5.22         -2.23        17.67 o                         
   6   9  -5         57.82         89.78        26.40 o                         
   6  12  -7       2131.93       3577.80        42.04 o                         
   6  14  -8        101.10        255.72        27.62 o                         
   7   5   2       5177.25       7872.78        62.15 o                         
   7   5   8        556.45       1171.95        50.57 o                         
   7   6   0        437.77        681.23        28.64 o                         
   8   8   0       3841.33       5331.86        47.32 o                         
   8  15  -6          9.66         20.51        34.33 o                         
   8  16  -6          0.43         12.59        28.84 o                         
   9   9   7        150.74        165.74        23.56 o                         
   9   9   8          2.88          6.30        32.70 o                         
   9  10   1       1151.94       1262.33        29.04 o                         
   9  11  -1        879.65       1030.79        33.11 o                         
   9  12  -2        240.31        271.15        30.26 o                         
   9  15  -4        585.96        659.30        29.86 o                         
  10  12   3         43.03         39.20        26.40 o                         
 -10   7   4       1794.60       2842.54        33.51 o                         
 -10   7   6        702.91        790.10        24.98 o                         
 -10   7   7        864.47       1285.69        27.22 o                         
 -10   8   1        853.72       1385.62        28.64 o                         
 -10  12  -3         43.03         69.46        31.48 o                         
  -9   5   4        330.66        483.61        21.94 o                         
  -9   5   5       1799.42       2861.63        33.31 o                         
  -9   5   7       2294.09       3088.91        34.33 o                         
  -9   6   1        614.27        970.06        26.40 o                         
  -8   4   2        231.78        318.07        21.73 o                         
  -8   4   9       2473.89       3615.17        35.34 o                         
  -8   5   0        415.97        623.75        29.65 o                         
  -8   6  12         41.42         81.24        27.01 o                         
  -7   3   1        448.59        633.91        29.04 o                         
  -7   3  10        459.84        707.64        24.78 o                         
  -7   5  -2       5177.26       7686.73        68.65 o                         
  -7   5  13       1940.45       3129.13        34.33 o                         
  -7   8  -5       1708.54       2328.06        60.53 o                         
  -6   1   5       9289.28       9318.12        56.06 o                         
  -6   2  10       4206.30       4666.07        39.81 o                         
  -6   3  -1      14823.19      20345.01        97.29 o                         
  -6   5  14       1762.01       2087.78        35.14 o                         
  -5   1   9       2129.01       2406.46        33.72 o                         
  -5   5  15        927.95        963.96        30.26 o                         
  -4   2  -2         63.54        188.69        36.76 o                         
  -3   0   1       7218.43       8016.79        70.89 o                         
  -3   2  13        311.72        425.11        26.81 o                         
  -3  14 -11       1030.64       1007.23        35.75 o                         
  -2  -1   5          0.99         43.06        23.97 o                         
  -2  -1   6       5786.15       7476.51        57.28 o                         
  -2   1  12       1569.44       1784.53        31.48 o                         
  -2  11 -10       2662.65       2743.82        43.06 o                         
  -1  -1   7       5075.82       5648.92        52.20 o                         
  -1   1  12       3038.99       3305.83        41.84 o                         
  -1   7  -8        764.95        697.08        35.14 o                         
  -1  13 -11         66.08         50.57        25.80 o                         
   0   0  10       6210.76       6613.90        60.53 o                         
   0   7  -8       1393.12       1606.61        38.59 o                         
   0  13 -11        285.60        318.07        27.01 o                         
   1   2  -3      14831.75      15338.32       106.23 o                         
   1   6  -7       1134.61       1369.17        33.11 o                         
   1   9  -9        722.13        814.47        32.90 o                         
   1  11 -10        270.18        282.53        29.25 o                         
   1  17 -12       1046.91       1222.32        34.73 o                         
   2   8  -8       6176.71       7956.06        56.87 o                         
   3   0   5      18406.75         79.01        58.50 o                         
   3   4  14       1212.35       1081.97        35.14 o                         
   3  16 -11       1622.80       1978.91        34.53 o                         
   4   1   3       5127.17       9764.35       102.16 o                         
   4   2   0       3703.58       4273.66        56.06 o                         
   4   7  -6       3807.00       3864.39        44.89 o                         
   4  12  -9        195.73        235.41        26.81 o                         
   4  14 -10        157.20        176.91        30.26 o                         
   5   3   0      25573.37      33788.31       122.48 o                         
   5   4  -2        487.69        787.05        34.94 o                         
   5   5  -3       2063.82       2219.60        38.39 o                         
   5   7  -5       4729.88       5496.79        50.37 o                         
   5   8  -6       1990.53       2261.84        36.56 o                         
   6   3   4        142.67        299.59        34.73 o                         
   6   3   7       2510.57       3151.27        94.04 o                         
   6   7  -4       1487.18       1742.89        40.83 o                         
   6  11  -7        387.17        473.86        35.54 o                         
   6  13  -8       1158.05       1677.70        40.22 o                         
   7   8  -3       1066.43       1741.47        32.90 o                         
   7   9  -4       5421.23       9660.16        57.89 o                         
   7  12  -6        241.39        343.46        29.25 o                         
   7  14  -7       1853.11       2411.13        40.22 o                         
   8   7   1       7165.91       9783.85        65.00 o                         
   8   7   9       1022.07       1780.88        57.28 o                         
   8   9  -2        791.10       1194.09        29.04 o                         
   8  10  -3        426.35        693.83        27.42 o                         
   8  13  -5         70.16        167.97        26.81 o                         
   9   9   2       1914.27       3185.59        39.00 o                         
   9  14  -4        166.55        180.36        32.09 o                         
  10  11   5         24.42         17.06        28.84 o                         
  10  12   2       4679.60       7943.26        55.86 o                         
  10  13   0         33.16         74.74        27.22 o                         
 -10   8   3       1018.32       1120.77        30.47 o                         
 -10  11  -2        257.97        283.54        29.65 o                         
  -9   6   2         80.01        112.93        25.59 o                         
  -9   6   8          2.29         -1.83        24.17 o                         
  -8   4   3       1403.01       1619.81        30.47 o                         
  -8   4   5        888.35       1237.15        32.09 o                         
  -8   4   6          8.36         -1.22        25.59 o                         
  -8   6  -1         37.49        109.27        29.65 o                         
  -7   6  -3        263.91        317.06        38.18 o                         
  -6   3  11       2888.29       3415.31        35.75 o                         
  -5   1   2       7379.43       9282.78        62.76 o                         
  -5   1   8       3303.46       3547.53        37.37 o                         
  -4   0   4       5861.31       6681.33        53.62 o                         
  -4   0   6       7117.21       6906.18        53.82 o                         
  -4   1   0        182.56        270.95        31.08 o                         
  -4   1  10       1841.19       2048.58        33.31 o                         
  -4   2  12       1580.37       2084.32        31.08 o                         
  -4  10  -9       1611.49       1337.89        43.67 o                         
  -4  15 -11       1584.03       1406.54        36.97 o                         
  -3   1  -1         24.41         19.50        41.43 o                         
  -3   1  11       1795.30       1981.55        31.28 o                         
  -3   3  14       1092.70       1366.33        27.22 o                         
  -2  16 -12       2465.40       2530.15        43.67 o                         
  -1  -1   4       1010.93       1432.13        39.00 o                         
  -1  -1   6      18148.15      19954.83        98.31 o                         
  -1  16 -12          0.99         -4.47        24.98 o                         
   0  -1   5      24190.70      23802.36       123.90 o                         
   0   1  -2        134.74        153.75        50.37 o                         
   0   2  13       2177.27       2480.39        37.98 o                         
   1  16 -12        183.33        178.74        27.83 o                         
   2   4  -5       1563.24       1726.85        38.18 o                         
   2   5  -6       5733.14       6874.08        54.84 o                         
   2  17 -12        264.35        290.45        30.67 o                         
   3   7  -7       2409.88       2795.82        39.81 o                         
   3  12 -10        944.77        991.38        33.92 o                         
   3  15 -11        595.36        880.49        29.25 o                         
   4   5  14        569.51        481.78        30.47 o                         
   4   6  15          6.53         13.00        26.00 o                         
   4   8  -7       3915.36       4468.44        44.48 o                         
   4  11  -9        861.83       1120.77        35.95 o                         
   5  11  -8       2997.74       3949.08        42.25 o                         
   5  13  -9        391.94        619.89        27.83 o                         
   6   5  -2       3200.99       4861.66        49.97 o                         
   6   8  -5       3028.70       5103.36        46.72 o                         
   7   6  -1      16370.79      18639.69        82.26 o                         
   7  11  -6        694.97       1069.58        35.34 o                         
   7  13  -7        169.83        260.79        28.03 o                         
   8   6   3        227.16        373.32        30.67 o                         
   8   6   4       4673.33       7354.24        61.34 o                         
   8   6   6       5961.92       9143.44        78.20 o                         
   8  12  -5        512.34        581.91        29.04 o                         
   8  14  -6         95.06        245.76        26.20 o                         
   9   8   4          4.74        -23.15        29.65 o                         
   9   8   5       1264.28       1973.63        40.42 o                         
   9   9   1        131.27        139.94        26.61 o                         
   9  10  -1       4826.66       8366.75        56.67 o                         
   9  11  -2       1693.28       2243.16        38.18 o                         
  10  11   2        257.97        203.11        32.09 o                         
  10  11   3        306.20        507.17        28.03 o                         
  10  13  -1        859.50       1551.16        34.94 o                         
 -10   8   4       1316.35       1634.43        32.70 o                         
 -10   8   6        641.37        828.90        28.64 o                         
 -10   8   7       1184.06       1295.44        28.64 o                         
 -10   9   1         59.78        105.21        23.76 o                         
  -9   6   4         14.26         61.34        24.58 o                         
  -9   6   5       3473.25       4253.95        41.84 o                         
  -9   6   7       3412.61       3640.56        36.36 o                         
  -9   8  -1        386.17        488.48        30.87 o                         
  -9  11  -4       1052.76       1312.10        43.26 o                         
  -8   5   9       1634.54       1858.46        28.84 o                         
  -7   3   3          2.74         12.19        27.42 o                         
  -7   3   6          0.92         25.59        25.80 o                         
  -7   3   7         94.54        163.10        21.53 o                         
  -7   4   0       1005.59        984.68        33.92 o                         
  -7   4  10       3005.54       3238.40        35.75 o                         
  -7   6  13       1100.86       1344.59        28.44 o                         
  -6   2   2       4780.10       4619.15        45.29 o                         
  -6   2   7       2620.98       3316.39        39.81 o                         
  -6   2   8        516.60        726.93        24.58 o                         
  -6   3  10        118.57        132.02        27.01 o                         
  -6   4  -2       3562.35       3970.01        58.09 o                         
  -6   6  14        199.17        185.64        27.62 o                         
  -6  15 -10         19.19          6.50        34.53 o                         
  -5   1   3       4374.97       5413.51        49.36 o                         
  -5   3  12         54.33         55.65        22.14 o                         
  -5  11  -9        213.48        144.01        33.92 o                         
  -4   1   9        812.16       1066.33        33.72 o                         
  -4   3  13        749.52        927.20        25.80 o                         
  -3   6  -7       5729.99       4726.39        72.31 o                         
  -3  11 -10       2260.30       2180.60        42.45 o                         
  -2   1  11        108.48        138.72        27.83 o                         
  -2   4  15       1000.13       1053.33        26.00 o                         
  -1   2  13        579.81        657.06        24.37 o                         
  -1   5  16        491.62        479.75        27.22 o                         
  -1  15 -12        204.43        244.14        26.00 o                         
   0   3  14         63.99         54.43        24.98 o                         
   0  10 -10        147.70        210.02        26.61 o                         
   0  12 -11          4.28         29.04        23.76 o                         
   2   2  12       4134.32       4156.46        50.98 o                         
   2   9  -9        150.22        196.41        25.80 o                         
   2  16 -12          0.95        -19.09        28.64 o                         
   3   2  -2       2079.34       2173.49        43.87 o                         
   3   2  11       1670.77       1594.22        41.43 o                         
   3   8  -8       5338.41       5809.38        49.15 o                         
   3  14 -11       1339.11       1613.11        35.95 o                         
   4   1   2          1.34         15.64        39.81 o                         
   4  13 -10        157.79        229.31        24.78 o                         
   5  10  -8       3484.18       4503.17        48.95 o                         
   5  12  -9       3364.30       4332.96        47.73 o                         
   6   3   2         44.87         57.48        32.90 o                         
   6  10  -7       3675.72       4919.95        48.54 o                         
   6  12  -8         59.25         80.43        26.61 o                         
   7   4   5       1485.41       1983.58        49.56 o                         
   7   5   0        472.02        479.75        36.76 o                         
   7   7  -3       1960.87       2832.38        43.26 o                         
   7   8  -4       3135.59       4145.29        45.70 o                         
   7  12  -7        666.54        900.19        35.95 o                         
   8   6   7          6.66          2.64        33.92 o                         
   8   7   0        551.36        654.42        26.61 o                         
   8   8  -2         32.27         59.51        28.84 o                         
   8   9  -3       4409.82       6053.92        50.78 o                         
   8  13  -6         54.99         89.17        26.40 o                         
   9   8   2        825.06       1037.90        36.15 o                         
   9   8   7        604.01        738.10        37.98 o                         
   9  13  -4          6.35         10.97        23.97 o                         
   9  14  -5        380.93        502.29        32.70 o                         
  10  12   0        594.67        682.25        26.81 o                         
 -10  10   0       1092.93       1393.34        35.34 o                         
  -9   7   1       1112.71       1354.34        31.89 o                         
  -9   7   8          0.63         34.53        24.58 o                         
  -9   9  -2       1914.28       2277.48        41.03 o                         
  -8   5   2        280.15        321.73        26.81 o                         
  -8   5   8       1609.56       1815.00        29.25 o                         
  -7   3   4       4796.42       5358.47        43.87 o                         
  -7   4   9        552.61        556.32        23.36 o                         
  -7   6  12         14.13        -38.39        25.59 o                         
  -6   2   4       5387.45       6606.99        50.37 o                         
  -6   2   5       5197.19       6487.36        50.57 o                         
  -6   4  11       2155.42       3076.32        36.56 o                         
  -5   1   5       2234.01       2201.32        34.33 o                         
  -5   1   6       1860.16       2132.26        34.12 o                         
  -5   2   0        722.04        786.45        36.36 o                         
  -5   2   9       1369.04       1556.44        33.51 o                         
  -5   3  11         67.59         99.93        26.61 o                         
  -5  13 -10          0.80         -7.31        30.67 o                         
  -4   8  -8       5306.68       4598.23        76.78 o                         
  -4  14 -11         46.95         55.86        28.03 o                         
  -3   0   7       2485.77       2419.66        36.36 o                         
  -3   1  10       3679.42       4027.08        40.62 o                         
  -3   4  14       2247.99       2808.82        36.76 o                         
  -3  13 -11       1403.99       1503.02        36.15 o                         
  -2   0   8       3767.88       4098.78        46.51 o                         
  -2  10 -10       1983.98       2039.44        39.61 o                         
  -2  15 -12        718.54        738.92        30.47 o                         
  -1   0   9        542.83        665.59        27.83 o                         
  -1   8  -9       6265.70       6208.29        58.50 o                         
  -1  12 -11        190.64        180.16        22.95 o                         
   0   1  11        793.67        811.83        28.03 o                         
   1   8  -9        734.14        819.35        33.72 o                         
   1  10 -10       2272.49       2797.24        36.76 o                         
   1  15 -12       1119.95       1339.52        31.69 o                         
   2   1  10       2879.99       2744.84        46.31 o                         
   2   2  -3       2867.43       2762.71        47.73 o                         
   2   3  13         51.30         46.11        22.34 o                         
   2   5  15        481.56        480.56        25.39 o                         
   2   6  16        214.15        184.02        24.98 o                         
   2   7  -8       3385.83       3459.38        41.64 o                         
   4   2  -1       1318.43       1633.82        42.45 o                         
   4   4  -4       5948.09       6261.10        54.23 o                         
   4   6  -6       8872.99      11155.87        63.37 o                         
   4   7  -7       2143.74       2200.10        41.64 o                         
   4  12 -10        103.67        237.44        30.26 o                         
   5   6  -5        662.95        959.90        32.09 o                         
   5   7  -6        896.88       1007.43        32.29 o                         
   6   4  -1        208.74        280.50        31.28 o                         
   6   6  -4        207.70        330.46        33.72 o                         
   6   7  -5       6045.86       8482.11        58.70 o                         
   7   4   3      11039.10      12748.25        83.88 o                         
   7   4   6        483.02        650.16        41.43 o                         
   7  10  -6       1227.00       1654.34        39.61 o                         
   8  11  -5       1747.97       2094.48        35.34 o                         
   8  12  -6        435.33        578.05        33.31 o                         
   9  10  -2        979.87       1373.84        33.72 o                         
   9  12  -4        606.40        851.64        32.50 o                         
  10  10   3         22.13         33.31        27.83 o                         
  10  10   5        327.76        411.71        29.86 o                         
  10  12  -1        183.75        198.03        29.04 o                         
 -10   9   3        139.35        139.13        24.98 o                         
 -10   9   4        127.52        179.75        24.78 o                         
 -10   9   6        107.36        136.69        25.39 o                         
 -10   9   7       1084.21       1048.46        27.42 o                         
 -10  12  -2       4679.61       5412.50        58.29 o                         
  -9   7   2       2370.57       2859.19        37.78 o                         
  -9   7   7        646.55        936.54        29.25 o                         
  -8   5   3        369.70        482.39        28.23 o                         
  -8   5   6       2985.31       3832.70        39.40 o                         
  -8   6   0         69.16         89.57        29.45 o                         
  -8   6   9          8.27         72.51        24.17 o                         
  -8   8  -3        586.90        661.13        35.75 o                         
  -8   9  -4        144.24        206.77        35.75 o                         
  -7   4   1       1115.28        975.54        33.51 o                         
  -7   5  10         16.79          1.02        25.59 o                         
  -7   7  13        441.50        398.30        24.58 o                         
  -5   4  12       1781.27       1941.33        34.53 o                         
  -4   1   1      15591.53      15463.03        86.53 o                         
  -4   2  10       1656.40       1896.04        36.15 o                         
  -4   3  12         81.25         39.61        21.12 o                         
  -4   4  13       2481.69       2803.54        37.17 o                         
  -4   6  15         97.46        150.71        26.00 o                         
  -3   0   5      79120.34      87967.73       176.50 o                         
  -3   2  11       4934.25       5453.32        46.11 o                         
  -2   2  12        104.23         63.57        22.55 o                         
  -1   2  12       1621.95       1939.10        36.36 o                         
  -1   3  -5         11.70          9.14        30.87 o                         
  -1   4  -6       2339.85       2126.57        44.89 o                         
  -1  14 -12       1533.32       1739.85        34.73 o                         
   0   3  -5        154.33        174.68        27.83 o                         
   0   5  -7        568.49        625.38        28.44 o                         
   1   4  -6       2020.42       2003.08        40.83 o                         
   1   5  -7       3044.92       2885.39        43.87 o                         
   2   8  -9       3741.47       4069.33        45.09 o                         
   2  12 -11       1940.21       2230.56        34.33 o                         
   2  15 -12        688.59        775.88        27.62 o                         
   3   3  -4      15299.88      15792.68        84.70 o                         
   3   4  -5       9549.63      10450.05        64.18 o                         
   3   6  -7       4287.09       4257.00        44.89 o                         
   3  13 -11        647.06        830.72        27.83 o                         
   4   3  -3        169.36        216.72        31.08 o                         
   4   3  11       1426.11       1459.55        43.06 o                         
   5   2   1       9531.80      10684.85        79.21 o                         
   5   4  -3      14891.90      15685.85        77.39 o                         
   5  11  -9       3663.63       4346.98        43.26 o                         
   6   3   1      14823.21      15923.89        89.17 o                         
   6   7  13       1127.07       1075.07        52.81 o                         
   6   9  -7         14.23         43.67        29.65 o                         
   6  11  -8       1344.67       1830.64        34.33 o                         
   7   4   2         47.24         56.06        33.31 o                         
   7  11  -7       1844.58       2494.61        37.58 o                         
   8   6   1         37.49        103.38        27.01 o                         
   9   8   1        386.17        468.58        28.84 o                         
   9   9  -1        197.22        182.19        28.44 o                         
   9  13  -5        516.80        626.39        27.83 o                         
  10  10   2       1291.24       1598.89        35.14 o                         
  10  11   0        667.81        696.47        29.65 o                         
 -10  10   1         27.98         43.26        23.56 o                         
  -9   7   4         62.25         23.97        25.59 o                         
  -9   7   5       1296.21       1513.79        31.69 o                         
  -8   5   5       2303.59       2491.76        32.50 o                         
  -8   6   8        265.48        309.34        26.81 o                         
  -7   4   7       6186.46       6583.43        47.73 o                         
  -6   3   8        220.27        235.61        22.95 o                         
  -6   4  10       3004.82       3385.45        39.00 o                         
  -5   2   8       2727.12       3066.57        36.15 o                         
  -4   1   7       1738.46       1819.87        32.09 o                         
  -4   3  -3      25151.75      25874.70       176.10 o                         
  -3   7  -8       3588.76       3276.79        58.09 o                         
  -2   5  15        337.35        355.04        22.14 o                         
  -2  14 -12       1128.78       1357.80        33.92 o                         
  -1   1  10         74.08         54.43        30.87 o                         
  -1   3  13        270.06        286.79        27.42 o                         
  -1   5  15       1343.49       1478.85        32.29 o                         
  -1   6  16          0.93         46.72        20.31 o                         
  -1  11 -11       4021.77       4664.85        48.34 o                         
   0   0   8      17548.33      17758.39        89.98 o                         
   0   3  13         74.47        103.59        26.00 o                         
   0   6  -8       9173.53       8938.50        66.42 o                         
   0   6  16        649.85        592.68        24.58 o                         
   0   9 -10         88.36         71.50        25.80 o                         
   0  11 -11        674.90        757.40        29.04 o                         
   1   5  15        799.61        751.92        28.23 o                         
   1   9 -10       3412.03       3783.55        43.87 o                         
   2  14 -12        152.50        157.21        22.55 o                         
   3   4  13         59.44         31.08        26.20 o                         
   3   5  14        590.16        657.88        30.67 o                         
   3   7  -8       1108.62       1097.81        30.47 o                         
   3  10 -10       2074.65       2448.70        38.79 o                         
   3  12 -11        849.96        989.96        32.50 o                         
   4   2   9       1591.72       1458.54        55.86 o                         
   4   7  15         22.22          6.09        26.40 o                         
   4  11 -10       5044.34       5992.18        50.98 o                         
   5   9  -8       4613.29       6141.26        48.14 o                         
   6  10  -8        597.85        717.59        33.72 o                         
   7   5  -1        732.15        740.95        33.92 o                         
   7   7  -4          0.22          0.41        23.36 o                         
   7   9  -6          2.64         -4.27        30.47 o                         
   8   6   0         69.16         81.04        26.00 o                         
   8   7  -2       1593.58       1929.76        35.14 o                         
   8   8  -3        488.72        643.66        25.59 o                         
   8  10  -5        775.60        913.80        29.45 o                         
   8  11  -6       3305.81       4379.88        46.11 o                         
   9   7   4        361.59        421.25        30.47 o                         
   9   8   8         46.64         49.97        34.12 o                         
   9   9  -2         45.39         76.17        26.61 o                         
   9  11  -4        209.41        281.31        28.23 o                         
   9  12  -5       1974.74       2588.04        39.00 o                         
  10  11  -1        530.40        650.56        29.45 o                         
 -10  10   6        109.93         90.79        26.40 o                         
 -10  11   0        667.82        725.72        32.09 o                         
  -9   8   1       3569.07       4079.89        47.32 o                         
  -9   8   8       2535.67       2845.99        33.92 o                         
  -9   9  -1        131.27        157.21        29.25 o                         
  -9  13  -5         72.80         69.06        34.33 o                         
  -7   4   3        304.02        354.83        29.86 o                         
  -7   4   6       1085.78       1242.63        27.01 o                         
  -6   3   1      13794.53      14063.19        75.35 o                         
  -6   3   7         37.10         82.26        23.36 o                         
  -6   5  11       1761.86       1958.19        30.67 o                         
  -5   4  11       1024.64       1082.99        31.48 o                         
  -4   1   6       2388.90       2459.06        38.59 o                         
  -4   2   9       3947.83       4064.86        43.87 o                         
  -4  13 -11        111.23        132.83        30.47 o                         
  -3   1   8       2014.68       1922.24        37.17 o                         
  -3   5  14        788.93        900.59        29.45 o                         
  -3  12 -11         17.63         -2.23        27.83 o                         
  -2   0   6      23202.10      23660.59        99.73 o                         
  -2   1   9       7992.60       8776.22        58.90 o                         
  -2   2  11       2570.99       2783.63        39.40 o                         
  -2   4  -6       6591.25       6308.62        81.65 o                         
  -2   5  -7       4398.34       4287.67        62.56 o                         
  -1   0   7         55.77         30.26        28.44 o                         
  -1  13 -12       2244.34       2375.58        39.40 o                         
   0   1  10       2420.97       2599.62        39.61 o                         
   0   2  -4      34115.92      33743.02       159.85 o                         
   0   4  14       1473.38       1549.53        30.67 o                         
   1  13 -12        941.11       1168.09        27.42 o                         
   2   0   6      47170.89      43701.13       216.72 o                         
   2   1   9       1113.76       1009.46        39.40 o                         
   2   3  -5      11275.72      10655.20        75.76 o                         
   2   4  -6          5.43         35.34        23.56 o                         
   2   6  -8       2394.75       2505.78        40.83 o                         
   3   1   8       3339.11       3068.80        62.96 o                         
   3   2  10       1840.36       1941.13        48.14 o                         
   4   4  12       1656.92       1628.95        42.04 o                         
   4   5  -6       1343.86       1568.42        37.58 o                         
   4   6  -7         32.56         16.45        31.28 o                         
   4   6  14        813.81        819.96        36.36 o                         
   4   9  -9       3024.64       3314.77        39.61 o                         
   5   2   0        722.04        779.13        33.92 o                         
   5   3  -2        350.20        363.57        26.20 o                         
   5   3   9          8.34          9.14        42.86 o                         
   5   5  -5        846.78       1050.90        35.75 o                         
   5   5  12        681.97        743.59        40.62 o                         
   5   6  -6        444.11        486.86        28.44 o                         
   5   6  13       1783.74       1878.57        49.36 o                         
   5  10  -9        549.69        674.53        26.81 o                         
   6   4  -2       2659.58       2640.64        39.81 o                         
   6   6  -5        151.65        109.68        32.90 o                         
   7   6  -3       6825.66       7730.81        54.84 o                         
   7  10  -7       4622.83       5747.63        47.53 o                         
   9   7   2        730.07        863.02        35.14 o                         
   9   7   5          9.35        -15.03        25.80 o                         
   9   8  -1       3569.06       4479.20        45.29 o                         
  10  10   0       1092.93       1325.10        32.50 o                         
  10  12  -3        690.30        769.38        32.09 o                         
 -10  10   3       1011.70       1079.53        31.08 o                         
 -10  10   4       1905.24       2024.81        35.14 o                         
  -9   8   2        442.54        494.78        27.83 o                         
  -9   8   7       1541.65       1689.68        29.04 o                         
  -8   6   2       2195.68       2543.15        36.76 o                         
  -8   6   6        957.99       1023.48        31.08 o                         
  -8   7  -1       7165.92       8149.62        60.32 o                         
  -8   7   9       1087.90       1233.29        26.20 o                         
  -7   4   4        615.24        566.68        25.59 o                         
  -7   6  10        100.06         78.40        21.73 o                         
  -7  12  -8         44.15          1.02        30.67 o                         
  -6   3   2        338.14        306.49        30.47 o                         
  -6   3   5         63.86        111.10        30.26 o                         
  -6   4  -1       1499.13       1609.04        40.83 o                         
  -6  14 -10       1411.26       1439.04        68.04 o                         
  -5   2   2       1817.91       1831.25        37.17 o                         
  -5   2   6       3520.23       3572.52        39.20 o                         
  -5   3   9        171.20        172.44        23.15 o                         
  -5   4  -3         98.28        100.95        39.20 o                         
  -5   5  12        128.69        135.27        21.94 o                         
  -4   1   3      16032.25      15520.51        85.31 o                         
  -4   1   4       5994.49       5901.79        51.18 o                         
  -4   4  12       1839.31       2061.58        30.67 o                         
  -4   5  13        874.19       1058.41        25.59 o                         
  -4   9  -9         10.34         10.76        35.14 o                         
  -3   2  10       2439.89       2972.32        36.36 o                         
  -2   0   2      42608.30      43371.89       170.21 o                         
  -2   3  12        112.73        144.61        26.00 o                         
  -2   6  15          0.43          0.20        23.97 o                         
  -2   9 -10         32.69         59.71        29.04 o                         
  -2  13 -12        656.55        776.70        33.31 o                         
  -1   7  -9        721.70        757.81        34.12 o                         
  -1   7  16        320.04        341.43        26.81 o                         
   0   7  16        675.80        787.87        28.64 o                         
   0  10 -11        285.85        323.35        26.61 o                         
   0  15 -13          0.45        -38.08        25.39 o                         
   1   2  -4       4370.47       4074.40        55.04 o                         
   1   7  -9       5234.46       5487.04        49.56 o                         
   1  15 -13          3.55         10.36        26.00 o                         
   2   1  -2        869.67       1033.83        54.03 o                         
   2   3  12         42.80         51.79        24.78 o                         
   2  13 -12        622.71        830.11        26.61 o                         
   3   1  -1       1227.53       1268.02        41.43 o                         
   3  11 -11       1885.79       2119.06        37.37 o                         
   4  10 -10        391.81        363.97        29.86 o                         
   5   8  -8       1825.67       2033.55        33.31 o                         
   6   5  -4       1862.74       2060.56        42.25 o                         
   6   8  -7       1889.66       2327.24        34.94 o                         
   7   4   0       1005.58       1162.81        35.34 o                         
   7  13  -9       1092.08       1585.48        33.11 o                         
   8   5   3       1323.63       1438.23        34.53 o                         
   8   5   4         64.16         29.86        29.25 o                         
   8   7  -3        375.67        354.02        29.65 o                         
   8   9  -5       5305.68       6437.40        48.95 o                         
   8  10  -6          5.23        -32.09        28.64 o                         
   9   7   1          6.04         26.61        23.97 o                         
   9  10  -4       1944.09       2208.63        36.97 o                         
   9  11  -5       1193.00       1405.12        35.14 o                         
  10   9   2         51.22         29.86        25.80 o                         
  10   9   3       1801.07       1889.74        38.39 o                         
  10   9   5        803.63        901.00        34.12 o                         
  10  10  -1         27.98         89.57        26.61 o                         
 -10  11   1        530.40        519.15        27.01 o                         
 -10  13  -2         76.72         24.98        29.04 o                         
  -9   8   4        305.07        366.21        26.00 o                         
  -9   8   5        131.84        151.72        20.72 o                         
  -9   9   8        469.26        462.08        23.97 o                         
  -9  10  -2         56.79         94.04        24.37 o                         
  -9  12  -4         35.56         15.64        30.67 o                         
  -8   6   3        133.08        144.21        26.20 o                         
  -8   6   5          6.09         57.89        20.51 o                         
  -8   7   8        704.43        720.03        24.78 o                         
  -8  12  -6       2442.27       2718.64        60.12 o                         
  -7   5   0        472.02        505.75        29.45 o                         
  -7   5   7       2679.53       2910.17        37.58 o                         
  -7   6  -2        191.15        214.69        32.70 o                         
  -6   3   4          2.30        -15.64        23.36 o                         
  -6   4   8        875.20        906.69        26.00 o                         
  -6   5  10       2071.48       2254.33        31.28 o                         
  -6   6  -4          2.74         -8.53        39.40 o                         
  -6   6  11          1.25         61.95        24.98 o                         
  -5   2   3      11184.05      10555.88        64.59 o                         
  -5   2   5       9012.81       8901.74        55.65 o                         
  -5   3  -1        113.46        109.07        34.53 o                         
  -5   3   8       7313.03       7983.48        53.01 o                         
  -5  12 -10        401.03        415.77        39.00 o                         
  -4   3  10        450.35        475.48        24.58 o                         
  -4  15 -12        317.27        225.05        34.12 o                         
  -3   1   7       2422.96       2405.85        35.75 o                         
  -3   3  11        149.05        237.44        21.33 o                         
  -1   1   9       3335.90       3227.23        41.03 o                         
  -1   3  12       4459.88       4926.05        47.93 o                         
  -1   6  15         48.76         49.36        24.37 o                         
  -1  10 -11       2662.62       2915.86        41.84 o                         
  -1  12 -12          9.84         -7.72        27.42 o                         
   0   2  11       1765.85       1917.98        34.33 o                         
   0   8 -10       1925.14       2096.51        38.18 o                         
   1   6  15        231.23        234.19        24.78 o                         
   1   8 -10       2396.35       2488.31        39.20 o                         
   1  12 -12        782.48        834.79        25.59 o                         
   2   7  -9       6111.22       6585.87        50.37 o                         
   2  12 -12        450.39        511.23        29.25 o                         
   3   5  -7       3477.42       3899.53        42.25 o                         
   3   6  -8        104.18        116.59        32.29 o                         
   3   9 -10        767.85        850.22        26.61 o                         
   4   3  -4       1717.65       1857.86        33.92 o                         
   4   8  -9       3546.37       4092.68        44.28 o                         
   5   9  -9        213.90        181.78        23.97 o                         
   6   3  -1      13794.51      14378.02        77.18 o                         
   6   9  -8        623.35        671.69        28.23 o                         
   6  14 -11       1416.97        171.83        43.67 o                         
   7   6  -4         71.07        123.69        23.97 o                         
   7   8  -6       2477.42       3088.91        37.58 o                         
   7   9  -7        223.41        201.89        25.59 o                         
   7  14 -10        356.44        -43.67        31.08 o                         
   8   5   1       4884.39       5352.99        51.59 o                         
   9   8  -2        442.54        532.56        29.25 o                         
  10   9   6         41.70         50.98        26.81 o                         
  10  11  -3        641.43        645.89        30.87 o                         
  10  12  -4         54.50        -10.16        28.44 o                         
 -10  11   3        641.43        609.33        29.86 o                         
 -10  11   4        550.92        460.86        28.03 o                         
 -10  12   0        594.67        638.38        28.84 o                         
  -9   9   7          2.47          9.55        21.12 o                         
  -8   7   0        551.36        618.88        29.45 o                         
  -8   8   9       2448.66       2609.57        32.50 o                         
  -7   5   1        732.15        761.67        31.89 o                         
  -7   5   6       1286.28       1489.62        27.83 o                         
  -7   7  10         27.70         -9.95        20.72 o                         
  -6   4   7       2575.72       2526.09        37.78 o                         
  -6   7  -5       9667.61      10227.65       108.46 o                         
  -5   5  11       3402.59       3864.59        37.58 o                         
  -5   6  12          5.19        -16.05        26.00 o                         
  -5  10  -9         14.95          4.06        44.08 o                         
  -4   2   7       5390.76       5513.85        48.14 o                         
  -4   6  13         95.69         89.17        25.39 o                         
  -3   5  13       1376.62       1481.49        28.64 o                         
  -3   6  14         39.47        100.13        20.72 o                         
  -2   1   8       3088.67       3208.34        40.22 o                         
  -2   7  -9       2365.06       2293.32        46.72 o                         
  -2  15 -13         60.94         26.40        28.84 o                         
  -1   4  13        162.87        149.29        22.95 o                         
   0   4  13       1210.97       1307.42        33.92 o                         
   0   5  14       2153.42       2285.81        37.17 o                         
   0  14 -13       1589.69       1524.75        34.12 o                         
   1   5  14        505.03        547.38        28.23 o                         
   1  14 -13        293.53        183.00        22.34 o                         
   3   3  -5       1247.60       1427.46        32.90 o                         
   3   3  11        351.49        396.27        29.65 o                         
   3  10 -11       3835.71       4425.38        44.28 o                         
   4   1   0        182.56        174.68        32.29 o                         
   4   9 -10         10.66         14.01        26.81 o                         
   5   3  -3        376.14        428.97        26.61 o                         
   5   5  -6       1431.03       1624.28        37.58 o                         
   6   7  -7       2771.36       2914.64        41.03 o                         
   7   4  -1       1115.29       1139.66        34.73 o                         
   7   5  -3       1401.94       1595.64        36.36 o                         
   7  13 -10         52.95         84.29        31.69 o                         
   8   5   0        415.96        428.36        28.84 o                         
   8   5   6         21.15         15.44        30.06 o                         
   8   6  -2       2195.68       2577.27        34.73 o                         
   8   8  -5       2504.23       2894.33        36.76 o                         
   8   9  -6         15.83         64.18        28.84 o                         
   9   7  -1       1112.72       1274.11        33.51 o                         
   9   9  -4       1513.78       2021.36        35.14 o                         
   9  10  -5        310.11        338.59        24.37 o                         
  10   9   0          1.50        -30.47        20.31 o                         
 -10  12   1        183.75        107.85        25.80 o                         
  -9   9   1        197.22        228.30        27.22 o                         
  -9   9   2         45.39         49.97        23.97 o                         
  -9   9   4       1513.78       1914.32        33.31 o                         
  -9   9   5        263.65        320.51        26.20 o                         
  -9  10  -1       1151.94       1310.67        32.29 o                         
  -9  10   8        117.28         58.70        22.14 o                         
  -8   7   5        611.19        767.15        29.86 o                         
  -8   7   6       1833.28       2027.25        29.86 o                         
  -8   8   8        325.66        368.65        22.95 o                         
  -8   9  -3       2061.33       2428.19        44.08 o                         
  -7   5   3       1401.94       1602.14        34.94 o                         
  -7   5   4        135.31        159.44        28.03 o                         
  -7   7  -3        108.62        143.19        31.48 o                         
  -5   4   9       1084.08       1112.44        27.62 o                         
  -4   3   9       2122.17       2292.92        35.54 o                         
  -3   3  10       1003.78       1024.08        32.90 o                         
  -3  11 -11        479.81        512.04        32.09 o                         
  -2   3  11        278.86        249.62        24.17 o                         
  -2   6  14       3081.61       3271.30        41.23 o                         
  -2   7  15        509.37        412.72        23.36 o                         
  -2  12 -12        810.22        852.05        33.31 o                         
  -1   0   1      27605.80      27356.80       175.28 o                         
  -1   2  10       4037.58       4475.55        48.54 o                         
   0   4  -7       3603.54       3648.68        48.75 o                         
   0   5  -8       1590.95       1413.65        37.17 o                         
   0   8  16        298.43        254.09        26.40 o                         
   0   9 -11       3986.84       4163.57        45.90 o                         
   1   3  -6        888.89        876.02        34.94 o                         
   1   4  -7      20343.60      19775.89        89.17 o                         
   1  11 -12       3023.67       3483.76        41.84 o                         
   2   2  10       1877.13       1952.10        40.22 o                         
   2   5  -8       2456.88       2568.95        40.42 o                         
   2  11 -12       1416.76       1494.90        33.92 o                         
   3   6  14         13.40         21.33        24.98 o                         
   3   8 -10       3078.57       3289.58        40.62 o                         
   4   2  -3       1456.99       1495.51        38.59 o                         
   4   4  -6        159.68        212.45        30.47 o                         
   4   5  -7       1501.90       1630.98        32.70 o                         
   5   4  -5      10825.58      11063.65        62.76 o                         
   5   7  -8       1583.44       1857.04        31.89 o                         
   5   8  -9        629.19        667.22        31.69 o                         
   5  14 -12       1684.33       2224.06        34.94 o                         
   6   2   2        366.08        361.74        33.92 o                         
   6   3  -2        338.14        388.14        32.09 o                         
   6   5  -5       8081.94       8861.52        56.46 o                         
   6   8  -8        490.81        519.56        26.81 o                         
   6  13 -11       1087.85       1286.50        32.09 o                         
   7   3   3         91.38         89.98        32.09 o                         
   7   7  -6       2346.04       2881.74        36.56 o                         
   7   8  -7       5561.50       6563.12        51.79 o                         
   8   6  -3        133.08        161.07        27.62 o                         
   8  11  -8       1778.48       2162.72        40.42 o                         
   8  13  -9        656.56        794.16        30.06 o                         
   9   6   2          1.58         27.62        23.15 o                         
   9   6   4         45.08         60.53        28.64 o                         
   9   7   7         77.98         73.53        28.03 o                         
  10   8   2       1578.53       1799.36        35.34 o                         
  10   8   3          4.16        -28.84        23.56 o                         
  10   9  -1         59.78        103.18        20.72 o                         
  10  10  -3       1011.69       1220.49        31.89 o                         
  10  11  -4        550.92        579.07        25.80 o                         
 -10  12   3        690.29        694.23        28.84 o                         
 -10  12   4         54.50         17.06        21.12 o                         
 -10  13   0         33.16         -7.52        24.78 o                         
  -9  10   7        989.06       1244.05        26.61 o                         
  -9  11  -2         20.77         11.98        27.01 o                         
  -9  11   8         45.96        -40.22        26.81 o                         
  -9  14  -5        933.02       1052.72        39.61 o                         
  -8   7   2       1593.59       1644.39        33.92 o                         
  -8   7   3        375.68        409.27        27.62 o                         
  -8   9   9        909.08        999.51        26.20 o                         
  -8  10  -4         28.06         18.69        28.23 o                         
  -7   6   7       1254.09       1183.12        27.83 o                         
  -7   8  10       1844.98       2011.81        31.08 o                         
  -6   4   1        208.74        224.23        29.45 o                         
  -6   4   5       2024.57       2063.40        38.18 o                         
  -6   5  -2         19.47         56.06        31.69 o                         
  -6   5   8       2216.75       2315.06        31.89 o                         
  -6   7  11       1817.18       2032.94        30.47 o                         
  -5   3   0      25573.39      26490.74       108.46 o                         
  -5   3   6       1913.55       1792.05        31.48 o                         
  -4   2   0       3703.58       3566.22        50.78 o                         
  -4   2   6       1388.22       1365.72        29.65 o                         
  -4   4  10       1337.85       1359.01        29.25 o                         
  -4  12 -11        645.56        687.94        36.56 o                         
  -3   1   1       1227.53       1272.69        43.67 o                         
  -3   1   5       5186.80       5324.75        49.36 o                         
  -3   2   8       5659.74       5730.57        47.93 o                         
  -3   4  11       5221.13       5005.26        45.70 o                         
  -3   7  14       1066.28       1093.14        30.26 o                         
  -3   9 -10        785.62        853.47        36.15 o                         
  -2   2   9       3451.52       3613.34        41.23 o                         
  -2   4  12         77.64         29.65        22.55 o                         
  -2  14 -13        307.86        269.33        30.47 o                         
  -1   5  -8       3755.42       3630.61        53.01 o                         
  -1  11 -12        886.17        999.91        30.87 o                         
   0   2  10       1369.98       1426.04        37.58 o                         
   0  13 -13        494.68        470.61        27.01 o                         
   1   1  -3        980.10        921.11        46.92 o                         
   1   6  -9         60.54         91.81        24.78 o                         
   1   7  15       1626.34       1718.32        33.31 o                         
   1  13 -13         82.01        -18.69        20.92 o                         
   2   3  -6       1335.06       1365.31        31.48 o                         
   2   6  -9        202.51        196.41        29.86 o                         
   2   9 -11       1053.18       1085.42        27.83 o                         
   3   1  -2      11043.98      11236.70        80.84 o                         
   3   2  -4       2918.43       2830.96        43.06 o                         
   3   5  13        434.55        492.95        26.81 o                         
   4   1  -1      15591.48      15667.77        92.01 o                         
   4   7  -9          0.73         40.22        23.15 o                         
   5   2  -2       1817.90       1876.54        40.01 o                         
   5  13 -12         95.01         85.71        24.17 o                         
   6   2   1        139.17        174.88        29.45 o                         
   6   2   4      12700.29      14344.91       106.63 o                         
   6   4  -4       6568.24       7078.62        52.00 o                         
   6  12 -11         96.12        165.54        29.65 o                         
   7   3   2        119.11        135.47        28.84 o                         
   7   5  -4        135.31        135.68        30.67 o                         
   7  10  -9       1092.98       1232.68        34.53 o                         
   7  12 -10        449.32        540.07        27.62 o                         
   8   7  -5        611.20        764.71        31.48 o                         
   8   8  -6         12.11        -21.94        28.84 o                         
   8  12  -9        129.30         81.65        26.20 o                         
   9   6   1        739.50        821.38        30.87 o                         
   9   6   5       6914.63       8112.65        71.70 o                         
   9   7  -2       2370.57       2882.35        35.75 o                         
   9   8  -4        305.06        427.14        27.83 o                         
   9   9  -5        263.65        237.23        23.97 o                         
  10   8   0        194.15        201.08        25.59 o                         
  10   8   5         40.02          8.94        25.80 o                         
 -10  13   1        859.50       1004.99        30.26 o                         
  -9  10   1       4826.65       5565.64        47.93 o                         
  -9  10   5        310.11        296.95        26.20 o                         
  -9  13  -4         55.35         69.87        26.81 o                         
  -8   8   6         12.11         55.45        25.59 o                         
  -8   9   8          0.38         38.79        20.72 o                         
  -8  14  -7        234.15        249.42        38.59 o                         
  -7   6   6          3.01         37.98        21.53 o                         
  -7   9  -5        136.52        142.18        35.14 o                         
  -7  10  -6        152.78        169.60        38.18 o                         
  -6   4   2       2659.58       2576.26        41.03 o                         
  -6   4   4       6568.24       6748.36        48.95 o                         
  -6   5   7       1195.12       1302.75        33.51 o                         
  -5   3   5         68.43        124.51        22.75 o                         
  -5   4   8       2687.04       2987.15        35.34 o                         
  -5   5  -4       1645.25       1706.74        56.87 o                         
  -5   6  11       1163.46       1228.21        29.25 o                         
  -5   7  12        259.60        294.31        22.55 o                         
  -4   7  13        749.85        759.43        24.58 o                         
  -4  14 -12       1878.72       1954.13        47.12 o                         
  -3   1   2      11043.98      11732.29        78.20 o                         
  -3   1   4        378.20        344.48        26.40 o                         
  -3   6  13         45.06         93.63        21.33 o                         
  -2   8 -10        860.28        993.42        33.31 o                         
  -2   8  15       1610.94       1827.19        31.08 o                         
  -1   0   3      65258.52      67452.52       213.67 o                         
  -1   4  12       1415.82       1747.16        31.48 o                         
  -1   5  13       2847.51       3066.36        37.17 o                         
  -1   6  -9      21204.97      20729.70       103.38 o                         
  -1   9 -11         18.36         44.08        25.19 o                         
   0   1   8       5879.56       5775.86        54.84 o                         
   0   3  11       4997.59       5337.55        51.59 o                         
   0   6  14       1351.96       1469.30        32.70 o                         
   0   7 -10       2449.30       2408.49        40.22 o                         
   1   6  14         51.73         43.47        23.15 o                         
   1   7 -10        339.47        374.74        25.19 o                         
   1  10 -12       1585.17       1759.96        34.33 o                         
   1  12 -13       1161.65       1245.88        30.06 o                         
   2   0   0        168.85        208.80        47.93 o                         
   2   1  -3       2802.04       2787.49        47.93 o                         
   3   1   7        607.82        544.54        40.83 o                         
   3   4  -7         34.20         30.67        23.97 o                         
   3   5  -8       1148.45       1164.64        29.65 o                         
   3   9 -11        546.40        709.47        25.39 o                         
   4   7  14        590.89        552.87        30.67 o                         
   4   8 -10       1373.92       1554.00        29.86 o                         
   5   1   3          4.14          8.73        33.31 o                         
   5   6  -8         36.29         92.01        29.25 o                         
   5  12 -12          7.40        -41.43        27.62 o                         
   6   6  -7        274.84        322.74        24.37 o                         
   6   7  -8       4597.76       5028.21        46.72 o                         
   6  10 -10       1183.24       1446.35        30.87 o                         
   7   3   0       2250.17       2261.44        40.83 o                         
   7   8  12        176.21        174.47        45.90 o                         
   7  11 -10          4.13         10.76        29.25 o                         
   8   4   3        135.39        148.07        28.64 o                         
   8   5  -2        280.15        345.69        27.42 o                         
   8   5   7        210.77        234.19        36.97 o                         
   8  10  -8       1310.44       1748.58        31.89 o                         
   9   6  -1        614.27        640.81        29.86 o                         
  10   8  -1        853.72        879.06        30.26 o                         
  10   9  -3        139.35        247.19        26.81 o                         
  10  10  -4       1905.24       2234.63        32.29 o                         
  -9  10   2        979.88       1048.05        30.26 o                         
  -9  10   4       1944.10       2101.18        30.67 o                         
  -9  11  -1        220.62        223.42        25.59 o                         
  -8   8   0       3841.33       4135.34        45.50 o                         
  -8   8   5       2504.22       2784.85        33.72 o                         
  -8  10   9        981.29       1222.12        27.62 o                         
  -7   6   0        437.78        402.77        24.98 o                         
  -7   6   1      16370.78      16922.79        78.40 o                         
  -7   6   4         71.07        121.05        27.01 o                         
  -7   7   7       1639.96       1876.54        33.51 o                         
  -7   9  10         74.39         64.59        21.53 o                         
  -6   8  11       2452.53       2902.05        34.33 o                         
  -5   3   2        350.20        341.63        29.45 o                         
  -5   3   3        376.14        417.80        29.25 o                         
  -5   5   9       4417.24       4745.48        41.03 o                         
  -4   2   1       1318.44       1163.83        37.17 o                         
  -4   2   3       1457.00       1520.08        36.76 o                         
  -4   2   4       2973.95       2964.61        38.59 o                         
  -4   3   7      14741.06      15247.94        71.50 o                         
  -4   4   9       1859.69       1977.49        36.97 o                         
  -3   2  -2        116.07        143.40        42.65 o                         
  -3   2   7         62.49         84.49        22.75 o                         
  -3   5  -7       2288.76       2276.06        65.00 o                         
  -3   6  -8        620.15        625.99        45.90 o                         
  -3   8  14       1725.08       1886.70        34.73 o                         
  -2   1  -1      23583.02      23774.54       190.52 o                         
  -2   1   6       5786.13       5955.41        52.20 o                         
  -2   2   8      11000.55      11408.13        67.64 o                         
  -2   4  11       2457.88       2881.53        39.40 o                         
  -2   7  14        758.29        902.22        27.01 o                         
  -1   1   7       5075.85       5125.71        49.56 o                         
  -1   2   9       1663.11       1760.36        34.53 o                         
  -1   3  -6      11685.42      11947.79        89.78 o                         
  -1   8  15         20.30          9.55        25.39 o                         
   0   2  -5       5090.70       4829.57        61.34 o                         
   0   5  13        144.47        175.89        21.33 o                         
   0  12 -13         27.72         51.18        22.75 o                         
   1   4  12       1388.96       1451.63        33.92 o                         
   2   2  -5       3074.51       2906.52        42.45 o                         
   2  10 -12        208.87        316.65        23.15 o                         
   3   0   1       1162.74       1592.19        55.45 o                         
   3   7 -10       4717.95       5015.01        43.87 o                         
   4   2  -4       2973.94       2974.56        39.61 o                         
   4   2   8      10911.48      11377.87       132.63 o                         
   4   4  11       1305.27       1448.38        40.83 o                         
   4   5  12        456.97        506.15        33.72 o                         
   4  11 -12       1782.02       2147.49        32.90 o                         
   4  13 -13        347.76        348.94        24.58 o                         
   5   1   1        562.85        570.94        32.50 o                         
   5   1   4       2447.34       2531.37        60.93 o                         
   5   4  -6       3562.70       3623.70        39.40 o                         
   5   7  -9       2710.19       3019.45        36.76 o                         
   5  10 -11        277.95        312.79        24.98 o                         
   6   2   5          9.93         18.08        40.83 o                         
   6   4  -5       2024.55       2153.38        40.42 o                         
   6  11 -11        959.32       1132.34        29.25 o                         
   7   3  -1        448.58        446.23        31.89 o                         
   7   3   5        169.27        200.67        32.29 o                         
   7   4  -3        304.02        371.90        24.98 o                         
   7   6  -6          3.01         43.67        22.34 o                         
   7   7  -7       1639.96       2009.58        32.70 o                         
   7   7  11        133.95        114.35        48.14 o                         
   7   9  -9        385.61        332.09        29.65 o                         
   8   4   0       7288.20       7505.96        57.07 o                         
   8   4   1        213.09        146.85        27.22 o                         
   8   4   4         24.52         75.76        26.81 o                         
   8   5  -3        369.69        458.42        28.44 o                         
   8  11  -9       1159.52       1399.43        31.48 o                         
   9   8  -5        131.84        196.41        26.00 o                         
   9  10  -7        989.05       1216.02        29.45 o                         
  10   7   2         92.66        130.40        29.25 o                         
  10   7   3         16.69         18.69        26.81 o                         
  10   8   6        290.28        244.34        28.23 o                         
  -9  11   5       1193.01       1424.82        31.89 o                         
  -9  12  -2         13.14         18.48        27.22 o                         
  -9  12   7       1851.41       2077.62        32.09 o                         
  -8   8   2         32.27         66.21        25.80 o                         
  -8   8   3        488.72        554.49        23.97 o                         
  -8   9   6         15.83         39.00        24.98 o                         
  -8  10   8       1310.44       1601.73        29.04 o                         
  -8  11   9       1159.52       1225.77        32.50 o                         
  -7   6   3       6825.67       7295.13        50.57 o                         
  -7   7  -2       6978.75       7160.27        61.14 o                         
  -7  13  -8          7.55         -5.28        46.31 o                         
  -6   5  -1        131.52        145.02        28.44 o                         
  -6   6   8         32.41         25.80        22.34 o                         
  -5   8  12       3172.68       3687.68        36.76 o                         
  -4   5  10       4979.83       5621.09        44.08 o                         
  -4   7  -8        340.24        377.99        52.40 o                         
  -4   7  12       1467.84       1610.26        33.51 o                         
  -4   8  13       1782.36       1810.73        30.67 o                         
  -3   4  10       1753.22       1940.32        32.50 o                         
  -3   5  11       2726.84       2885.60        38.18 o                         
  -3   7  13       1408.46       1767.27        30.47 o                         
  -3  10 -11       1755.82       1944.99        45.50 o                         
  -2   1   5          0.99         39.00        29.65 o                         
  -2   5  12       2113.49       2285.61        34.53 o                         
  -2   9  15        313.32        233.17        27.62 o                         
  -2  13 -13        755.06        753.95        29.65 o                         
  -1   3  10       4905.23       4992.26        49.97 o                         
  -1  10 -12        122.70        108.26        25.19 o                         
   0   8 -11       4702.71       4661.19        47.12 o                         
   1   8  15        643.21        560.18        26.40 o                         
   2   0   4       1203.31        851.64        72.31 o                         
   3   2  -5      20390.39      19205.76        84.70 o                         
   3   7  14        788.63        786.04        30.67 o                         
   3   8 -11       4605.94       4860.85        45.90 o                         
   4   3  -6        192.43        126.74        29.65 o                         
   4   4  -7       2936.44       2910.38        36.56 o                         
   4   6  -9         36.90          9.95        23.56 o                         
   4   7 -10       2823.97       2902.45        39.20 o                         
   4  12 -13        335.41        377.38        28.64 o                         
   5   1   0        587.63        664.17        32.70 o                         
   5   2  -3      11184.06      11072.79        65.40 o                         
   5   3  -5         68.43         53.62        23.76 o                         
   5   4  10       1478.90       1568.63        55.65 o                         
   5   7  13        155.48        137.10        29.25 o                         
   5  11 -12        193.96        283.14        28.44 o                         
   6   2  -1        987.46        962.34        31.89 o                         
   6   8  13        646.73        662.14        39.40 o                         
   6   9 -10        187.15        288.62        22.75 o                         
   7  10 -10       1441.52       1735.18        32.29 o                         
   8   6  -5          6.09         73.53        27.01 o                         
   8   7  -6       1833.30       2153.58        32.29 o                         
   8   9  -8          0.38          8.53        22.75 o                         
   8  10  -9        981.29       1157.12        34.73 o                         
   9   5   1        395.15        419.02        27.62 o                         
   9   5   2        151.68        170.41        29.04 o                         
   9   6  -2         80.01         56.26        21.12 o                         
   9   7  -4         62.24         64.59        21.12 o                         
   9   7   8       1868.18       1999.02        55.45 o                         
   9  11  -8         45.96        107.45        24.78 o                         
  10   7   0        118.70         47.73        25.80 o                         
  10   8  -3       1018.32       1220.09        30.26 o                         
  10   9  -4        127.52         92.42        22.34 o                         
  11   9   0       2836.99       3075.10        40.42 o                         
  11   9   1         31.08         20.11        25.19 o                         
  -9  11   1        879.65        940.61        29.25 o                         
  -9  11   2       1693.27       1943.16        34.94 o                         
  -9  11   4        209.42        215.91        21.33 o                         
  -9  14  -4          1.21        -20.92        27.22 o                         
  -8   9  -1        496.61        666.61        28.84 o                         
  -8   9   5       5305.67       5955.62        48.14 o                         
  -8  10  -3         87.53        115.37        28.44 o                         
  -8  13  -6        106.03         83.88        34.73 o                         
  -7   7   6       2346.04       2581.95        32.50 o                         
  -7   9   9        385.61        368.65        22.14 o                         
  -7  10  10       1441.52       1798.14        30.06 o                         
  -6   5   5       8081.94       8302.16        52.20 o                         
  -6   6   7        274.84        303.85        23.36 o                         
  -6   8  10       3258.27       3659.04        36.76 o                         
  -6   9  11       1562.52       1873.70        29.65 o                         
  -5   4   6       3562.72       3498.38        38.79 o                         
  -5   5   8       3351.03       3561.96        37.58 o                         
  -4   3  -2        119.20        105.82        34.53 o                         
  -4   3   6        192.44        181.38        23.97 o                         
  -3   3   8       1004.04       1116.09        30.87 o                         
  -3   9  14        257.91        220.98        27.62 o                         
  -3  14 -13        178.94        191.53        28.84 o                         
  -2   3   9        461.61        472.44        30.47 o                         
  -2   8  14       2815.87       3101.50        38.59 o                         
  -1   1   6      18148.16      17421.02        92.62 o                         
  -1   5  12       3242.96       3806.09        42.65 o                         
  -1   6  13       1334.03       1354.34        32.90 o                         
  -1   9  15          1.49         -4.67        24.98 o                         
   0   1   7       4259.27       4269.19        52.61 o                         
   0   7  14       1303.22       1397.61        32.29 o                         
   0  11 -13          0.66         15.44        22.14 o                         
   1   3  -7       1305.19       1182.11        35.14 o                         
   1   5  -9       1062.32       1124.22        29.65 o                         
   1   6 -10        351.43        366.01        28.44 o                         
   1   9 -12       2196.63       2449.52        38.79 o                         
   1  11 -13       3157.43       3646.25        38.79 o                         
   2   1   7       1827.04       1754.67        49.56 o                         
   2   2   9       2002.65       2128.20        42.65 o                         
   2   4  -8      13459.16      12941.01        69.06 o                         
   2   5  -9       6607.62       6878.96        51.59 o                         
   2   9 -12        452.10        533.57        28.03 o                         
   3   3  10        892.33        949.34        37.98 o                         
   3   4  -8       2222.66       1984.19        37.37 o                         
   3   6  13        433.26        424.30        28.23 o                         
   5   5  -8       3351.02       3575.97        42.04 o                         
   5   6  -9       5357.60       5789.47        48.14 o                         
   5   6  12         16.72         16.86        29.65 o                         
   6   2  -2       4780.10       4535.06        49.97 o                         
   6   3  -4          2.30         34.12        24.58 o                         
   6   5  -7       1195.12       1261.12        30.67 o                         
   6   5  10        504.16        558.35        55.86 o                         
   6   6  -8         32.41         38.79        22.95 o                         
   6  10 -11        432.12        576.43        24.98 o                         
   7   4  -4        615.24        639.60        26.40 o                         
   7   5  -6       1286.28       1480.07        34.33 o                         
   7   6  -7       1254.10       1348.25        30.26 o                         
   7   8  -9        540.82        532.15        30.47 o                         
   8   4  -2        231.78        243.53        26.81 o                         
   9   7  -5       1296.20       1650.48        33.72 o                         
   9   9  -7          2.47          5.08        22.75 o                         
   9  10  -8        117.28        131.01        30.06 o                         
  10   7  -1        848.12       1040.54        25.39 o                         
  10  10  -6        109.93        127.35        23.36 o                         
  -9  12  -1        319.12        370.27        26.81 o                         
  -9  12   5       1974.73       2148.51        31.89 o                         
  -8   9   0         45.58         62.76        25.19 o                         
  -8  10   6          5.23         91.20        24.37 o                         
  -8  11  -4        276.36        302.23        30.26 o                         
  -8  11   8       1778.47       2170.85        31.48 o                         
  -8  12   9        129.29        129.79        21.94 o                         
  -7   7   4          0.22          8.12        25.59 o                         
  -7   8  -3       5123.99       5437.48        58.90 o                         
  -7   8   7       5561.50       6086.22        44.28 o                         
  -6   5   1       2549.30       2573.01        41.23 o                         
  -6   5   2       3200.98       3050.12        42.25 o                         
  -6   5   4       1862.72       2039.03        35.14 o                         
  -6   7   8       4597.76       4967.69        44.89 o                         
  -5   4   5      10825.56      10761.02        59.92 o                         
  -5   6   9       5357.61       5943.02        44.08 o                         
  -5   8  11        797.78        889.02        27.22 o                         
  -5   9  12        119.01        106.84        22.95 o                         
  -5  11 -10        613.49        746.03        58.29 o                         
  -4   5   9        565.78        601.82        31.48 o                         
  -4   8  -9        311.01        305.28        44.28 o                         
  -4   9  13        593.99        774.06        24.78 o                         
  -4  11 -11         49.82         59.51        32.70 o                         
  -4  13 -12        473.61        543.52        35.14 o                         
  -3   2   5      20390.38      18572.87        84.90 o                         
  -3   8  13        242.02        289.23        27.22 o                         
  -2   6  -9        118.79        153.15        32.70 o                         
  -2  10  15        156.68         72.31        26.81 o                         
   0   3  10         11.35          5.28        28.44 o                         
   0   4  -8        238.72        222.41        25.59 o                         
   0   6 -10       5953.47       6376.46        54.84 o                         
   0   6  13         55.70         52.00        25.39 o                         
   0  13 -14        239.91        125.52        25.80 o                         
   1   1  -4       1010.93       1012.30        42.25 o                         
   1   7  14       1344.31       1469.10        32.90 o                         
   2   7 -11        332.68        354.02        27.62 o                         
   3   3  -7         19.71         -5.69        22.34 o                         
   3   4  11       3460.48       3679.35        52.20 o                         
   3   6 -10         30.45         21.12        21.53 o                         
   4   1  -3      16032.24      15564.18        83.68 o                         
   4   8  14        288.77        271.56        27.62 o                         
   4  11 -13        684.54        760.45        29.86 o                         
   5  10 -12        293.38        382.05        23.15 o                         
   7   3  -3          2.74        -20.72        28.44 o                         
   7   9 -10         74.39         25.39        22.55 o                         
   8   6  -6        957.99        985.49        28.23 o                         
   8   8  -8        325.66        447.45        24.17 o                         
   8   9  -9        909.08       1130.52        29.04 o                         
   9   5  -1        274.21        271.36        22.75 o                         
   9   5   4       1632.97       1695.37        37.37 o                         
   9   6  -4         14.26         -5.08        25.19 o                         
  10   7   5        209.71        197.83        23.76 o                         
  10   8  -4       1316.35       1399.84        28.23 o                         
  11   9  -2        488.63        578.26        24.98 o                         
  -9  12   1        238.09        355.04        26.20 o                         
  -9  12   2        240.32        287.20        25.80 o                         
  -9  12   4        606.41        669.45        23.56 o                         
  -9  13  -2        361.62        373.72        26.40 o                         
  -9  13   5        516.80        576.63        28.44 o                         
  -8   9   2        791.11        961.93        26.61 o                         
  -8   9   3       4409.82       4904.11        42.25 o                         
  -8  10   5        775.60        898.56        31.48 o                         
  -8  13   9        656.55        765.93        31.28 o                         
  -7   7   1        465.45        490.51        30.87 o                         
  -7   7   3       1960.88       1962.05        37.37 o                         
  -7   8   6       2477.43       2651.82        33.72 o                         
  -7  11  10          4.13         31.08        22.55 o                         
  -6   9  10        187.15        239.06        22.95 o                         
  -6  10  11        432.13        561.40        24.37 o                         
  -5   4  -1       8190.95       8011.10        67.64 o                         
  -4   4   7       2936.46       2946.53        40.62 o                         
  -4   6  10        194.85        162.08        24.17 o                         
  -4   8  12       1021.91       1223.34        28.03 o                         
  -3   3   7         19.71        -42.35        28.23 o                         
  -3   5  10       2669.99       2860.41        36.97 o                         
  -3   6  11       1497.45       1490.83        32.90 o                         
  -3   8 -10        626.60        655.03        37.98 o                         
  -3  10  14       1409.09       1627.93        33.92 o                         
  -2   1   3       2802.04       2968.47        50.98 o                         
  -2   4  -7        190.43        211.84        34.73 o                         
  -2   5  11          2.32         62.36        21.12 o                         
  -2   6  12        398.58        493.36        24.58 o                         
  -2   7 -10        373.71        417.19        32.90 o                         
  -2   9  14         57.32         66.21        25.80 o                         
  -2  12 -13        346.21        385.10        27.01 o                         
  -1   2  -5      10212.40       9751.15        94.45 o                         
  -1  13 -14        692.91        709.06        32.70 o                         
   0   3  -7        474.38        437.50        26.20 o                         
   0   4  11       1144.92       1270.05        30.87 o                         
   0   7 -11       1032.12       1073.44        29.86 o                         
   1   2  -6       3698.06       3536.16        48.95 o                         
   1   4  11        671.67        642.44        30.47 o                         
   1   5  12       2146.02       2301.25        39.40 o                         
   1   9  15        200.60        177.93        25.39 o                         
   1  10 -13         34.25         34.12        23.15 o                         
   2   2  -6        206.13        189.30        25.80 o                         
   2   3  10        177.94        163.30        27.42 o                         
   3   0  -1       7218.43       7695.26        75.56 o                         
   3   1  -4        378.19        337.98        27.83 o                         
   3   7 -11       3350.65       3721.40        38.59 o                         
   3  12 -14        180.98        171.02        27.42 o                         
   4   3  -7      14741.07      14433.46        70.68 o                         
   4   5  -9        565.78        584.15        26.81 o                         
   4   6 -10        194.85        236.22        23.97 o                         
   5   1  -2       7379.43       7245.98        59.31 o                         
   5   3  -6       1913.54       1871.87        32.29 o                         
   6   3  -5         63.86         63.98        26.00 o                         
   6   5  -8       2216.75       2346.34        36.97 o                         
   6   6  11        150.00        142.58        36.36 o                         
   6   9 -11       1562.52       1754.67        31.08 o                         
   7   2   0        574.43        611.57        33.11 o                         
   7   2   2        156.71        185.44        29.65 o                         
   7   3   6       5578.40       5948.10        84.09 o                         
   7   7  -9       1840.26       2318.51        36.97 o                         
   8   3   1        295.46        272.78        28.64 o                         
   8   4  -3       1403.01       1542.83        29.86 o                         
   8   5  -5       2303.59       2331.92        34.12 o                         
   9   5  -2       2511.74       2729.00        35.75 o                         
   9   5   5         14.52         20.31        26.61 o                         
   9   6   7        460.20        531.13        36.15 o                         
   9   8  -7       1541.65       1797.73        31.08 o                         
   9   9  -8        469.27        548.81        25.39 o                         
  10   6   0        342.92        373.72        26.40 o                         
  10   6   2       6882.54       7434.06        60.12 o                         
  10   6   3         13.23         22.14        27.01 o                         
  10   7  -3       2074.39       2150.54        30.87 o                         
  10   9  -6        107.36        105.82        22.55 o                         
  11   8   0        585.99        683.06        28.64 o                         
  11   8   1        312.56        314.21        26.40 o                         
  11   8   3          4.93        -15.23        24.37 o                         
  -9  13  -1         58.24         54.64        24.37 o                         
  -9  13   4          6.35         21.12        25.39 o                         
  -9  15  -4       3008.28       3265.41        48.75 o                         
  -8  11   6       3305.81       3692.76        41.23 o                         
  -8  15  -7       1729.51       2001.05        52.20 o                         
  -7   9   7        223.41        199.86        22.34 o                         
  -7  11   9        876.87       1056.79        31.89 o                         
  -7  12  10        449.32        465.33        25.39 o                         
  -6   6  -2       4822.98       4947.98        57.68 o                         
  -6   6   5        151.65        149.69        24.58 o                         
  -6   7  -4         72.43         63.17        36.36 o                         
  -6   7   7       2771.36       2877.47        34.73 o                         
  -6  11  11        959.33       1149.40        32.29 o                         
  -5   4   0         11.21         10.76        29.25 o                         
  -5   4   3      14891.93      14647.95        71.29 o                         
  -5   5   6       1431.02       1463.62        36.76 o                         
  -5   6   8         36.28         66.21        22.14 o                         
  -5   7   9       2710.18       2974.76        39.20 o                         
  -5   9  11          0.06        -14.62        22.55 o                         
  -5  10  12        293.37        297.76        23.76 o                         
  -4   3   4       1717.66       1767.06        32.29 o                         
  -4  10  13       1164.55       1457.93        28.84 o                         
  -3   2   4       2918.43       2791.35        40.42 o                         
  -3   9  13        210.43        228.70        26.40 o                         
  -3  13 -13        525.03        624.77        32.50 o                         
  -2   1   0        123.94        114.55        45.70 o                         
  -2   2   6        206.14        225.66        30.87 o                         
  -2   3   8         51.30         59.51        29.25 o                         
  -1   3   9         80.40         85.10        22.95 o                         
  -1   4  -8       1546.77       1681.76        44.89 o                         
  -1   5  -9       3468.00       3289.38        46.72 o                         
  -1   6  12         65.90         72.31        27.01 o                         
  -1   7  13       1757.38       1856.23        31.69 o                         
  -1   9 -12        124.82        116.18        24.98 o                         
   0   2   8        500.00        603.44        32.09 o                         
   0   8  14       1800.72       1813.98        34.53 o                         
   0  10 -13        720.45        790.10        28.64 o                         
   0  12 -14        709.39        717.79        27.83 o                         
   1   8 -12       2580.88       2718.44        38.39 o                         
   2   8 -12         31.42         -9.14        20.51 o                         
   3   8  14        896.79        920.09        32.50 o                         
   4   0   2      17622.83      17179.73       129.58 o                         
   4  10 -13       1164.55       1282.85        27.83 o                         
   5   2  -5       9012.82       8749.61        56.67 o                         
   5   4  -8       2687.04       2899.20        39.20 o                         
   5   5  -9       4417.24       4750.15        41.64 o                         
   5   9 -12        119.02        158.43        21.12 o                         
   6   1   1        197.74        199.05        29.45 o                         
   6   4  -7       2575.73       2665.83        34.94 o                         
   6   7 -10       1202.47       1501.40        29.45 o                         
   6   8 -11       2452.53       2776.73        38.18 o                         
   7   2  -1       2409.30       2320.74        40.83 o                         
   7   2   3      11438.78      12164.72        85.31 o                         
   7   3  -4       4796.42       5156.38        44.68 o                         
   7   4  -6       1085.79       1158.54        33.31 o                         
   7   5  -7       2679.53       3056.01        35.95 o                         
   7   8 -10       1844.99       2043.09        31.28 o                         
   8   3   0        240.17        261.00        23.56 o                         
   8   3   3       2165.54       2220.41        43.87 o                         
   8   4   6        241.18        283.75        35.95 o                         
   8   7  -8        704.43        882.72        26.40 o                         
   8   8  -9       2448.66       2764.14        35.14 o                         
   9   4   1       1263.91       1356.98        33.11 o                         
   9   6  -5       3473.25       3872.51        39.20 o                         
  10   6  -1         13.31          7.31        19.30 o                         
  10   7  -4       1794.60       2012.42        31.08 o                         
  10   7   6         37.74          1.42        25.80 o                         
  10   9  -7       1084.21       1116.50        33.51 o                         
  11   8  -2        536.71        537.23        28.64 o                         
  -9  13   1        241.48        244.75        25.80 o                         
  -9  13   2       2438.21       2721.89        39.20 o                         
  -9  14   5        380.94        325.99        23.56 o                         
  -8  10   0       4572.39       5015.01        48.54 o                         
  -8  10   2       1072.11       1263.35        32.29 o                         
  -8  10   3        426.35        497.62        28.64 o                         
  -8  11  -3        208.35        225.45        26.20 o                         
  -8  11   5       1747.96       1952.71        36.15 o                         
  -8  13   8        231.66        249.22        23.97 o                         
  -7   8  -2         16.67        -15.23        27.22 o                         
  -7   8   4       3135.60       3378.55        39.81 o                         
  -7   9   6          2.64         17.06        26.40 o                         
  -6   6   4        207.70        193.56        24.78 o                         
  -6   8   8        490.81        476.70        24.98 o                         
  -6  10  10       1183.24       1516.43        29.04 o                         
  -5   4   2        487.70        569.12        26.00 o                         
  -5  11  12        193.96        242.51        28.64 o                         
  -4   3   3        169.36        192.55        29.25 o                         
  -4   4   6        159.68        166.35        29.04 o                         
  -4   6   9         36.90         79.21        28.44 o                         
  -4   7  10       2823.97       3105.77        39.20 o                         
  -4   9  12        180.13         52.00        22.34 o                         
  -3   2  -1      26171.30      25990.88       147.26 o                         
  -3   4   8       2222.64       2080.26        34.12 o                         
  -3   9 -11        181.29        231.75        32.90 o                         
  -3  11  14        456.70        482.79        30.06 o                         
  -2   1   2        869.67        983.26        44.68 o                         
  -2   2  -4       5183.46       4954.28       127.76 o                         
  -2   4   9       3529.18       3482.95        44.28 o                         
  -2   7  12       2913.28       3272.52        40.83 o                         
  -1   1  -3        398.83        344.07        66.21 o                         
  -1   2   7      14766.41      14706.45        79.82 o                         
  -1   4  10       3611.35       3653.15        41.23 o                         
   0   1  -4       1779.09       1748.38        45.09 o                         
   0   7  13        625.60        736.68        28.64 o                         
   1   4  -9       1768.86       1676.68        37.37 o                         
   1   5 -10        118.91         98.71        27.62 o                         
   1   8  14       1099.97       1061.66        31.69 o                         
   2   0  -2      42608.30      40321.98       166.96 o                         
   2   1  -5          0.99         22.95        30.47 o                         
   2   3  -8         51.30          4.87        28.03 o                         
   2   4  -9       3529.19       3477.46        39.00 o                         
   2   6 -11        316.68        304.06        26.81 o                         
   2  11 -14       1964.47       2196.64        32.29 o                         
   3   2   8       1825.27       1767.27        50.37 o                         
   3   3  -8       1004.04       1185.76        34.53 o                         
   3   5 -10       2669.99       2804.96        35.54 o                         
   3   9 -13        210.44        201.49        26.40 o                         
   3  11 -14        456.70        458.83        28.23 o                         
   4   0   0       2332.81       2307.75        43.47 o                         
   4   1  -4       5994.50       5818.52        49.36 o                         
   4   2  -6       1388.23       1424.42        30.67 o                         
   4   3   9         17.06         46.72        34.94 o                         
   5   1  -3       4374.98       4248.88        44.48 o                         
   5   7 -11        656.38        825.24        26.40 o                         
   6   1  -1        729.26        774.87        34.53 o                         
   6   1   2          1.73         -0.20        26.00 o                         
   6   2  -4       5387.44       5506.74        46.92 o                         
   8   3  -2         96.90         79.62        26.81 o                         
   8   5  -6       2985.29       3398.65        37.37 o                         
   9   4  -1       7040.22       7798.85        56.87 o                         
   9   4   2          9.54         33.72        23.36 o                         
   9   5  -4        330.66        351.58        22.75 o                         
   9   7  -7        646.54        894.70        26.81 o                         
   9   8  -8       2535.68       3057.43        35.75 o                         
  10   6  -3         32.32         55.65        25.19 o                         
  10   8  -6        641.37        740.34        24.98 o                         
  11   7   1        643.38        589.63        28.84 o                         
  11   8  -3       1373.25       1340.13        29.65 o                         
  -9  14  -1         40.32         18.89        24.58 o                         
  -9  14   4        166.55        173.25        22.95 o                         
  -8  12  -4       3056.95       3429.73        49.15 o                         
  -8  12   6        435.33        428.56        24.78 o                         
  -8  14  -6        623.90        673.72        35.54 o                         
  -7   8   3       1066.43       1176.42        32.50 o                         
  -7  10  -5       3264.65       3727.29        57.68 o                         
  -7  10   7       4622.85       5535.38        43.67 o                         
  -7  11  -6        158.26        145.63        34.33 o                         
  -7  12   9        118.49        204.33        22.95 o                         
  -7  13  10         52.95        110.49        23.36 o                         
  -6   6  -1         21.16         53.42        28.44 o                         
  -6  12  11         96.12         69.67        23.56 o                         
  -5   5  -3        415.76        443.39        36.15 o                         
  -5   5   5        846.78        909.33        28.44 o                         
  -5   7   8       1583.44       1715.07        34.94 o                         
  -4   3   0         79.56         52.81        29.65 o                         
  -4   3   1       1265.93       1247.30        38.59 o                         
  -4  11  13        684.54        691.39        27.62 o                         
  -3   2   2       2079.35       2018.92        44.89 o                         
  -3   6  10         30.45          2.03        22.95 o                         
  -3   7  11       3350.65       3547.74        38.79 o                         
  -2   3  -6          3.67          1.22        35.95 o                         
  -2   6  11        316.66        385.10        23.36 o                         
  -2  11 -13        655.96        705.61        31.48 o                         
  -1   8  13        190.87        168.79        26.81 o                         
  -1  12 -14        658.80        672.30        28.23 o                         
   0  11 -14       2172.00       2328.67        36.76 o                         
   1   9 -13         14.70         16.05        18.28 o                         
   1  10  15        653.55        640.21        24.98 o                         
   2   7 -12       2913.29       2936.37        39.81 o                         
   2  10  15       1074.49       1181.70        32.29 o                         
   3   1  -5       5186.79       4955.30        48.34 o                         
   3   6 -11       1497.44       1542.42        28.64 o                         
   3   7  13       1563.23       1778.85        37.37 o                         
   4   4  -9       1859.70       1936.46        32.29 o                         
   4   5 -10       4979.87       5342.43        41.84 o                         
   4   6  12       4558.64       4825.71        58.70 o                         
   4   9 -13        593.98        701.54        24.78 o                         
   5   2  -6       3520.23       3614.36        42.86 o                         
   5   8 -12       3172.67       3792.08        37.37 o                         
   5   8  13        592.20        585.77        34.12 o                         
   6   1  -2       2833.85       2882.35        43.47 o                         
   6   4  -8        875.21        907.09        31.69 o                         
   6   6 -10       5326.78       6236.52        44.89 o                         
   7   2  -3        550.52        486.45        31.08 o                         
   7   4  -7       6186.46       6582.42        49.36 o                         
   7   6  -9        145.68        173.66        23.56 o                         
   7   7 -10         27.70         75.56        21.94 o                         
   8   3  -3       6832.87       7142.60        52.00 o                         
   8   3   4         40.39          7.31        26.40 o                         
   8   4  -5        888.34        969.65        27.42 o                         
   8   6  -8        265.48        313.20        24.17 o                         
   8   7  -9       1087.90       1244.66        28.44 o                         
   9   4  -2        870.16       1007.84        27.01 o                         
   9   5  -5       1799.42       2079.45        34.94 o                         
  10   5   0        346.50        308.73        25.80 o                         
  10   6  -4         82.84         85.51        25.19 o                         
  10   6   5         26.30        -24.98        25.59 o                         
  10   8  -7       1184.06       1205.06        33.31 o                         
  11   7  -2         47.70         57.89        25.19 o                         
  11   7   0        106.41        117.19        20.92 o                         
  11   7   3         58.07         44.89        27.01 o                         
  -9  14   1       1623.89       1861.31        35.54 o                         
  -9  14   2        263.94        354.02        26.61 o                         
  -9  15   4        585.96        675.95        29.86 o                         
  -8  11   3        596.00        643.05        29.45 o                         
  -7   8   1       1890.58       1990.69        36.97 o                         
  -7   9  -3          8.17         65.40        28.64 o                         
  -7  14  10        356.44        307.31        27.01 o                         
  -6   6   1          8.72         12.80        24.17 o                         
  -6   6   2      19909.11      20020.64        82.06 o                         
  -6   7   5       6045.87       6488.58        46.92 o                         
  -6   8  -5          3.67         15.03        37.78 o                         
  -6   9   8        623.36        721.04        26.00 o                         
  -6  13  11       1087.85       1424.01        31.28 o                         
  -5   6   6        444.11        449.89        32.70 o                         
  -5   8   9        629.19        624.97        25.80 o                         
  -5  12  12          7.40         35.34        22.55 o                         
  -4   5   7       1501.90       1593.20        31.89 o                         
  -4  10  12       2103.73       2630.69        33.92 o                         
  -4  12 -12       1974.08       2190.75        53.01 o                         
  -4  12  13        335.41        370.88        25.80 o                         
  -3   2   1      44682.47      43700.32       150.91 o                         
  -3   4   7         34.19         44.68        29.04 o                         
  -3  12 -13        268.74        291.26        31.69 o                         
  -3  12  14        180.97        149.90        24.17 o                         
  -2   2   5       3074.52       2841.52        42.04 o                         
  -2   9 -12        248.03        241.09        30.47 o                         
  -2  11  14       1964.46       2308.36        37.17 o                         
  -1   1   4       1010.92       1089.28        36.56 o                         
  -1   7  12       1543.00       1810.94        35.34 o                         
  -1   8 -12       2100.65       2295.76        38.39 o                         
   0   4  10        568.97        589.43        27.62 o                         
   0   5 -10       1588.18       1662.46        36.76 o                         
   0   5  11        965.53       1012.91        29.25 o                         
   0   6 -11          0.86         18.28        24.58 o                         
   0   9 -13         80.10         45.90        23.15 o                         
   0   9  14         34.92         40.83        19.70 o                         
   1   0   3       3778.39       3838.19       103.99 o                         
   1   2  -7      14766.39      14001.85        78.40 o                         
   1   6  12          2.37         15.64        25.80 o                         
   1   7 -12       1543.00       1676.68        32.90 o                         
   3   2  -7         62.49          4.67        23.15 o                         
   3  10 -14       1409.09       1591.78        29.25 o                         
   4   2  -7       5390.78       5317.44        48.14 o                         
   4   5  11        206.40        200.47        27.22 o                         
   4   7 -12       1467.84       1657.59        29.04 o                         
   4   9  14          3.38          4.06        23.36 o                         
   5   4  -9       1084.08       1137.22        26.81 o                         
   6   2  -5       5197.19       5300.58        46.31 o                         
   6   3  -7         37.10         84.70        22.75 o                         
   6   7 -11       1817.18       2029.69        31.28 o                         
   6   9  13         49.27         24.78        29.65 o                         
   7   3  -6          0.92        106.23        26.81 o                         
   8   4  -6          8.36        -13.61        26.81 o                         
   8   9 -11        162.49         79.62        24.98 o                         
   9   4   4         11.34         20.51        26.81 o                         
   9   6  -7       3412.60       3744.76        39.00 o                         
   9   7  -8          0.63        -32.90        22.14 o                         
  10   5  -1       1617.38       1686.23        29.45 o                         
  10   5   2        329.92        297.35        27.22 o                         
  10   7  -6        702.90        728.96        24.58 o                         
  11   7  -3        153.34        146.65        26.00 o                         
  -9  15  -1          8.78          7.72        24.58 o                         
  -9  15   2         22.66         42.45        26.00 o                         
  -8  11   0         94.57        133.85        26.00 o                         
  -8  11   2        312.64        380.83        22.95 o                         
  -8  12  -3          4.22         16.66        27.22 o                         
  -8  13   6         54.99         24.98        21.53 o                         
  -7   9   4       5421.24       5798.41        45.09 o                         
  -7  11   7       1844.59       2073.97        32.09 o                         
  -6  14  11       1416.97       1714.46        37.98 o                         
  -5   5   3       2063.82       2002.47        38.18 o                         
  -5  13  12         95.01        129.99        24.58 o                         
  -4   7   9          0.73          4.87        23.56 o                         
  -4   8  10       1373.92       1558.88        30.06 o                         
  -3   3   5       1247.59       1444.93        31.89 o                         
  -3   5   8       1148.45       1139.05        34.53 o                         
  -3   8  11       4605.95       5003.84        46.72 o                         
  -2   4   8      13459.16      13369.77        72.10 o                         
  -2   8  12         31.42          2.23        21.73 o                         
  -1   2   6       3698.06       3570.89        49.36 o                         
  -1   4   9       1768.87       1766.05        38.39 o                         
  -1   5  10        118.91        163.30        30.06 o                         
   0   1   5      24190.66      23155.45       122.48 o                         
   0   2   7       1673.26       1673.63        38.59 o                         
   0   3  -8        960.05        955.64        29.04 o                         
   0   8  13       1733.40       2015.06        36.76 o                         
   1   5  11       1894.86       2109.31        39.00 o                         
   1   8 -13        190.87        199.86        24.98 o                         
   1   9  14        667.55        765.52        24.17 o                         
   1  11  15        787.85        679.81        29.45 o                         
   2   1   6       2094.03       2186.29        56.06 o                         
   2   3   9        779.59        839.86        37.78 o                         
   3   4 -10       1753.20       1922.24        35.34 o                         
   3   5 -11       2726.84       2728.59        37.17 o                         
   3   5  11       1208.64       1282.44        37.17 o                         
   4   8 -13       1782.37       1961.64        30.47 o                         
   5   0   1      47219.65      46358.84       166.96 o                         
   5   3  -8       7313.02       7887.00        50.37 o                         
   5   7 -12        259.60        232.16        22.75 o                         
   7   2  -4       2082.06       2308.76        33.51 o                         
   7   5  -9       1666.62       1892.38        31.28 o                         
   7   6 -10        100.06         55.04        20.72 o                         
   8   2   0       4645.36       4477.17        48.54 o                         
   8   2   1        463.37        478.33        29.86 o                         
   8   6  -9          8.27         22.55        20.51 o                         
   9   4  -4       1336.67       1489.21        28.03 o                         
  10   5  -3       1341.33       1583.05        28.23 o                         
  10   5   3        460.46        490.11        26.20 o                         
  10   7  -7        864.46        941.62        30.67 o                         
  11   6   0          9.38        -23.15        23.97 o                         
  11   7   4       1306.57       1365.72        35.75 o                         
  -9  15   1        527.73        529.10        28.64 o                         
  -8  12   3          7.67         16.86        25.39 o                         
  -8  13  -4        276.58        315.84        29.25 o                         
  -8  13   5         70.16        107.85        22.34 o                         
  -8  14   6         95.07        135.68        23.15 o                         
  -7   9  -2         21.34         36.36        25.80 o                         
  -7   9   3         47.06         61.34        21.53 o                         
  -6   9   7         14.23         18.69        22.55 o                         
  -6  10   8        597.85        818.74        27.01 o                         
  -5   5   2       3514.47       3482.13        44.28 o                         
  -5   6   5        662.94        645.49        32.50 o                         
  -5   8   8       1825.67       1912.09        31.08 o                         
  -5   9   9        213.90        265.26        23.15 o                         
  -5  14  12       1684.33       2056.09        40.01 o                         
  -4   4   4       5948.07       6109.17        50.37 o                         
  -4   5   6       1343.87       1538.56        31.48 o                         
  -4  10 -11        864.46       1028.96        47.32 o                         
  -4  13  13        347.76        381.24        26.40 o                         
  -3   7  10       4717.93       5158.20        44.68 o                         
  -2   5  -9        182.99        247.39        33.72 o                         
  -2   5   9       6607.61       7122.69        53.42 o                         
  -2   6 -10        292.89        384.29        33.11 o                         
  -2   7  11        332.68        279.48        23.97 o                         
  -2  12  14       1988.18       2325.42        35.14 o                         
  -1   9  13         14.70        -31.38        20.92 o                         
  -1  11 -14        199.64        239.47        25.19 o                         
   0  10 -14        510.42        555.51        26.81 o                         
   0  10  14        510.42        605.27        24.37 o                         
   1   0  -3      65258.52      65533.11       211.03 o                         
   1   4 -10       3611.38       3531.90        43.67 o                         
   2   1  -6       5786.15       5590.42        50.17 o                         
   2   3  -9        461.61        452.73        25.19 o                         
   2   5 -11          2.32         19.30        20.31 o                         
   2   6 -12        398.58        444.20        28.23 o                         
   3   4  10       1271.21       1336.47        40.01 o                         
   3   9 -14        257.91        173.66        23.76 o                         
   4   1  -6       2388.90       2322.17        34.73 o                         
   4   3  -9       2122.17       2143.84        33.92 o                         
   4   4 -10       1337.86       1316.36        28.03 o                         
   5   1  -5       2234.01       2218.38        34.73 o                         
   5   7  12        230.59        217.13        27.83 o                         
   6   1  -4       1961.57       1978.71        33.51 o                         
   6   1   4          7.20        -13.81        34.73 o                         
   6   3  -8        220.26        227.48        26.81 o                         
   6   5 -10       2071.47       2165.77        31.28 o                         
   6   6 -11          1.25        -15.03        20.72 o                         
   7   1  -1       1777.24       1829.22        39.61 o                         
   7   1   0        653.66        723.48        33.11 o                         
   7   3  -7         94.54         86.12        27.22 o                         
   8   2  -2         20.54          6.50        21.53 o                         
   9   3  -2          0.06         17.87        24.78 o                         
   9   3  -1          1.10         48.34        19.50 o                         
   9   3   1          3.91         18.48        23.97 o                         
   9   3   2       1754.68       1925.69        39.81 o                         
   9   4  -5        501.25        577.44        23.56 o                         
   9   5  -7       2294.09       2655.88        37.78 o                         
   9   6  -8          2.29        100.74        21.12 o                         
  10   5  -4        736.17        844.74        25.39 o                         
  11   6  -2         67.17         89.98        24.17 o                         
  11   6   1       2147.71       2416.00        38.18 o                         
  -9  16  -1        457.74        476.09        28.44 o                         
  -9  16   1       3855.69       4193.02        46.92 o                         
  -9  16   2        502.95        500.67        24.98 o                         
  -8  12  -1        100.74         58.50        26.00 o                         
  -8  12   0          7.79        -20.92        26.00 o                         
  -8  15  -6         49.91         16.86        28.44 o                         
  -8  15   6          9.66        -41.43        27.62 o                         
  -7   9   1        154.89        200.27        27.83 o                         
  -7  10   4         69.58         90.18        27.83 o                         
  -7  12   7        666.55        717.39        25.59 o                         
  -6   7  -2        285.87        284.36        30.67 o                         
  -6   7   2        128.99        181.58        32.09 o                         
  -6   8   5       3028.72       3301.36        37.78 o                         
  -5   5  -1        764.24        736.68        33.92 o                         
  -5   5   0       2954.99       3035.90        45.70 o                         
  -5   7   6        896.87        927.00        34.33 o                         
  -4   4   3       2306.18       2301.86        39.40 o                         
  -4   6   7         32.56         76.78        24.98 o                         
  -4   8   9       3546.35       4069.94        44.28 o                         
  -4   9  10         10.66        -35.34        23.56 o                         
  -4  12  12       1067.14       1364.09        30.47 o                         
  -3   3   4      15299.90      13932.19        76.57 o                         
  -3   7 -10       6085.56       6391.90        76.37 o                         
  -3   9  11        546.39        651.58        31.28 o                         
  -3  12  13         23.41         29.86        22.55 o                         
  -2   3   6       1335.06       1285.90        31.28 o                         
  -2   9  12        452.09        468.58        30.06 o                         
  -2  10 -13       1072.54       1258.27        33.31 o                         
  -2  13  14        183.42        210.42        29.65 o                         
  -1   1   3        980.10        970.46        47.32 o                         
  -1   2  -6       2386.44       2232.80        50.98 o                         
  -1   4  -9       4594.63       4437.97        55.65 o                         
  -1   8  12       2580.87       2999.14        40.83 o                         
   0   1  -5      24190.70      23536.89       117.40 o                         
   0   2  -7       1673.24       1683.38        38.59 o                         
   0   3   8        960.05       1016.77        35.34 o                         
   0   6  11          0.86          5.28        26.40 o                         
   0   8 -13       1733.41       1911.07        34.73 o                         
   1   1  -6      18148.15      17232.54        91.81 o                         
   1   3  -9         80.40        106.02        22.95 o                         
   1   6 -12         65.90         67.84        24.78 o                         
   1  10  14       1134.14       1069.99        31.69 o                         
   1  11 -15       1386.25       1607.01        28.84 o                         
   2   2  -8      11000.54      10602.79        62.76 o                         
   2   8  13       1218.74       1202.01        31.69 o                         
   3   2  -8       5659.74       5564.83        46.31 o                         
   3   7 -13       1408.46       1756.10        29.45 o                         
   4   0  -4       5861.31       5909.10        49.36 o                         
   4   7 -13        749.85        814.88        29.04 o                         
   4  10  14         45.85         24.58        27.42 o                         
   5   0  -3        860.78       1086.24        34.94 o                         
   5   1  -6       1860.15       1907.41        36.97 o                         
   5   3  -9        171.20        191.33        22.34 o                         
   5   6 -12          5.18        -14.62        24.98 o                         
   5   9 -14        926.40       1000.12        27.01 o                         
   6   1  -5       9289.31       9342.90        58.70 o                         
   6   2  -7       2620.96       2672.94        38.39 o                         
   6   8 -13       1957.66       2312.62        33.92 o                         
   7   1  -3       1203.12       1216.63        34.94 o                         
   7   1   2       8909.24       9109.73        71.09 o                         
   7   2   5       2202.40       2479.37        57.28 o                         
   7   5 -10         16.79          0.41        26.00 o                         
   8   2  -3       2998.89       3370.42        37.37 o                         
   8   2   3         86.20        107.85        27.42 o                         
   8   3  -6        435.05        482.59        28.44 o                         
   8   4   7          2.17          4.87        41.03 o                         
   8   5  -9       1634.54       1817.23        33.72 o                         
   8   7 -11         74.24         53.22        27.83 o                         
   9   4   5       1337.23       1479.05        39.61 o                         
   9   6   8          9.46          5.89        45.09 o                         
  10   4  -1        411.83        479.75        23.15 o                         
  10   4   0        367.77        446.64        22.34 o                         
  10   6  -7          0.87        -39.30        26.20 o                         
  10   6   6          4.35         22.14        27.62 o                         
  11   6  -3        105.30         64.18        21.33 o                         
  11   6   3       1264.96       1379.33        35.54 o                         
  -8  13  -3       1189.77       1425.43        33.31 o                         
  -8  13   3          7.86          8.33        21.12 o                         
  -7  10   3        151.82        257.75        27.01 o                         
  -7  11  -5         43.04         62.36        31.48 o                         
  -7  13   7        169.83        158.22        23.36 o                         
  -7  14  -8        108.81        116.79        34.33 o                         
  -6   7  -1        163.81        144.61        29.45 o                         
  -6   7   1          8.73         -8.12        28.84 o                         
  -6   8   4       3539.31       3898.71        39.61 o                         
  -6  10   7       3675.71       4104.87        39.20 o                         
  -6  11   8       1344.67       1486.57        30.47 o                         
  -5   7  -6      11041.47      11896.00       139.74 o                         
  -5   9   8       4613.28       5390.77        44.48 o                         
  -5  10   9        549.70        549.41        26.81 o                         
  -4   4  -3         18.58         26.20        34.53 o                         
  -4  13  12        566.59        625.58        31.69 o                         
  -3   5   7       3477.43       3970.82        41.43 o                         
  -3   8 -11       1576.79       1615.34        46.92 o                         
  -3   8  10       3078.56       3442.32        42.04 o                         
  -3  11 -13        624.94        628.63        35.54 o                         
  -3  13  13        970.14       1241.62        35.14 o                         
  -2   8 -12       2017.15       2131.85        42.65 o                         
  -2   8  11       1300.15       1580.61        33.92 o                         
  -1   3   7       1305.19       1252.79        31.28 o                         
  -1   7 -12       1636.21       1734.16        37.98 o                         
  -1  10  13         34.25        102.98        25.19 o                         
   0   4 -10        568.96        562.82        30.26 o                         
   0   5 -11        965.53       1000.93        31.48 o                         
   0   5  10       1588.19       1942.76        35.14 o                         
   0   9  13         80.10         90.79        20.92 o                         
   0  11  14       2171.98       2399.55        38.39 o                         
   1   7 -13       1757.37       1785.95        33.72 o                         
   1   7  12       1636.20       1780.27        36.36 o                         
   2   8 -14       2815.87       2978.21        38.59 o                         
   2  10 -15        156.69        148.47        25.59 o                         
   3   1  -7       2422.95       2437.74        38.79 o                         
   3   8 -14       1725.08       1862.12        33.51 o                         
   4   7  12        369.25        408.05        30.67 o                         
   5   2  -8       2727.12       2906.72        35.95 o                         
   5   9  13         45.60         41.43        25.59 o                         
   6   4 -10       3004.81       3295.27        35.75 o                         
   6   5 -11       1761.86       1917.37        30.87 o                         
   7   1  -4          0.41        -41.74        27.83 o                         
   7   2  -6       2128.41       2428.19        33.31 o                         
   7   4  -9        552.62        512.85        24.37 o                         
   7   9  12         45.32         22.95        32.90 o                         
   8   4  -8       1275.13       1555.22        28.84 o                         
   9   3  -4       2098.38       2408.90        31.28 o                         
   9   5  -8        116.18        149.49        21.33 o                         
   9   7 -10        587.75        690.58        27.22 o                         
  10   4  -4       1973.86       2203.96        34.53 o                         
  10   4  -3        904.81       1033.02        26.20 o                         
  10   4   2       1530.79       1646.21        34.53 o                         
  10   5  -6        590.50        544.54        28.84 o                         
  11   5   0        302.87        342.65        26.20 o                         
  11   6  -5        243.87        243.73        27.01 o                         
  -8  13   2        628.51        636.96        24.37 o                         
  -8  14  -4        321.67        367.43        29.04 o                         
  -8  15   5       2983.87       3517.47        38.59 o                         
  -8  16   6          0.43        -18.48        23.15 o                         
  -7  10  -3       7952.02       8853.20        66.62 o                         
  -7  11   4         56.82         80.23        27.62 o                         
  -7  12  -6        155.83        174.88        31.69 o                         
  -7  14   7       1853.11       2181.00        36.97 o                         
  -6   8  -4       7746.51       8089.91        75.56 o                         
  -6   9   5         57.82         52.20        22.75 o                         
  -6  10  -7        569.22        623.35        47.73 o                         
  -6  11  -8        130.33        157.00        44.89 o                         
  -6  12   8         59.26         42.25        23.36 o                         
  -5   6  -4        218.42        220.98        36.97 o                         
  -5   6   3         31.17        -10.56        29.04 o                         
  -5   7   5       4729.89       4938.44        48.34 o                         
  -4   6   6       8872.94       9369.71        60.93 o                         
  -4  10  10        391.81        482.39        26.40 o                         
  -3   4   5       9549.62       8868.23        61.54 o                         
  -3   5  -8       2444.80       2380.66        62.76 o                         
  -3   6   8        104.18        131.62        26.00 o                         
  -2   2   3       2867.44       2859.19        46.51 o                         
  -2   5   8       2456.88       2608.35        41.64 o                         
  -2   6   9        202.51        178.53        31.48 o                         
  -2  10  12        208.87        148.27        29.25 o                         
  -1   3  -8      12487.29      12294.30        82.46 o                         
  -1   5   9       1062.32       1223.34        35.75 o                         
  -1   6  10        351.42        406.83        25.39 o                         
   0   9 -14         34.92         41.23        21.94 o                         
   1   6  11         78.25         81.45        27.83 o                         
   1  11  14        199.64        171.02        25.80 o                         
   2   4 -11       2457.88       2627.24        34.33 o                         
   2   5 -12       2113.49       1990.08        35.95 o                         
   3   0  -5      79120.34      79264.84       168.38 o                         
   3   3 -10       1003.79       1065.72        27.22 o                         
   3   4 -11       5221.13       5119.41        42.25 o                         
   4   1  -7       1738.46       1670.79        31.69 o                         
   4   3 -10        450.36        456.59        24.17 o                         
   4   5 -12       1994.39       2237.47        31.08 o                         
   5   0   3       5171.41       5446.82        75.15 o                         
   5   4 -11       1024.65       1078.72        31.48 o                         
   5   5  10        451.81        516.10        37.37 o                         
   6   0  -2      39903.29      39943.99       119.43 o                         
   6   2  -8        516.61        485.64        29.04 o                         
   7   1   3        130.91        143.19        33.72 o                         
   7   2  -7       6535.03       6942.94        50.37 o                         
   8   2  -5       1425.85       1503.63        29.25 o                         
   9   2  -1       6314.76       6963.66        53.62 o                         
   9   3  -5          1.56          7.52        20.51 o                         
   9   4  -7       2697.28       3145.78        35.95 o                         
   9   5   7        175.72        224.03        37.37 o                         
  10   4   3          4.19         28.23        25.19 o                         
  10   5  -7       1035.32       1085.83        31.28 o                         
  10   5   5        340.98        351.58        27.83 o                         
  11   5  -3        776.58        876.63        29.86 o                         
  11   5  -2          7.84          1.83        18.89 o                         
  11   5   1        147.97        165.54        24.78 o                         
  11   6   4         91.36         75.96        27.22 o                         
  -8  13  -1       4907.42       5725.49        48.14 o                         
  -8  13   0        976.94       1217.45        28.44 o                         
  -8  14   2          1.99         -4.06        26.00 o                         
  -8  14   3        259.75        301.42        22.14 o                         
  -8  16  -6         18.15         34.53        28.23 o                         
  -8  16   5          5.29        -32.09        23.76 o                         
  -7  10  -2        523.77        606.08        30.26 o                         
  -7  10   0        897.35        839.86        30.87 o                         
  -7  10   1        615.42        626.80        25.39 o                         
  -7  11   3       3302.35       3821.94        43.47 o                         
  -7  13   6       1361.21       1858.06        30.47 o                         
  -6  11   7        387.17        499.65        25.59 o                         
  -5   8   6       1990.53       2073.36        33.72 o                         
  -5  10   8       3484.17       4064.25        41.43 o                         
  -5  11   9       3663.65       4395.73        41.43 o                         
  -4   4   1        546.07        608.11        33.31 o                         
  -4   5   4       1252.61       1287.93        31.28 o                         
  -4   7   7       2143.74       2176.33        36.15 o                         
  -4   9   9       3024.64       3438.26        39.61 o                         
  -4  11 -12        294.94        295.93        35.75 o                         
  -4  14  12        456.25        704.19        27.62 o                         
  -3  10  11       3835.69       4513.12        42.65 o                         
  -3  14  13        119.61        190.52        26.20 o                         
  -2   3   5      11275.73      10826.22        71.29 o                         
  -2   9 -13          5.64        -14.42        29.04 o                         
  -1   9  12       2196.64       2604.69        37.78 o                         
  -1  11  13       3157.44       3795.94        40.01 o                         
   0   0  -2       8158.72       8146.78       112.52 o                         
   0   1   4       1779.09       1859.89        51.39 o                         
   0  10  13        720.46        810.21        27.01 o                         
   0  12  14        709.39        840.27        26.20 o                         
   1   1  -7       5075.82       4891.72        51.39 o                         
   1   4   9       4594.64       4628.29        53.42 o                         
   1   5 -12       3242.96       3501.23        41.23 o                         
   2   2  -9       3451.52       3381.39        42.45 o                         
   2   2   7       3134.69       3197.78        56.26 o                         
   2   9 -15        313.32        276.64        27.22 o                         
   2   9  13          5.64         44.28        23.76 o                         
   3   7 -14       1066.27       1089.69        30.06 o                         
   4   2  -9       3947.83       4017.53        39.40 o                         
   4   6 -13         95.69        101.76        20.51 o                         
   4   6  11         62.54         87.13        26.20 o                         
   5   0  -5        934.09        925.78        29.25 o                         
   5   2  -9       1369.04       1251.16        33.31 o                         
   5   4   9        532.81        577.44        42.45 o                         
   5   5 -12        128.69        163.91        21.73 o                         
   6   0  -4       1288.71       1523.74        35.75 o                         
   6   0   2       3333.48       3632.23        54.43 o                         
   7   3  -9        222.25        272.17        22.75 o                         
   7   4 -10       3005.54       3450.04        35.75 o                         
   7   7 -13        441.50        382.66        29.04 o                         
   8   1  -3        301.43        325.79        28.23 o                         
   8   1  -2        820.79        891.86        31.08 o                         
   8   1   0        910.23        959.70        32.50 o                         
   8   2  -6         14.01         55.45        26.40 o                         
   8   2   4        502.30        456.19        33.11 o                         
   8   3  -8         26.43          9.14        26.40 o                         
   8   4  -9       2473.90       2905.30        33.92 o                         
   9   2  -2        609.35        687.12        25.59 o                         
   9   2   1        652.76        728.96        29.04 o                         
   9   3   4       7752.02       8228.63        72.31 o                         
   9   4  -8       1191.06       1351.09        32.50 o                         
   9   6 -10          4.88         18.48        23.15 o                         
  10   3  -1        252.82        220.78        25.59 o                         
  10   3   0          0.90         41.23        23.76 o                         
  -8  14  -3        503.81        554.49        28.23 o                         
  -8  14  -1        237.43        302.84        26.81 o                         
  -8  14   0       1619.85       1818.65        35.54 o                         
  -8  15   3        986.31       1173.17        28.44 o                         
  -8  17   5        582.08        693.83        28.03 o                         
  -7  12   4        180.97        234.19        27.83 o                         
  -7  14   6       2449.30       2994.46        36.56 o                         
  -7  15   7        293.00        280.09        26.20 o                         
  -6   8   1        924.65        953.00        35.54 o                         
  -6   8   2       2610.88       2815.12        37.78 o                         
  -6   9   4          8.49         12.80        23.97 o                         
  -6  10   5        761.84        861.19        31.69 o                         
  -6  13   8       1158.06       1499.16        30.67 o                         
  -5   6   2         21.45         13.20        23.36 o                         
  -5  12   9       3364.31       4089.23        42.04 o                         
  -5  16  11        260.08        356.87        29.86 o                         
  -4   4  -2        151.44        184.02        29.86 o                         
  -4   4   0       9139.52       9695.29        73.93 o                         
  -4  11  10       5044.32       6290.55        47.73 o                         
  -4  15  12        166.89        164.93        26.81 o                         
  -3   3   2       6292.50       6158.93        58.50 o                         
  -3   9  10        767.85        949.75        28.23 o                         
  -3  11  11       1885.79       2304.29        38.39 o                         
  -2   9  11       1053.19       1147.17        29.25 o                         
  -2  11  12       1416.77       1662.46        32.09 o                         
  -1  11 -15        787.84        786.04        33.51 o                         
   0   2  -8        500.00        535.40        30.87 o                         
   0   3   7        474.38        422.88        31.89 o                         
   0   7  11       1032.13       1194.70        29.25 o                         
   0  13  14        239.91        189.50        28.23 o                         
   1   3 -10       4905.23       4863.90        45.29 o                         
   1   6 -13       1334.03       1396.18        32.09 o                         
   1   8  12       2100.65       2381.88        39.20 o                         
   1   9 -15          1.49        -15.64        23.56 o                         
   1  12  14        658.79        732.21        29.25 o                         
   3  -1  -2      11043.98      11417.67        83.28 o                         
   3  -1  -1       1227.53       1272.08        40.42 o                         
   3   1  -8       2014.69       1867.20        31.28 o                         
   3   2   7        370.80        341.63        37.98 o                         
   3   6  11        160.32        158.63        27.22 o                         
   4  -1  -1      15591.53      15281.25        91.40 o                         
   4   0  -6       7117.21       6779.64        49.76 o                         
   5   1  -8       3303.46       3289.38        40.01 o                         
   5   8  12        803.97        802.90        35.75 o                         
   6   1  -7       1631.49       1772.95        31.69 o                         
   6   3 -10        118.58        105.01        22.14 o                         
   6   4 -11       2155.40       2453.17        31.89 o                         
   6   7  11          8.64        -20.11        30.87 o                         
   7   0  -1      26780.79      26856.54       103.99 o                         
   7   1  -6       1970.86       2253.92        33.31 o                         
   8   1   1       7665.97       8413.26        64.59 o                         
   9   2  -4        988.03       1167.89        27.62 o                         
   9   2   2        324.89        331.68        29.65 o                         
   9   3  -7         23.84        -37.17        25.59 o                         
  10   3  -4         70.87         87.95        24.58 o                         
  10   3  -3        181.81         99.12        21.73 o                         
  10   4  -6        201.17        243.12        22.14 o                         
  11   4  -2        299.53        277.65        26.00 o                         
  11   5  -5        755.36        842.91        24.98 o                         
  11   5   3         27.03          4.27        26.81 o                         
  -8  15  -4        109.31        103.99        25.19 o                         
  -8  15   2       1325.25       1524.96        29.25 o                         
  -8  16   3        260.10        260.59        28.23 o                         
  -7  11  -3         27.73         41.84        30.26 o                         
  -7  11   1        209.53        209.81        28.23 o                         
  -7  12   3       4506.36       5187.25        48.95 o                         
  -7  15   6          3.49         29.25        27.62 o                         
  -7  16   7       2407.13       2965.62        37.37 o                         
  -6   8  -2        246.72        279.28        30.67 o                         
  -6   8  -1          2.31         26.20        28.84 o                         
  -6   9  -5          6.13          9.34        32.09 o                         
  -6  14 -10       1411.26       1588.73        74.34 o                         
  -6  14   8        101.10         84.70        23.76 o                         
  -5   6  -3      10935.87      11061.22        88.35 o                         
  -5   8   5       4851.71       5241.07        50.57 o                         
  -5  11   8       2997.74       3469.54        38.79 o                         
  -4   5   3       7232.07       7059.73        57.68 o                         
  -4  10   9       1241.05       1487.38        32.09 o                         
  -4  12  10        103.68        156.19        31.48 o                         
  -3   4   4       3430.77       3297.30        42.25 o                         
  -3   6   7       4287.10       4404.87        46.72 o                         
  -3   7   8       1108.62       1219.27        32.50 o                         
  -3  12 -14         12.34         18.89        30.87 o                         
  -2   2   2       5614.57       5674.71        66.42 o                         
  -2   3  -7      20889.79      20478.25       130.60 o                         
  -2   4   6          5.43         89.37        23.76 o                         
  -2   7   9       6111.19       6694.13        54.64 o                         
  -1   3   6        888.89        920.30        30.67 o                         
  -1   5 -11       1894.87       2153.18        37.78 o                         
  -1   7  10        339.48        349.96        27.62 o                         
  -1  10  12       1585.16       1880.60        32.50 o                         
  -1  12  13       1161.65       1343.58        29.25 o                         
   0   4   8        238.72        256.33        32.29 o                         
   0   6  10       5953.47       6806.45        54.43 o                         
   0   8 -14       1800.71       1872.07        33.92 o                         
   0  11  13          0.66        -23.97        26.00 o                         
   1   2  -9       1663.11       1736.80        33.72 o                         
   2   0  -6      23202.10      22387.08        94.24 o                         
   2   1  -8       3088.67       2983.09        39.40 o                         
   2   4 -12         77.64        113.54        26.00 o                         
   2   8 -15       1610.95       1769.91        33.72 o                         
   2   8  12       2017.15       2177.15        39.20 o                         
   3   3 -11        149.04        141.77        20.31 o                         
   3   5  10       4500.81       4749.75        59.51 o                         
   4  -1  -3      16032.25      15433.99        81.85 o                         
   4  -1   0        182.56        183.61        26.81 o                         
   4   2 -10       1656.40       1511.14        34.12 o                         
   4   5 -13        874.18        934.92        25.39 o                         
   5  -1  -2       7379.43       7166.36        59.31 o                         
   5   3 -11         67.59         61.95        21.73 o                         
   5   4 -12       1781.28       2053.25        30.06 o                         
   5  10  13        313.06        245.97        29.86 o                         
   7   0  -3      10008.48      10498.60        60.73 o                         
   7   3 -10        459.83        568.10        27.83 o                         
   7   6 -13       1100.86       1224.76        31.08 o                         
   8   1  -5       1683.45       1790.22        34.73 o                         
   8   3  -9        614.51        652.80        24.58 o                         
   8   3   6         65.96        104.20        35.75 o                         
   8   6 -12         41.42        -16.45        23.36 o                         
   9   2  -5        312.35        358.49        22.95 o                         
  10   3   2          4.31         33.92        24.17 o                         
  10   4  -7       1319.48       1520.69        28.84 o                         
  11   4  -3       1520.93       1758.13        28.44 o                         
  11   4   0         64.75         12.39        24.78 o                         
  11   4   1        187.22        193.16        24.78 o                         
  -8  15  -3        317.21        347.73        27.62 o                         
  -8  15  -1         41.58         24.78        24.37 o                         
  -8  15   0         94.64         85.92        24.98 o                         
  -8  16   2        760.02        845.55        32.09 o                         
  -8  17   3        501.06        500.67        30.67 o                         
  -7  11  -2       2736.13       2990.00        43.47 o                         
  -7  12  -5        609.51        667.83        34.12 o                         
  -7  13   4        233.11        194.99        24.37 o                         
  -7  15  -8       2128.12       2418.44        56.06 o                         
  -7  17   7        668.21        911.97        29.25 o                         
  -6  10   4       6769.54       7223.64        51.59 o                         
  -6  11   5       3280.82       3585.31        42.25 o                         
  -6  13   7       2549.37       2952.62        38.18 o                         
  -6  15   8        935.25       1198.96        34.33 o                         
  -5   6  -1      41397.15      42018.16       138.52 o                         
  -5   6   0          0.17        -20.51        28.64 o                         
  -5   7   3        206.92        235.81        24.98 o                         
  -5   9   6       1376.06       1530.44        31.08 o                         
  -5  13   9        391.93        421.66        26.81 o                         
  -4   7   6       3807.01       3998.03        42.45 o                         
  -4   8   7       3915.38       4101.21        42.65 o                         
  -3   3   1         49.36         56.87        27.83 o                         
  -3  10 -13        251.42        302.84        31.28 o                         
  -3  10  10       2074.66       2487.50        36.56 o                         
  -3  12  11        849.97       1089.49        28.84 o                         
  -2   5 -10       2562.80       2591.90        47.53 o                         
  -2   6   8       2394.77       2512.68        37.37 o                         
  -2   7 -12       1677.63       1868.62        42.04 o                         
  -2  10  11       3551.77       4415.22        42.65 o                         
  -2  12  12        450.39        537.23        26.00 o                         
  -1   2   4       4370.46       4197.49        55.65 o                         
  -1   4   7      20343.58      20480.69        90.59 o                         
  -1   6 -12          2.37         14.42        24.17 o                         
  -1   6   9         60.53         44.28        25.80 o                         
  -1  13  13         82.01         71.09        27.42 o                         
   0   3 -10         11.35         33.72        27.22 o                         
   0   4 -11       1144.90       1159.56        32.29 o                         
   0   8  11       4702.69       5277.84        49.97 o                         
   1   7  11       1242.30       1373.84        32.29 o                         
   1  13  14        692.91        604.66        31.28 o                         
   2  -1  -2        869.67        896.33        44.89 o                         
   2   3 -11        278.86        271.97        22.95 o                         
   2  10  13       1072.53       1158.14        31.28 o                         
   3  -1  -4        378.20        422.88        32.09 o                         
   3   0  -7       2485.77       2325.62        35.75 o                         
   3   3   8        534.89        564.65        37.98 o                         
   3   6 -14         39.48        -11.78        20.31 o                         
   3  12  14         12.34         14.42        25.19 o                         
   4  -1  -4       5994.49       5495.37        48.95 o                         
   4   1  -9        812.17        879.27        31.28 o                         
   4   3   8         10.77         25.80        37.17 o                         
   4   4   9        349.63        368.44        36.97 o                         
   4   8  12       1765.01       1783.72        37.37 o                         
   5  -1  -3       4374.97       4229.17        44.48 o                         
   5  -1   0        587.63        675.14        32.90 o                         
   6   1  -8       1747.14       1928.13        30.47 o                         
   6   1   5       6376.02       6839.76       108.66 o                         
   6   3 -11       2888.28       3036.10        33.92 o                         
   7   1  -7       1765.90       2050.20        31.48 o                         
   7   2  -9        616.92        563.63        24.17 o                         
   7   8  11         10.48         18.48        33.31 o                         
   8   1  -6       1277.01       1356.78        32.09 o                         
   9   1  -2       3317.49       3634.47        41.64 o                         
   9   3  -8        651.15        721.65        25.80 o                         
  10   3  -6         76.67         72.71        19.50 o                         
  10   5   6         33.22         35.34        31.48 o                         
  11   4  -5        907.22        903.03        25.39 o                         
  11   5   4        816.19        808.79        35.34 o                         
  -8  16  -4         57.72         82.26        26.20 o                         
  -8  16  -3         52.22         20.31        29.04 o                         
  -8  17   2          2.18        -33.31        27.01 o                         
  -8  18   3        290.88        284.96        30.06 o                         
  -7  13  -6         55.69        130.40        31.48 o                         
  -7  13   3        241.34        214.28        28.64 o                         
  -7  14   4       3222.86       4080.70        43.87 o                         
  -6   9   2        269.70        300.60        25.80 o                         
  -6  16   8        386.30        413.13        32.50 o                         
  -5   8  -7       6106.45       6093.73       112.12 o                         
  -5  12   8       1159.56       1344.19        31.28 o                         
  -5  14   9        928.89       1171.34        30.26 o                         
  -4   5  -5        240.41        271.56        54.23 o                         
  -4   6   4       1398.90       1429.29        32.09 o                         
  -4   7  -9       4255.39       4076.03       111.10 o                         
  -4  11   9        861.82       1014.74        30.47 o                         
  -4  13  10        157.79        221.19        25.19 o                         
  -3   5   5       3447.38       3293.85        41.03 o                         
  -3   8   8       5338.40       5760.43        53.01 o                         
  -2   4  -9       1195.41       1236.95        42.45 o                         
  -2  13  12        622.72        806.55        32.90 o                         
  -1   3  -9        315.20        312.18        29.86 o                         
  -1  10 -15        653.56        682.86        29.04 o                         
  -1  11  12       3023.66       3807.11        41.03 o                         
   0   1  -7       4259.26       4350.43        50.98 o                         
   0   6 -13         55.70         65.40        19.30 o                         
   0  12  13         27.72         31.28        22.75 o                         
   1   4 -12       1415.83       1608.23        32.90 o                         
   1   5 -13       2847.52       3042.40        39.40 o                         
   1   8 -15         20.30         10.56        22.34 o                         
   1   9  12        124.82        169.39        21.94 o                         
   2  -1  -3       2802.04       2677.00        46.72 o                         
   2   1  -9       7992.62       8013.54        56.87 o                         
   2   6 -14       3081.61       3337.31        37.78 o                         
   3  -1   1         24.41         45.90        35.75 o                         
   5  -1   1        562.84        546.77        35.95 o                         
   5   1  -9       2129.01       2232.59        32.29 o                         
   6  -1  -2       2833.85       2877.47        43.26 o                         
   6  -1  -1        729.26        786.24        34.12 o                         
   6   6 -14        199.17        197.83        23.15 o                         
   6   6  10       7748.16       8317.59       100.54 o                         
   7   5 -13       1940.45       1903.35        35.14 o                         
   8   0  -2        710.88        679.61        29.65 o                         
   8   5 -12       1129.19       1114.27        28.23 o                         
   9   1  -4        191.33        251.45        26.40 o                         
   9   1  -1        302.84        324.98        22.14 o                         
   9   2  -7       2303.43       2476.73        32.70 o                         
   9   3   5         81.94        115.77        30.67 o                         
   9   4 -10        907.96       1139.86        28.64 o                         
  10   2  -4       1641.55       1655.76        32.50 o                         
  10   2  -3        585.48        618.88        23.56 o                         
  10   2  -1       1943.11       2124.74        31.89 o                         
  10   2   0        208.66        259.37        26.00 o                         
  10   3  -7       2066.84       2161.71        34.53 o                         
  10   3   3       2815.91       3182.54        47.73 o                         
  11   3  -2        576.60        589.22        27.42 o                         
  11   4  -6       1062.10       1146.15        27.01 o                         
  -8  16  -1        134.46        113.13        26.81 o                         
  -8  16   0       2998.86       3374.69        39.40 o                         
  -8  18   2        547.29        620.50        30.47 o                         
  -7  12   0       1014.65       1196.93        32.29 o                         
  -7  12   1       8467.45       9745.26        58.90 o                         
  -6   9  -4         33.91         44.89        32.29 o                         
  -6   9   1       8772.57       9253.33        59.51 o                         
  -6  11   4       3066.18       3425.06        41.84 o                         
  -6  12   5         18.60        -11.58        28.64 o                         
  -6  13 -10          1.37         -1.62        14.01 o                         
  -6  17   8         97.80        107.24        32.50 o                         
  -5   7   2      11246.71      11661.61        66.82 o                         
  -5   9   5        851.62        851.44        28.84 o                         
  -5  10   6       3224.32       3670.01        40.42 o                         
  -5  13   8        765.32        958.07        29.45 o                         
  -5  15   9         92.04        172.44        25.39 o                         
  -4   8   6       1274.10       1304.17        37.37 o                         
  -4   9 -11       1630.82       1746.96        61.34 o                         
  -4   9   7      10252.07      11280.37        62.96 o                         
  -4  12   9        195.73        151.93        30.47 o                         
  -4  14  10        157.20        219.56        31.69 o                         
  -3   4  -7       1200.93       1285.49        65.60 o                         
  -3   7   7       2409.91       2496.44        37.78 o                         
  -3  11  10       1079.37       1348.45        32.50 o                         
  -3  13  11        647.06        772.23        28.64 o                         
  -2   4   5       1563.25       1538.36        39.81 o                         
  -2   8 -13       1218.73       1261.93        36.56 o                         
  -2   8   9       3741.47       4029.11        43.47 o                         
  -2  11  11        124.11        203.31        23.97 o                         
  -1   1  -5       1145.70       1105.74        43.47 o                         
  -1   1   1        198.69        227.69        37.17 o                         
  -1   8 -14       1099.97       1183.32        31.89 o                         
  -1   8  10       2396.37       2535.03        37.58 o                         
  -1  12  12        782.49        739.12        32.29 o                         
  -1  14  13        293.52        246.17        25.39 o                         
   0   0  -4       3389.98       3669.81        61.95 o                         
   0   2   5       5090.70       4610.21        58.09 o                         
   0   7 -14       1303.21       1212.17        30.26 o                         
   0   7  10       2449.29       2858.79        42.45 o                         
   1   2 -10       4037.57       4251.31        47.32 o                         
   1   5   9       3468.01       3363.31        48.14 o                         
   2  -1   0        123.94        153.15        48.54 o                         
   2   7 -15        509.37        508.79        22.75 o                         
   2   9  12        248.03        230.73        28.03 o                         
   2  11  13        655.96        670.67        28.84 o                         
   3  -1  -5       5186.80       5058.68        48.75 o                         
   3   2 -11       4934.26       4937.83        44.08 o                         
   3   4 -13        100.15         85.31        21.73 o                         
   3   5 -14        788.93        843.93        28.03 o                         
   4   4 -13       2481.69       2701.98        32.90 o                         
   4   7  11        235.71        282.93        28.64 o                         
   5  -1  -5       2234.01       2321.56        35.14 o                         
   5   3 -12         54.32        102.98        20.31 o                         
   5  11  13        590.27        504.32        32.29 o                         
   6  -1  -4       1961.58       1869.43        32.70 o                         
   7   2 -10       1236.32       1381.36        27.42 o                         
   8   0   0        116.43        139.33        27.62 o                         
   8   1   3        975.92       1034.85        32.50 o                         
   8   2  -9       1487.81       1780.47        29.25 o                         
   9   1  -5       1262.23       1388.06        27.42 o                         
   9   1   1        541.13        630.46        28.23 o                         
   9   2  -8        990.17       1143.72        30.67 o                         
  10   4  -9        366.27        391.19        25.19 o                         
  10   4   5        263.07        267.50        29.45 o                         
  11   3  -5         75.69         65.60        25.19 o                         
  11   3  -3          8.90         24.17        19.50 o                         
  11   3   0       2667.00       2816.74        40.83 o                         
  -8  17  -4        122.04         96.27        26.81 o                         
  -8  17  -3          1.72         -2.64        25.39 o                         
  -8  17  -1        649.34        824.63        31.28 o                         
  -8  17   0         14.56         28.23        26.20 o                         
  -7  12  -3        186.15        209.61        27.01 o                         
  -7  12  -2        261.10        276.84        27.62 o                         
  -7  13  -5       1000.91       1095.38        36.36 o                         
  -7  14   3       1106.41       1317.17        29.25 o                         
  -7  15   4       1971.52       2303.89        34.12 o                         
  -6   9  -1      10752.94      11581.79        71.90 o                         
  -6  10   2       1812.43       1931.79        38.39 o                         
  -6  16   7        780.20        969.85        33.72 o                         
  -6  18   8          2.70         12.19        27.62 o                         
  -5   8   3       7540.41       7788.29        57.68 o                         
  -5  16   9        319.55        571.55        29.65 o                         
  -4   5   1       9637.19       9658.33        69.06 o                         
  -4  15  10          3.52        128.98        31.08 o                         
  -3   3  -1        345.47        315.02        36.56 o                         
  -3   6 -10         91.25         74.54        36.76 o                         
  -3   7 -11       1017.94       1092.13        42.65 o                         
  -3  11 -14        662.97        677.37        38.79 o                         
  -3  12  10        944.77       1051.91        29.65 o                         
  -3  14  11       1339.10       1603.15        33.31 o                         
  -2   5   6       5733.16       6135.37        55.65 o                         
  -2   7   8       3385.81       3600.14        42.04 o                         
  -2  12  11       1940.17       2308.56        39.20 o                         
  -2  14  12        152.50        223.63        24.58 o                         
  -1   7   9       5234.47       5894.28        50.98 o                         
  -1  15  13          3.55        -20.92        24.17 o                         
   0   9  11       3986.84       4685.56        49.15 o                         
   1   4   8       1546.77       1756.91        37.78 o                         
   1   7 -15        229.86        261.40        24.17 o                         
   1   8  11        238.58        244.34        24.37 o                         
   1  10  12        122.71        133.44        27.62 o                         
   2  -1  -5          0.99          3.45        30.26 o                         
   2   2 -11       2570.99       2622.16        38.79 o                         
   2   3 -12        112.73        157.00        19.90 o                         
   2   5 -14       1855.81       2002.27        35.34 o                         
   3   1 -10       3679.43       3853.01        38.39 o                         
   3  11  13        624.95        501.28        29.04 o                         
   4  -1  -6       2388.90       2330.49        34.73 o                         
   4   1 -10       1841.18       1839.37        30.87 o                         
   4   6 -15         97.46         15.44        21.53 o                         
   5  -1  -6       1860.16       1966.11        33.72 o                         
   5   9  12       1298.73       1360.03        37.98 o                         
   6  -1  -5       9289.28       9229.56        56.46 o                         
   6  -1   1        197.74        204.94        33.11 o                         
   6   0  -8        365.75        413.13        23.56 o                         
   6   1 -10       2000.04       2159.27        34.53 o                         
   6   2 -11       1674.84       1892.18        29.65 o                         
   6   5 -14       1762.02       1894.01        30.47 o                         
   7  -1  -3       1203.11       1193.48        35.14 o                         
   7  -1  -1       1777.24       1931.18        40.01 o                         
   7   0  -7       1236.62       1366.33        28.44 o                         
   7   1  -9       2767.53       2986.75        33.92 o                         
   7   2   6        399.35        432.42        54.43 o                         
   7   4 -13       1712.28       1697.80        33.92 o                         
   8   0  -6       1763.93       1890.35        34.94 o                         
   8   1  -8       1777.64       2101.59        32.09 o                         
   8   4 -12        157.43         82.67        22.95 o                         
   9   3 -10        872.42        971.89        26.20 o                         
  10   2  -6        735.02        775.68        23.76 o                         
  11   3  -6          1.32          3.86        25.59 o                         
  11   3   1          3.82         -5.69        23.36 o                         
  11   4   3         38.12         26.81        22.75 o                         
  -8  18  -1        153.27        153.35        27.22 o                         
  -8  18   0         34.41         40.83        26.20 o                         
  -7  13   0       1122.86       1298.89        33.72 o                         
  -7  13   1        974.79       1109.39        29.25 o                         
  -7  14  -6        198.94        238.86        33.31 o                         
  -7  15   3        199.29        182.80        28.03 o                         
  -7  16  -8         19.78          7.52        32.29 o                         
  -7  16   4         88.54        109.48        23.76 o                         
  -6   9  -2        368.80        422.88        30.06 o                         
  -6  12   4          7.32         33.51        22.34 o                         
  -6  13   5       4651.63       5722.65        46.31 o                         
  -6  17   7        351.95        409.67        33.51 o                         
  -5   7   0        239.68        286.39        31.48 o                         
  -5  10   5       9368.58      10313.56        60.93 o                         
  -5  11   6        674.80        793.96        27.42 o                         
  -5  14   8        949.70       1154.08        31.89 o                         
  -5  17   9       1165.51       1613.51        35.75 o                         
  -4   6   3        600.50        627.21        28.44 o                         
  -4  10 -12        608.52        725.51        49.56 o                         
  -4  10   7        668.19        825.24        34.12 o                         
  -4  13   9         71.91         84.09        26.00 o                         
  -4  16  10        498.69        574.80        35.54 o                         
  -3   3  -2       5370.91       5176.08        80.64 o                         
  -3   5   4       1569.96       1434.98        32.70 o                         
  -3   9   8       1260.93       1466.05        33.92 o                         
  -3  15  11        595.35        853.47        30.06 o                         
  -2   3   3      54581.84      53912.33       162.49 o                         
  -2  15  12        688.58        862.82        29.04 o                         
  -1   2  -8       3279.38       3155.94        48.14 o                         
  -1   4   6       2020.41       2078.84        37.78 o                         
  -1   5 -12       2146.02       2080.26        37.78 o                         
  -1   5   7       3044.92       2947.14        44.48 o                         
  -1   9 -15        200.60        153.35        26.00 o                         
  -1   9  10       3412.04       3784.77        45.50 o                         
  -1  13  12        941.11       1133.56        29.65 o                         
   0   1  -8       5879.57       5631.25        55.86 o                         
   0   3 -11       4997.60       5086.91        50.37 o                         
   0   4   7       3603.54       3750.24        49.56 o                         
   0   5   8       1590.96       1431.73        33.92 o                         
   0  14  13       1589.69       1948.24        33.92 o                         
   1   0  -7         55.77         45.29        21.94 o                         
   1   1  -9       3335.91       3073.47        39.40 o                         
   2   0  -8       3767.88       3525.40        40.83 o                         
   2   6 -15          0.43        -10.36        24.17 o                         
   2  12  13        346.21        353.82        28.23 o                         
   4  -1  -7       1738.46       1638.50        30.87 o                         
   4  -1   2          1.34          7.72        37.58 o                         
   4   3 -13        749.52        826.86        28.23 o                         
   4   9  12         79.04         72.51        23.56 o                         
   5   0  -9       6851.34       6459.13        46.51 o                         
   5   2 -12       1347.34       1482.51        32.50 o                         
   7  -1  -4          0.41         36.97        23.56 o                         
   7  -1   0        653.67        674.33        33.51 o                         
   7   1 -10         15.36         97.70        26.20 o                         
   8   1  -9       2472.14       2612.82        35.95 o                         
   9   1  -7       1916.25       2280.73        31.28 o                         
   9   1   2        155.15        291.87        24.98 o                         
   9   2   4          4.12         45.29        25.19 o                         
  10   1  -4        612.80        681.23        28.03 o                         
  10   1  -3       2143.10       2214.72        35.34 o                         
  10   1  -1       1862.28       1987.44        35.75 o                         
  10   2  -7        596.13        748.06        24.78 o                         
  10   2   2       2345.66       2468.61        40.42 o                         
  11   2  -3       1584.07       1694.55        33.11 o                         
  11   2  -2        536.37        630.05        27.42 o                         
  -7  13  -3          0.15         33.31        26.40 o                         
  -7  13  -2       5290.52       6092.72        54.43 o                         
  -7  14   1       1689.91       1886.70        37.37 o                         
  -7  16   3         73.99         40.01        28.64 o                         
  -7  17   4         92.39         92.01        25.19 o                         
  -6  10   1         14.39         72.92        23.76 o                         
  -6  11  -7        104.47        152.33        35.14 o                         
  -6  14   5       1902.92       2247.22        38.39 o                         
  -6  18   7       1067.63       1429.70        34.53 o                         
  -5   7  -4       4761.67       4701.81        66.82 o                         
  -5   8   2       3686.40       3830.06        46.92 o                         
  -5  12   6        697.48        940.40        33.72 o                         
  -5  15   8       1839.98       2321.76        37.37 o                         
  -5  18   9        762.65        858.14        33.51 o                         
  -4   5   0       1166.66       1265.58        37.37 o                         
  -4   7   4       1466.09       1626.71        32.70 o                         
  -4   9   6       1005.21       1159.97        32.09 o                         
  -4  14   9       3013.42       3932.43        44.08 o                         
  -4  17  10       1869.47       2940.44        46.92 o                         
  -3   4   2        726.31        650.16        31.28 o                         
  -3   6   5      45904.64      46244.69       126.94 o                         
  -3   8   7        282.30        305.88        27.01 o                         
  -3   9 -13        252.59        244.14        31.69 o                         
  -3  13  10       2445.71       3048.90        40.62 o                         
  -3  16  11       1622.80       1944.18        37.78 o                         
  -2   2   0      25430.80      25340.52       154.77 o                         
  -2   6 -12       1256.60       1302.75        41.64 o                         
  -2   9   9        150.22        224.03        26.00 o                         
  -2  13  11        362.58        527.28        27.42 o                         
  -2  16  12          0.95         61.95        26.81 o                         
  -1   1  -6        338.26        390.38        36.76 o                         
  -1   2   3      14831.75      14769.61       102.98 o                         
  -1  14  12       1355.08       1497.74        36.76 o                         
   0   2 -10       1369.98       1395.37        36.97 o                         
   0   6 -14       1351.96       1324.28        32.09 o                         
   0   8  10       1925.14       2253.92        36.76 o                         
   0  10  11        285.85        344.48        30.67 o                         
   0  15  13          0.45         -3.05        29.04 o                         
   1  -1  -3        980.10        983.06        54.43 o                         
   1   3 -12       4459.87       4643.93        43.87 o                         
   1   4 -13        162.87        204.74        21.12 o                         
   1   9  11         18.36         56.06        28.44 o                         
   1  11  12        886.17        978.39        33.31 o                         
   2  -1  -6       5786.13       5554.07        50.17 o                         
   2   2   6      10151.83      10209.37        97.49 o                         
   2  10  12       3464.79       3947.26        48.75 o                         
   3  -1  -7       2422.96       2381.88        34.73 o                         
   3   3 -13        152.30        153.96        21.33 o                         
   3   4 -14       2247.99       2417.22        32.50 o                         
   3   6  10         91.25         66.21        26.81 o                         
   3  12  13        268.75        177.93        27.01 o                         
   4  -2  -3       1457.00       1416.29        38.18 o                         
   4   5 -15        440.17        461.06        23.56 o                         
   5  -2  -3      11184.05      10526.83        66.62 o                         
   5   1 -11       2721.02       2995.68        34.33 o                         
   5   5 -15        927.95       1007.63        26.40 o                         
   5   6  10         20.18          9.34        26.00 o                         
   6  -1  -7       1631.48       1599.30        31.28 o                         
   6   1 -11       1359.30       1414.67        31.69 o                         
   6   4 -14          0.80         43.67        20.72 o                         
   6   8  11        730.12        828.08        36.97 o                         
   7  -1  -6       1970.87       2121.09        32.50 o                         
   7   0   3        756.40        838.24        37.17 o                         
   8  -1  -3        301.42        355.04        28.64 o                         
   8   3 -12         52.59         82.26        21.12 o                         
   9   0  -5       5053.45       5373.30        41.43 o                         
   9   0  -1        336.13        369.66        22.95 o                         
   9   1  -8          5.29         17.87        21.53 o                         
   9   2 -10       1477.79       1692.73        34.53 o                         
   9   3 -11         11.34         14.42        22.34 o                         
  10   1  -6       1013.50       1263.55        29.86 o                         
  10   1   0        261.89        287.00        26.40 o                         
  11   2  -5       1288.97       1325.70        29.04 o                         
  11   4   4         56.09         31.08        29.25 o                         
  -7  14  -5         66.42         37.58        28.84 o                         
  -7  14   0         45.90         92.62        28.03 o                         
  -7  17   3        711.09        818.33        32.29 o                         
  -7  18   4         20.56         54.84        23.56 o                         
  -7  19   4          2.83         11.17        29.04 o                         
  -6  10  -5        371.85        427.55        33.92 o                         
  -6  11   2       2902.67       3372.05        40.62 o                         
  -6  12  -8       1932.25       2152.77        58.09 o                         
  -6  13   4          7.66         35.14        22.55 o                         
  -6  15   5        739.16        996.87        33.51 o                         
  -6  19   7        829.26        917.05        31.69 o                         
  -5   7  -3       1060.06       1006.62        40.83 o                         
  -5   7  -1         16.56         56.06        30.87 o                         
  -5   9   3        101.62        143.40        24.98 o                         
  -5  11   5       1672.56       1714.26        34.73 o                         
  -5  16   8        607.46        811.02        29.65 o                         
  -4  11   7       2090.03       2259.81        35.95 o                         
  -4  15   9       1264.01       1552.17        35.95 o                         
  -4  18  10        143.93        206.36        31.08 o                         
  -3  10   8        124.67        109.07        27.01 o                         
  -3  14  10       1951.34       2508.83        36.76 o                         
  -3  17  11        322.44        311.57        31.08 o                         
  -2   7 -13        830.69        779.13        34.12 o                         
  -2   8   8       6176.72       6627.10        54.23 o                         
  -2  10 -15       1074.49       1227.20        37.37 o                         
  -2  14  11        792.44        833.97        30.26 o                         
  -2  17  12        264.35        304.06        28.84 o                         
  -1   8   9        734.15        829.91        31.08 o                         
   1  -1  -4       1010.92       1055.36        36.36 o                         
   1   6 -15         48.76         40.22        24.17 o                         
   1   6   9      21204.98      22082.62       101.35 o                         
   2   2 -12        104.23        137.51        25.39 o                         
   2   4 -14       2995.18       3201.03        41.43 o                         
   2  13  13        755.06        816.91        31.48 o                         
   3   1 -11       1795.30       1825.15        30.47 o                         
   4  -2  -4       2973.95       2879.50        39.40 o                         
   4   0 -10        140.31        151.93        22.75 o                         
   5  -2  -5       9012.81       8520.10        58.90 o                         
   5  -2  -2       1817.91       1872.28        35.34 o                         
   5  -1  -8       3303.46       3344.83        36.56 o                         
   6  -2  -4       5387.45       5361.92        49.15 o                         
   6  -2  -2       4780.10       4371.76        50.37 o                         
   6  -1  -8       1747.14       1958.80        33.72 o                         
   6  -1   2          1.73          1.02        29.45 o                         
   6   0 -10       5685.10       5971.66        45.90 o                         
   7  -1  -7       1765.90       1912.90        31.08 o                         
   7   0  -9        358.65        487.47        24.17 o                         
   7   3 -13          6.86         21.53        21.73 o                         
   8  -1  -5       1683.45       1818.05        30.47 o                         
   8  -1  -2        820.79        806.96        27.01 o                         
   8   0  -8        297.62        386.32        23.36 o                         
   8   1   4         25.45         14.42        25.80 o                         
  10   1  -7        671.55        662.95        28.64 o                         
  10   2  -9       1113.88       1199.78        28.44 o                         
  10   2   3         73.87         61.54        26.00 o                         
  11   2  -6        448.07        440.95        24.17 o                         
  11   2   0        165.69        164.11        25.59 o                         
  -7  14  -3       2816.37       3435.42        48.75 o                         
  -7  14  -2          0.12        -28.23        26.61 o                         
  -7  15  -6       2973.45       3393.78        51.39 o                         
  -7  15   1        409.30        529.10        25.80 o                         
  -7  18   3       1513.48       1809.51        36.97 o                         
  -6  10  -4      12540.51      13496.51        89.57 o                         
  -6  10  -2       2263.79       2375.18        42.25 o                         
  -6  10  -1       2113.03       2278.09        36.97 o                         
  -6  11   1       1565.91       1810.12        39.81 o                         
  -6  14   4       1244.66       1432.54        35.95 o                         
  -5  13   6       1832.94       2029.08        35.54 o                         
  -5  17   8       1175.46       1760.57        35.14 o                         
  -5  18   8        566.97        751.92        38.39 o                         
  -4   5  -2         87.17        103.79        33.31 o                         
  -4   7   3      19592.33      19845.96        89.37 o                         
  -4  10   6         53.37         46.92        25.80 o                         
  -4  16   9         17.03         17.67        28.84 o                         
  -3   4   1      46947.54      48872.54       159.44 o                         
  -3   9   7         27.76         13.61        27.22 o                         
  -3  15  10        397.16        501.68        29.04 o                         
  -3  18  11       1062.89       1387.65        37.17 o                         
  -2   2  -6      10151.83       9576.27       109.27 o                         
  -2   4 -10       1883.22       2022.78        43.87 o                         
  -2   5   5       1424.40       1572.89        34.53 o                         
  -2   6   6      10630.75      11628.71        70.89 o                         
  -2  10   9       1930.66       2120.88        36.15 o                         
  -2  15  11        270.55        355.44        32.90 o                         
  -1   8 -15        643.22        578.87        27.83 o                         
  -1  10  10       2272.50       2702.39        38.18 o                         
  -1  15  12       1119.95       1383.79        33.92 o                         
   0   9  10         88.35         96.07        30.06 o                         
   0  11  11        674.90        768.77        32.70 o                         
   1   1 -10         74.07        120.04        23.97 o                         
   1   7 -16        320.04        302.64        25.59 o                         
   1  12  12          9.84        -40.52        27.01 o                         
   2  -1   1      23583.02      23695.73       207.78 o                         
   2   1 -11        108.48        129.99        22.14 o                         
   2   5 -15        337.35        338.38        25.19 o                         
   2   7  10        373.71        484.22        30.67 o                         
   2  11  12       1319.44       1406.34        34.94 o                         
   2  14  13        307.86        253.69        28.44 o                         
   3  -2  -4       2918.43       2820.60        41.23 o                         
   3  -2  -2       2079.35       1947.22        42.04 o                         
   3  -1  -8       2014.68       1831.04        31.28 o                         
   3  13  13        525.03        566.88        30.06 o                         
   4  -2  -6       1388.22       1282.04        33.51 o                         
   4  -2  -1       1318.44       1218.67        34.73 o                         
   4   2 -13       1762.53       1858.87        29.65 o                         
   4   8  11        487.98        532.76        28.23 o                         
   5  -2  -6       3520.23       3520.72        38.39 o                         
   5  -1  -9       2129.01       2216.96        35.75 o                         
   5   1 -12        662.10        702.56        24.78 o                         
   5   4 -15        351.95        337.37        27.22 o                         
   5  10  12        132.55        128.57        23.97 o                         
   6  -2  -5       5197.19       5327.60        46.51 o                         
   6  -2  -1        987.46        979.40        35.34 o                         
   6   0   4        595.44        805.13        46.51 o                         
   6   3 -14          2.69         36.56        21.12 o                         
   7   1   5         10.46         22.34        37.58 o                         
   7   9  11          8.40          2.03        31.89 o                         
   8  -1  -6       1277.00       1382.98        27.83 o                         
   8  -1   0        910.23        904.86        32.29 o                         
   8   2 -12         36.03         14.83        22.34 o                         
   8   8  10       1123.86       1132.75        55.25 o                         
   9   0  -7       3587.04       3503.66        37.17 o                         
   9   0   1       1644.25       1853.18        36.97 o                         
   9   2 -11       1260.55       1212.37        28.03 o                         
  10   0  -4        121.57         81.04        24.78 o                         
  11   1  -3        401.31        395.86        26.40 o                         
  11   2   1        168.96        116.38        24.58 o                         
  11   3   3         58.52         42.65        25.39 o                         
  -7  15   0       1002.19       1152.25        29.25 o                         
  -7  16   1        298.39        315.02        25.19 o                         
  -7  19   3         27.94          2.64        23.97 o                         
  -6  12   2      11383.81      13162.60        68.25 o                         
  -6  15   4         91.53         85.92        31.28 o                         
  -6  16   5        402.65        544.34        26.40 o                         
  -6  17   5        910.80       1059.02        35.54 o                         
  -5   8   0        262.11        279.48        31.08 o                         
  -5   9   2        737.77        744.60        35.14 o                         
  -5  12   5         95.98        157.61        24.98 o                         
  -5  14   6        860.14       1022.66        36.97 o                         
  -5  19   8         59.08        -23.36        29.45 o                         
  -4   5  -3       1769.25       1659.21        47.93 o                         
  -4   6   1        159.42        211.44        29.45 o                         
  -4   8   4       2120.45       2284.39        37.58 o                         
  -4  12   7          1.21         -4.27        25.59 o                         
  -4  17   9        125.20         92.82        31.08 o                         
  -3   6   4        696.08        717.59        28.03 o                         
  -3   7   5        707.27        820.16        31.48 o                         
  -3  10 -14        471.88        447.45        35.34 o                         
  -3  11   8        396.94        506.56        29.25 o                         
  -3  16  10        211.48        226.27        28.44 o                         
  -2   3   2          1.48        -14.62        32.50 o                         
  -2   9   8        160.81        211.44        28.44 o                         
  -2  16  11       1120.79       1458.74        36.15 o                         
  -1   2  -9      10090.66       9473.50        71.90 o                         
  -1   3   4      20106.09      18773.33       105.41 o                         
  -1   6   7       1134.60       1342.97        36.76 o                         
  -1   9   9        722.13        738.92        34.73 o                         
  -1  11  10        270.19        272.98        30.26 o                         
  -1  16  12        183.32        191.74        26.61 o                         
  -1  17  12       1046.91       1142.70        39.00 o                         
   0   2   4      34115.89      35532.62       160.05 o                         
   0   4 -13       1210.96       1184.75        31.89 o                         
   0   5 -14       2153.43       2152.77        35.95 o                         
   0   6   8       9173.56       9554.13        65.81 o                         
   0   8 -16        298.43        200.67        26.81 o                         
   1  -1  -6      18148.16      17174.85        89.98 o                         
   1  -1  -1        198.69        226.87        39.40 o                         
   1   2 -12       1621.94       1755.89        34.73 o                         
   1   3 -13        270.05        200.47        26.00 o                         
   1   5   8       3755.42       3897.09        48.75 o                         
   1  10  11       2662.60       3245.10        41.03 o                         
   2  -1  -8       3088.67       2781.60        40.83 o                         
   3  -2  -5      20390.38      18639.89        83.28 o                         
   3  -2  -1      44682.47      42865.13       161.27 o                         
   3  -1   2       3618.16       3309.29        85.71 o                         
   3   1   5        724.72        747.45        58.90 o                         
   3   2 -13        311.72        359.91        22.55 o                         
   3   3 -14       1092.71       1284.47        26.61 o                         
   3   4   8        633.65        712.92        38.18 o                         
   4  -2   0       3703.58       3373.87        55.25 o                         
   4  -1  -9        812.16        808.99        26.40 o                         
   4   5   9       2228.39       2410.32        49.56 o                         
   5  -2   0        722.04        773.85        33.72 o                         
   5   5   9        427.36        453.14        34.53 o                         
   7  -2  -4       2082.08       2250.06        33.11 o                         
   7  -2  -3        550.52        552.66        25.39 o                         
   7   2 -13       1469.00       1507.29        27.42 o                         
   9  -1  -5       1262.23       1345.20        30.87 o                         
   9  -1  -4        191.33        226.06        21.12 o                         
   9  -1  -2       3317.49       3399.06        41.43 o                         
   9   1 -10       1012.66       1117.52        26.61 o                         
  10   0  -6       2126.56       2444.24        34.73 o                         
  11   1  -6        510.58        592.47        28.23 o                         
  11   1  -5        851.00        842.71        25.59 o                         
  11   1  -2         42.05         25.80        19.90 o                         
  -7  15  -5         39.24         76.98        25.19 o                         
  -7  15  -3         74.42         66.21        26.61 o                         
  -7  15  -2         10.70         14.42        25.80 o                         
  -7  16  -6        240.74        242.51        30.87 o                         
  -7  16   0        560.53        602.63        30.26 o                         
  -7  17   1        239.52        260.39        24.37 o                         
  -6  11  -1        517.12        525.65        32.09 o                         
  -6  12   1          3.57        121.05        28.64 o                         
  -6  13   2        436.65        601.01        31.89 o                         
  -6  15 -10         19.19         11.37        41.43 o                         
  -6  16   4       4379.40       5526.24        52.61 o                         
  -6  18   5          2.71        -20.11        24.37 o                         
  -5   8  -6        447.00        459.23        47.32 o                         
  -5  10   3       8706.87       9367.88        60.12 o                         
  -5  13   5       1633.77       1969.16        39.00 o                         
  -4   6  -7        157.89          0.41        16.86 o                         
  -4  11   6       2141.60       2315.26        38.79 o                         
  -4  13   7        540.51        528.09        34.33 o                         
  -4  18   9         39.21         49.15        29.65 o                         
  -4  19   9          5.61        -45.70        37.98 o                         
  -3  10   7        745.34        766.34        31.48 o                         
  -3  17  10        997.40       1345.20        35.54 o                         
  -2   2  -1         97.11        127.76        56.87 o                         
  -2  11   9       3739.53       4297.22        44.68 o                         
  -2  17  11         14.95         -3.05        27.83 o                         
  -1   3 -11          0.28          0.00        29.04 o                         
  -1   4 -12       1388.97       1316.36        32.90 o                         
  -1   5   6       9030.75       9136.94        65.00 o                         
   0   2 -11       1765.86       1786.36        36.15 o                         
   0   5   7        568.50        670.67        34.53 o                         
   0  12  11          4.28         43.67        27.83 o                         
   1   0  -9        542.83        597.76        27.01 o                         
   1   5 -15       1343.49       1373.64        30.87 o                         
   1  13  12       2244.33       2456.22        35.95 o                         
   2  12  12        810.22        795.59        31.08 o                         
   2  15  13         60.94         35.54        22.55 o                         
   3   0 -11       1469.57       1395.78        28.44 o                         
   3   5 -16        724.23        673.31        24.17 o                         
   3  14  13        178.95        107.04        22.75 o                         
   4  -2  -7       5390.76       5128.75        44.28 o                         
   4  -1 -10       1841.19       1933.62        35.75 o                         
   5  -2  -8       2727.12       2903.47        38.39 o                         
   5   3 -15         54.99          2.44        25.59 o                         
   6  -2  -7       2620.98       2614.24        33.72 o                         
   6   2 -14        233.99        282.53        26.61 o                         
   6   4   8          0.12         21.53        40.62 o                         
   7  -2  -7       6535.03       6654.52        49.15 o                         
   7  -2  -6       2128.43       2177.96        33.11 o                         
   7  -2  -1       2409.32       2380.46        41.03 o                         
   7  -1  -9       2767.54       2889.46        35.14 o                         
   7  -1   2       8909.27       9152.58        76.57 o                         
   8  -2  -3       2998.88       3192.90        40.83 o                         
   8  -1  -8       1777.64       1967.33        30.67 o                         
   8  -1   1       7665.96       8140.48        66.42 o                         
   8   1 -12       1308.21       1497.54        31.89 o                         
   9  -1  -7       1916.25       2093.26        34.33 o                         
   9  -1  -1        302.84        312.79        27.22 o                         
   9   1 -11        851.36        924.97        26.00 o                         
  10   0   0         11.32         15.84        24.17 o                         
  10   1   2        277.58        311.37        27.01 o                         
  10   3   5        676.98        808.18        35.95 o                         
  10   4   6       2161.09       2311.81        59.51 o                         
  11   1   0        203.57        220.78        24.37 o                         
  -7  16  -5       1816.44       2142.21        43.26 o                         
  -7  16  -2        323.61        353.01        29.25 o                         
  -7  17   0         91.01        121.66        27.42 o                         
  -7  18   1       3182.77       3998.44        41.43 o                         
  -7  19   1        296.61        367.02        29.45 o                         
  -6  11  -5       1730.77       1986.22        43.47 o                         
  -6  11  -2         83.30        113.54        28.64 o                         
  -6  17   4        803.80        978.59        35.34 o                         
  -6  19   5       2032.48       2570.37        36.97 o                         
  -6  20   5        673.84        799.85        35.75 o                         
  -5   8  -1      12918.41      13167.68        80.23 o                         
  -5  10 -10       1876.30          3.45        16.25 o                         
  -5  15   6        114.42        133.44        26.20 o                         
  -5  16   6       1808.72       2430.02        41.84 o                         
  -4   6   0       3234.96       3204.68        47.32 o                         
  -4   8   3        775.20        784.82        35.54 o                         
  -4   9   4        129.02         93.43        31.08 o                         
  -3   5   2       4167.70       4272.84        55.04 o                         
  -3   6 -11        160.32        177.52        35.75 o                         
  -3  12   8        177.08        202.30        27.62 o                         
  -3  18  10        199.82        280.90        30.87 o                         
  -3  19  10       1399.59       1970.99        41.23 o                         
  -2   3  -9        779.59        808.99        37.78 o                         
  -2   4   3       1907.46       1793.06        45.29 o                         
  -2   7   6        123.42        141.97        32.70 o                         
  -2   9 -15       1061.90       1074.66        36.97 o                         
  -2  10   8      10402.97      11483.08        71.70 o                         
  -2  12   9        267.94        310.15        31.89 o                         
  -2  18  11       1461.62       1757.11        38.18 o                         
  -1   7 -15       1626.33       1752.03        37.58 o                         
  -1  12  10        388.38        465.33        31.89 o                         
   0   3   5        154.33        167.57        29.25 o                         
   0  10  10        147.70        236.62        25.59 o                         
   1  -1  -7       5075.85       4980.28        51.18 o                         
   1   6 -16          0.93         23.36        23.56 o                         
   1   7   9        721.70        775.68        36.15 o                         
   1  11  11       4021.75       4877.10        50.17 o                         
   1  14  12       1533.32       1799.77        37.98 o                         
   2  -2  -5       3074.52       2805.77        41.64 o                         
   2  -2  -3       2867.44       2732.25        46.11 o                         
   2  -1  -9       7992.60       7943.06        57.07 o                         
   2   1 -12       1569.45       1640.73        29.45 o                         
   2   4 -15       1000.13       1135.39        26.00 o                         
   2   8  10        860.29       1033.63        33.51 o                         
   3  -2  -7         62.49        102.98        22.75 o                         
   3  -1 -10       3679.42       3726.07        41.43 o                         
   3   2 -14       1114.85       1141.69        29.86 o                         
   3   3   7        155.44        183.00        34.33 o                         
   4   1 -13       1371.65       1435.18        28.03 o                         
   4   3 -15          1.03         15.84        19.50 o                         
   4   9  11       1630.81       1818.45        40.62 o                         
   5  11  12        769.14        715.56        30.26 o                         
   6  -2  -8        516.60        560.99        24.37 o                         
   6   7  10        109.68         94.04        31.69 o                         
   6   9  11       1276.00       1408.37        39.81 o                         
   7  -2   0        574.43        629.85        33.31 o                         
   7  -1 -10         15.36        -18.28        20.72 o                         
   7   1 -13       1412.58       1634.64        28.44 o                         
   8  -2  -6         14.01         15.64        20.72 o                         
   8  -2  -5       1425.85       1492.05        29.65 o                         
   8  -2  -2         20.54         -4.87        25.19 o                         
   8  -1  -9       2472.14       2613.22        32.50 o                         
   9  -1  -8          5.29          7.11        24.78 o                         
   9   2   5        869.84        978.99        40.42 o                         
  10  -1  -4        612.80        593.90        27.62 o                         
  11   0  -3         64.59         47.32        24.17 o                         
  -7  16  -3       5562.16       6577.14        58.09 o                         
  -7  17  -6        264.74        310.96        31.28 o                         
  -7  18   0        378.25        514.68        25.80 o                         
  -7  20   1        466.98        502.29        25.39 o                         
  -6  11  -4         16.18        -10.97        27.42 o                         
  -6  12  -7        284.93        354.83        34.33 o                         
  -6  13   1          8.12         -8.33        22.75 o                         
  -6  14   2       2592.89       3117.75        39.20 o                         
  -6  18   4         43.52         76.37        23.76 o                         
  -5  10   2          0.25         -4.27        27.42 o                         
  -5  11   3       1101.92       1307.63        32.50 o                         
  -5  14   5       1846.45       2274.03        37.78 o                         
  -5  17   6         83.38         58.70        33.11 o                         
  -4  12   6       7820.02       9482.64        61.14 o                         
  -4  14   7       2111.16       2553.71        40.01 o                         
  -3   4  -8        633.63        623.75        53.22 o                         
  -3   8 -13         41.06         34.73        29.86 o                         
  -3   8   5      10770.23      11392.49        67.64 o                         
  -3  11   7       7716.53       9364.63        61.14 o                         
  -3  13   8       1898.39       2352.02        39.81 o                         
  -2   2  -7       3134.70       2947.75        62.15 o                         
  -2   5 -12        861.83        917.86        35.95 o                         
  -2   6 -13         76.97         79.82        28.44 o                         
  -2   6   5        253.22        236.83        26.61 o                         
  -1   1  -8       1873.28       1850.95        45.09 o                         
  -1  10   9       4019.47       4270.00        46.72 o                         
   0   0  -8      17548.33      17497.39        88.56 o                         
   0   1 -10       2420.97       2392.44        37.78 o                         
   0   7   8       1393.13       1702.88        40.42 o                         
   0  13  11        285.60        250.23        26.00 o                         
   1  15  12        204.44        193.77        30.87 o                         
   2  -2  -6        206.14        194.17        26.61 o                         
   2  -2  -2       5614.57       5324.35        67.64 o                         
   2  13  12        656.54        799.44        27.83 o                         
   3  -2  -8       5659.74       5515.88        45.90 o                         
   3   1 -13       2624.55       2847.01        34.53 o                         
   4  -3  -4       1717.66       1698.62        36.56 o                         
   4  -2  -9       3947.83       3757.14        41.84 o                         
   4   4   8      11761.73      12512.85       106.23 o                         
   5  -3  -6       1913.55       1824.55        35.54 o                         
   5  -3  -5         68.43        140.96        23.15 o                         
   5  -3  -3        376.14        388.55        26.61 o                         
   5  -2  -9       1369.04       1217.45        28.03 o                         
   5  -2   1       9531.81       8964.30        80.03 o                         
   5  -1 -11       2721.02       2944.30        33.92 o                         
   5  -1   3          4.14         15.64        32.70 o                         
   5   7  10        118.11        139.33        27.83 o                         
   6  -3  -5         63.86         22.75        25.59 o                         
   6  -3  -4          2.30          8.73        22.95 o                         
   6  -2   1        139.17        165.33        28.64 o                         
   6  -1 -11       1359.31       1476.82        27.42 o                         
   9  -2  -5        312.35        353.01        26.20 o                         
   9  -2  -4        988.03       1062.68        30.67 o                         
   9   0 -11       1155.18       1089.49        30.47 o                         
   9   1   4        801.47        824.83        36.97 o                         
  10  -1  -6       1013.50       1058.61        26.40 o                         
  10  -1  -3       2143.10       2355.68        31.48 o                         
  11   1   1        167.30        176.30        24.58 o                         
  11   3   4          0.88          5.28        26.20 o                         
  -7  17  -5          1.46          8.53        24.37 o                         
  -7  17  -3        235.74        309.34        27.42 o                         
  -7  17  -2        882.96        974.32        28.44 o                         
  -7  18  -6         58.76         13.61        30.47 o                         
  -7  19   0        705.79        816.71        27.22 o                         
  -7  20   0         47.67         32.50        28.03 o                         
  -6  12  -1       1002.47       1017.99        34.53 o                         
  -6  13  -8        341.25        413.94        35.95 o                         
  -6  14   1       1096.48       1321.03        36.36 o                         
  -6  15   2        280.43        294.71        26.61 o                         
  -6  19   4         24.10         24.78        24.78 o                         
  -6  20   4        224.67        251.25        25.59 o                         
  -5   8  -4        356.31        386.52        37.98 o                         
  -5   8  -3        194.81        255.92        35.95 o                         
  -5   9   0      18094.92      19287.61        91.60 o                         
  -5  12   3         39.59         44.08        31.89 o                         
  -5  15   5       2176.07       2726.56        39.20 o                         
  -5  18   6       1118.88       1596.86        33.72 o                         
  -4   7   1      11224.02      11687.41        74.34 o                         
  -4  13   6       1016.66       1231.46        32.09 o                         
  -4  15   7       2126.45       2703.41        40.22 o                         
  -3   5 -10       4500.80       4573.45        77.79 o                         
  -3   7   4          8.36        -11.58        25.80 o                         
  -3  14   8       4391.77       5959.68        52.61 o                         
  -2  11   8       3893.22       4368.51        51.39 o                         
  -2  13   9       4504.26       5844.52        50.57 o                         
  -1   7   7       1195.95       1285.29        33.92 o                         
  -1  11   9       1444.22       1748.18        38.79 o                         
  -1  13  10         30.97        -27.22        27.42 o                         
   0   4 -14       1473.39       1519.47        32.29 o                         
   0  11  10       2475.02       2887.42        40.62 o                         
   0  14  11       2594.47       3286.54        41.43 o                         
   1   1 -12       3038.99       3040.57        40.01 o                         
   1   2 -13        579.80        596.54        23.76 o                         
   1   4 -15          9.64         18.48        23.56 o                         
   1   6   8        235.92        213.88        33.51 o                         
   1  12  11        190.64        251.86        24.37 o                         
   1  16  12          0.99        -15.03        30.47 o                         
   2   3 -15        499.76        454.36        26.20 o                         
   2  14  12       1128.78       1156.51        34.94 o                         
   3  10  11       1755.83       1963.47        39.20 o                         
   4  -3  -6        192.44        186.66        23.15 o                         
   4  -3  -3        169.36        167.77        24.37 o                         
   5  -3  -2        350.20        361.13        25.80 o                         
   5   2 -15        621.40        611.16        24.17 o                         
   5  12  12          2.40         16.86        24.98 o                         
   6  -3  -7         37.10         15.64        23.15 o                         
   6  -3  -2        338.14        378.40        25.39 o                         
   6   1 -14       1355.57       1378.51        28.03 o                         
   7  -3  -6          0.92         -2.23        24.78 o                         
   7  -3  -4       4796.42       4998.36        43.87 o                         
   7  -3  -3          2.74         -8.94        27.42 o                         
   7  -2  -9        616.92        585.37        23.56 o                         
   7   0 -13       1006.22        929.84        29.86 o                         
   7   6   9       3282.13       3631.42        76.78 o                         
   7  10  11        529.62        495.79        35.54 o                         
   8  -2  -8        622.25        734.45        24.58 o                         
   8  -2   0       4645.36       4282.80        48.54 o                         
   8   0 -12         23.81         60.53        20.92 o                         
   9  -2  -7       2303.43       2309.17        35.54 o                         
   9  -2  -2        609.35        662.55        29.45 o                         
   9  -1   1        541.13        520.17        27.42 o                         
  10  -1  -7        671.54        742.57        24.37 o                         
  10  -1  -1       1862.29       1901.32        35.54 o                         
  10   1   3        152.38        169.80        27.01 o                         
  11   2   3         22.07         26.20        25.59 o                         
  -7  18  -5         18.84         53.42        25.59 o                         
  -7  18  -3         10.77         35.14        25.39 o                         
  -7  18  -2         89.42         78.20        21.53 o                         
  -7  19  -2       2313.20       2696.91        41.23 o                         
  -6  12  -2       3459.47       4010.22        48.95 o                         
  -6  16   2        314.49        344.68        32.50 o                         
  -5  10  -9         14.95         16.05        48.95 o                         
  -5  11   2       1945.32       2153.99        36.76 o                         
  -5  16   5       6489.67       8099.05        58.29 o                         
  -5  19   6        584.14        621.93        30.67 o                         
  -5  20   6         37.92          4.67        28.64 o                         
  -4   9   3        345.86        419.02        33.31 o                         
  -4  10   4       3675.35       3940.55        45.70 o                         
  -4  14   6        537.95        685.91        37.17 o                         
  -4  16   7        176.66        186.66        29.45 o                         
  -4  17   7       1641.70       2113.57        44.28 o                         
  -3   9 -14       1594.23       1614.93        46.51 o                         
  -3  12   7       3523.96       4295.79        49.15 o                         
  -3  15   8        247.34        290.65        36.56 o                         
  -2   8   6        110.47         39.20        35.54 o                         
  -2  14   9       1263.90       1629.15        35.14 o                         
  -1   3 -12        178.31        170.61        28.64 o                         
  -1   3   3        100.27         15.84        44.48 o                         
  -1   5 -14        505.03        561.60        27.01 o                         
  -1   6   6         98.96         73.73        25.59 o                         
  -1  14  10        999.02       1171.14        32.70 o                         
   0   6   7        640.86        701.34        35.14 o                         
   0  12  10       4292.35       5108.04        53.42 o                         
   0  15  11        753.79        727.34        36.56 o                         
   1   5 -16        491.63        432.22        22.55 o                         
   1   8   9       6265.71       6844.43        61.54 o                         
   1  13  11         66.09         47.32        30.06 o                         
   1  17  12        253.12        281.11        33.11 o                         
   2  -2  -8      11000.55      10124.26        65.00 o                         
   2   0 -12       2246.01       2160.29        35.75 o                         
   2   7   9       2365.07       2515.73        44.48 o                         
   2   9  10         32.69         27.42        28.84 o                         
   2  15  12        718.54        779.74        31.69 o                         
   3  -3  -5       1247.59       1286.91        34.94 o                         
   3  -3  -4      15299.90      13865.16        79.82 o                         
   3  -1 -11       1795.30       1785.55        29.86 o                         
   3   1 -14        477.12        424.30        26.20 o                         
   4  -3  -7      14741.06      13845.66        66.01 o                         
   4  -2 -10       1656.40       1648.65        29.04 o                         
   4  13  12        473.60        483.00        29.04 o                         
   5  -3  -8       7313.03       7453.36        48.95 o                         
   5  -1 -12        662.10        819.35        24.98 o                         
   6  -3  -8        220.27        170.82        22.14 o                         
   6  -3  -1      13794.53      13331.79        79.01 o                         
   7  -3  -7         94.54         89.78        22.75 o                         
   7  -2 -10       1236.31       1321.24        27.62 o                         
   8  -3  -6        435.05        490.51        27.62 o                         
   8  -3  -5       6176.96       6278.56        46.92 o                         
   8  -3  -3       6832.87       7029.67        52.40 o                         
   8  -2  -9       1487.81       1587.51        27.83 o                         
   8   2   6         79.54        115.57        48.34 o                         
   9  -2  -8        990.17       1045.61        27.01 o                         
   9  -2  -1       6314.77       6732.72        54.64 o                         
  10  -1  -9        285.95        327.21        22.95 o                         
  10  -1   0        261.89        299.99        26.20 o                         
  11  -1  -6        510.58        478.12        27.42 o                         
  11  -1  -5        851.00        928.62        29.65 o                         
  -7  19  -3         25.67         37.58        26.61 o                         
  -6  12  -5         21.03         -4.67        26.00 o                         
  -6  12  -4        168.10        179.96        28.23 o                         
  -6  13  -7        715.81        752.73        39.61 o                         
  -6  13  -1         97.41        150.51        23.76 o                         
  -6  15   1       9278.77      11124.99        65.00 o                         
  -6  17   2       2045.22       2430.02        36.15 o                         
  -5   9  -1         35.57         72.31        26.40 o                         
  -5  11 -10        613.49        730.79        62.36 o                         
  -5  13   3        177.87        234.19        26.61 o                         
  -5  17   5         29.24         58.70        26.40 o                         
  -5  18   5        235.30        321.32        34.33 o                         
  -4   9 -12         79.04         82.67        54.64 o                         
  -4  18   7         22.14         40.22        29.04 o                         
  -3   4  -1      16384.53      16173.11       110.49 o                         
  -3   5   1        449.28        436.08        31.28 o                         
  -3   9   5          1.73         17.47        25.80 o                         
  -3  13   7        183.46        333.71        30.47 o                         
  -3  16   8         59.54         87.74        31.08 o                         
  -2   3 -10        177.94        155.79        32.09 o                         
  -2  12   8        869.53       1101.47        33.31 o                         
  -2  15   9        897.97       1165.45        33.92 o                         
  -1   1  -9       3743.94       3472.59        52.81 o                         
  -1   4   4        328.93        297.15        32.70 o                         
  -1   6 -15        231.23        241.09        24.58 o                         
  -1  12   9        110.60        209.61        31.48 o                         
  -1  15  10        865.59       1128.89        32.90 o                         
   0  -1  -5      24190.66      24042.44       120.44 o                         
   0  -1  -4       1779.09       1757.72        51.59 o                         
   0   1 -11        793.67        770.81        26.81 o                         
   0   8   8        536.65        535.81        35.95 o                         
   0  16  11         35.26         54.23        26.00 o                         
   1  -1  -9       3335.90       3065.55        39.40 o                         
   2  16  12       2465.39       2505.37        43.47 o                         
   3  -3  -7         19.71         69.26        26.40 o                         
   3  -2 -10       2439.89       2583.37        37.37 o                         
   3   0 -13         42.47         57.07        19.70 o                         
   3   3 -16         68.44        102.37        20.31 o                         
   3  11  11        479.82        472.03        29.86 o                         
   4  -1   3       5127.17       5358.88       102.98 o                         
   4   6   9        539.59        565.26        34.73 o                         
   5  -3  -9        171.20        153.96        27.01 o                         
   5  -2 -11       1114.81       1087.25        27.01 o                         
   5   1 -15       1297.93       1342.77        27.83 o                         
   6  -2 -11       1674.82       1777.63        28.84 o                         
   6   0 -14        562.28        586.79        23.15 o                         
   6  10  11        302.38        261.81        28.64 o                         
   7  -3  -1        448.59        407.44        32.70 o                         
   7  -1   3        130.91        157.82        32.90 o                         
   8  -3  -2         96.90        148.68        26.00 o                         
   8  -1 -12       1308.21       1297.07        27.22 o                         
   9  -1 -11        851.36       1027.54        26.20 o                         
  10  -2  -7        596.13        634.72        28.23 o                         
  10  -2  -6        735.02        684.48        23.56 o                         
  10  -2  -4       1641.55       1688.05        28.64 o                         
  10  -2  -3        585.48        731.20        27.62 o                         
  10   0   2      10778.62      11105.09        75.96 o                         
  11  -1  -3        401.31        415.16        21.94 o                         
  11  -1  -2         42.05         -6.70        23.97 o                         
  -6  13  -2        242.01        245.76        29.45 o                         
  -6  14  -8        221.73        163.30        36.76 o                         
  -6  14  -1        190.21        217.13        29.65 o                         
  -6  16   1         46.49         86.53        22.95 o                         
  -6  18   2       3495.39       4032.56        43.06 o                         
  -6  19   2         25.69          3.66        29.25 o                         
  -5   9  -7         25.01         15.03        40.01 o                         
  -5  10   0        134.19        132.63        27.01 o                         
  -5  12   2         19.05          3.25        25.80 o                         
  -5  14   3       2152.83       2695.48        42.86 o                         
  -5  19   5        753.05        995.24        30.67 o                         
  -5  20   5        485.07        658.28        29.25 o                         
  -5  21   5        770.51        946.29        37.17 o                         
  -4   6  -2      22877.38      23257.62       120.24 o                         
  -4   7   0          0.87        -17.87        31.28 o                         
  -4  11   4        198.10        251.45        31.28 o                         
  -4  15   6       2031.68       2555.54        39.40 o                         
  -4  16   6        229.40        167.97        34.53 o                         
  -4  19   7        120.43        154.16        30.67 o                         
  -4  20   7        971.19       1353.53        36.15 o                         
  -4  21   7        894.06        955.64        36.15 o                         
  -3   6   2        973.72       1003.98        33.31 o                         
  -3   8   4       1958.94       2103.21        38.59 o                         
  -3  14   7        464.69        691.19        39.40 o                         
  -3  17   8         76.71         69.87        29.86 o                         
  -3  18   8          6.23         39.00        36.97 o                         
  -2   4   2        111.91        119.43        33.31 o                         
  -2   7   5        535.28        583.94        29.86 o                         
  -2  13   8        544.14        786.04        38.18 o                         
  -2  16   9       1118.56       1355.36        35.95 o                         
  -1   2 -11        549.71        502.90        29.65 o                         
  -1   8   7       9919.07      10680.18        68.45 o                         
  -1  16  10       1474.92       1977.89        38.39 o                         
   0   2 -13       2177.28       2274.44        36.15 o                         
   0   3 -14         63.99         31.28        24.37 o                         
   0  13  10        408.94        507.78        28.03 o                         
   0  17  11        948.96       1106.55        32.50 o                         
   0  18  11         79.21         42.86        35.54 o                         
   1  -2  -6       3698.06       3491.68        49.15 o                         
   1  -2  -4       4370.46       4032.16        54.03 o                         
   1   1 -13       1287.70       1277.77        31.48 o                         
   1   4 -16        741.15        677.78        28.64 o                         
   1  14  11         26.12         -2.03        23.97 o                         
   2  -2  -9       3451.52       3396.42        38.79 o                         
   2  -1 -11        108.48        132.23        22.55 o                         
   2   2 -15       1261.85       1336.06        31.08 o                         
   3  -3  -8       1004.04       1140.87        34.53 o                         
   3  -3  -2       6292.50       5970.65        63.37 o                         
   3   5   8       2444.80       2481.20        48.14 o                         
   4  -3  -9       2122.17       2069.29        33.72 o                         
   4  -3  -1       1265.93       1229.63        35.95 o                         
   4  -1 -13       1371.65       1450.01        30.47 o                         
   4   1 -15         46.34        142.18        20.11 o                         
   4  14  12       1878.72       1851.36        38.18 o                         
   5   6   9       1490.40       1585.69        46.51 o                         
   5   8  10         78.64        108.05        26.81 o                         
   6  -4  -5       2024.57       2065.03        39.00 o                         
   6  -4  -4       6568.24       6357.98        52.61 o                         
   6  -3 -10        118.57        214.89        26.40 o                         
   6   8  10       1764.85       1814.80        47.53 o                         
   7  -3  -9        222.25        180.16        21.73 o                         
   7  -1 -13       1412.57       1362.06        27.42 o                         
   8  -3  -9        614.50        571.96        29.04 o                         
   8  -3  -8         26.43        106.84        20.92 o                         
   8  -2 -11       1412.89       1496.72        28.23 o                         
   8  -2   1        463.37        435.67        30.67 o                         
   8   0   4       4643.76       5105.60        68.25 o                         
   9  -3  -7         23.84        151.93        25.59 o                         
   9  -3  -5          1.56         34.53        20.51 o                         
   9  -3  -4       2098.37       2168.82        31.69 o                         
   9  -2 -10       1477.78       1672.62        29.04 o                         
   9  -1   2        155.15        186.86        28.23 o                         
  11   0   1       3704.75       3918.42        47.53 o                         
  -6  13  -5       7280.03       8390.51        72.71 o                         
  -6  13  -4        177.88        164.11        33.31 o                         
  -6  17   1       1121.60       1299.91        31.48 o                         
  -6  18   1         15.44         59.92        28.23 o                         
  -6  20   2       1904.89       2466.17        35.14 o                         
  -6  21   2        146.63        147.46        24.98 o                         
  -5   9  -3        740.17        793.96        40.83 o                         
  -5  13   2       5670.46       6644.77        59.31 o                         
  -5  15   3         25.67         44.89        31.08 o                         
  -4   8   1       2344.89       2366.24        44.08 o                         
  -4  10   3       2079.06       2291.50        38.79 o                         
  -4  12   4       1219.91       1435.18        41.03 o                         
  -4  17   6        149.03        238.86        30.26 o                         
  -3  10   5       5125.69       5640.59        52.00 o                         
  -3  15   7        238.99        255.72        39.81 o                         
  -3  19   8        396.03        480.15        33.11 o                         
  -3  20   8       2332.06       3383.42        52.61 o                         
  -3  21   8          8.30         37.58        38.39 o                         
  -2   4 -12       4678.99       5125.71        62.15 o                         
  -2   5 -13        560.43        609.74        32.50 o                         
  -2   5   3       5815.83       6009.04        60.12 o                         
  -2   9   6        419.66        541.90        31.08 o                         
  -2  14   8       2781.00       3427.09        51.18 o                         
  -2  17   9       1046.50       1307.22        36.56 o                         
  -2  18   9        172.46        258.76        30.67 o                         
  -1   0  -5        282.01        277.25        35.95 o                         
  -1   7   6      19430.52      20960.43        98.71 o                         
  -1  13   9       1966.40       2425.75        40.83 o                         
  -1  17  10        280.10        353.62        29.65 o                         
  -1  18  10        559.52        826.05        34.33 o                         
   0  -1  -7       4259.27       4132.09        51.39 o                         
   0   4   5        488.72        549.82        37.17 o                         
   0  14  10        741.23        928.01        36.36 o                         
   1  -2  -7      14766.41      13602.34        77.18 o                         
   1  -2  -3      14831.75      14631.29       105.41 o                         
   1  -1 -10         74.08         21.33        24.58 o                         
   1   4   6       2339.85       2387.37        47.32 o                         
   1   7   8        764.97        828.49        32.29 o                         
   1   9   9         41.12         96.27        26.81 o                         
   1  15  11        170.66         99.52        24.78 o                         
   2   8   9       3281.67       3652.34        49.36 o                         
   2  10  10       1983.98       2272.40        36.76 o                         
   3  -2 -11       4934.25       4623.01        41.23 o                         
   3   9  10        785.62        879.27        33.51 o                         
   3  12  11         17.63          3.05        27.22 o                         
   4  -3 -10        450.35        357.68        27.42 o                         
   4  15  12        317.27        267.90        28.84 o                         
   5  -4  -6       3562.72       3323.91        38.39 o                         
   5  -4  -5      10825.56      10319.25        60.93 o                         
   5  -4  -3      14891.93      13982.76        75.15 o                         
   5  -3   0      25573.39      25276.74       114.15 o                         
   5  -2 -12       1347.34       1483.52        27.83 o                         
   5   0 -15       1369.08       1326.52        30.87 o                         
   5   3   7        347.43        332.70        51.39 o                         
   6  -4  -7       2575.72       2443.63        33.31 o                         
   6  -2   2        366.07        331.88        30.06 o                         
   6  -1 -14       1355.58       1414.06        31.48 o                         
   7  -4  -7       6186.46       6377.28        47.53 o                         
   7  -4  -6       1085.78       1127.67        27.01 o                         
   7  -4  -4        615.24        588.01        26.00 o                         
   7  -3 -10        459.84        444.41        23.15 o                         
   7  -3   0       2250.17       2174.71        41.84 o                         
   7  -2   2        156.71        191.33        34.94 o                         
   7  11  11        540.29        516.31        32.70 o                         
   8  -2 -12         36.03         22.55        25.80 o                         
   8  -1   3        975.92       1060.65        38.18 o                         
   8   9  10          2.58         12.59        30.67 o                         
   9  -3  -8        651.15        690.78        24.78 o                         
   9  -3  -2          0.06         15.44        25.19 o                         
   9  -2 -11       1260.55       1291.38        27.42 o                         
  10  -2  -9       1113.88       1206.28        28.64 o                         
  10  -2  -1       1943.11       2113.77        35.75 o                         
  11  -2  -6        448.07        489.70        27.62 o                         
  11  -2  -5       1288.97       1206.68        32.50 o                         
  11   2   4         20.97         16.86        32.90 o                         
  -6  14  -7          8.13        -18.69        32.90 o                         
  -6  14  -2         52.23         64.39        23.15 o                         
  -6  15  -1       2640.76       3126.69        40.62 o                         
  -6  19   1        142.83         74.74        23.15 o                         
  -6  20   1        970.83       1164.43        34.53 o                         
  -6  21   1       1991.60       2547.42        40.42 o                         
  -5   9  -6         45.78         93.84        37.37 o                         
  -5   9  -4       1613.43       1679.73        46.72 o                         
  -5  10  -1       3817.19       4157.07        48.34 o                         
  -5  11   0       1805.34       2008.77        43.47 o                         
  -5  16   3       3922.86       5067.41        51.18 o                         
  -4   6  -3          0.97         15.44        34.53 o                         
  -4   7  -9       4255.39          5.48        15.64 o                         
  -4  18   6       2436.61       3595.06        44.28 o                         
  -4  19   6        513.27        641.83        31.08 o                         
  -4  20   6        240.45        407.03        36.76 o                         
  -3   4  -2       1003.40        933.50        47.73 o                         
  -3   7 -13       1563.23       1728.27        50.37 o                         
  -3   9   4       8354.45       8919.00        67.23 o                         
  -3  16   7        776.40       1017.79        35.95 o                         
  -2  15   8        666.68        735.87        40.62 o                         
  -2  19   9       1831.49       2380.05        42.86 o                         
  -2  20   9        367.85        450.50        33.31 o                         
  -1   4 -14       1095.01       1175.20        32.09 o                         
  -1   5 -15        799.61        813.46        31.69 o                         
  -1   9   7         53.41         85.71        27.83 o                         
  -1  14   9         82.78         90.18        28.23 o                         
  -1  19  10          0.04        -16.05        32.29 o                         
  -1  20  10        188.22        127.76        33.11 o                         
   0  -1  -8       5879.56       5755.55        56.06 o                         
   0   3   4         10.32         43.06        32.29 o                         
   0   7   7       8487.33       9012.23        69.26 o                         
   0   9   8        187.33        208.80        30.67 o                         
   0  15  10        674.88        791.93        36.36 o                         
   1  16  11       1133.31       1265.99        33.31 o                         
   1  17  11       1496.10       1725.43        40.62 o                         
   2  -3  -6       1335.06       1220.09        30.06 o                         
   2  -3  -5      11275.73       9968.07        71.50 o                         
   2  -1 -12       1569.44       1686.02        29.45 o                         
   2   1   4        810.69        771.62        58.29 o                         
   3  -2   1      26171.30      26434.27       163.91 o                         
   3  -1 -13       2624.55       2761.70        33.92 o                         
   4  -4  -7       2936.46       2670.10        35.34 o                         
   4  -4  -6        159.68        168.58        24.78 o                         
   4  -4  -4       5948.07       5776.68        51.18 o                         
   4   1 -16        667.56        657.27        29.04 o                         
   4   2   6       3735.24       3686.26        85.92 o                         
   5  -4  -8       2687.04       2645.72        34.12 o                         
   5  -3 -11         67.59         48.54        21.33 o                         
   6  -4  -8        875.20        764.51        26.40 o                         
   6  -4  -2       2659.58       2477.14        42.04 o                         
   6  -3 -11       2888.29       2861.43        33.31 o                         
   6   3   7       2510.57       2634.55        89.37 o                         
   6  11  11        165.74        159.24        24.98 o                         
   7  -4  -3        304.02        319.49        24.17 o                         
   7  -2 -13       1469.00       1431.53        30.87 o                         
   8  -4  -6          8.36         35.95        20.92 o                         
   8  -4  -5        888.35        878.25        27.01 o                         
   8   7   9       1022.07       1072.63        50.98 o                         
   9  -3 -10        872.42        926.59        29.65 o                         
   9  -2   1        652.76        737.70        32.70 o                         
  10  -3  -7       2066.84       2065.03        31.28 o                         
  10  -3  -6         76.67         73.12        20.72 o                         
  10  -3  -4         70.87         90.99        24.37 o                         
  10   2   5          0.01        -14.42        30.47 o                         
  11  -2  -3       1584.08       1695.77        28.84 o                         
  11  -1   0        203.56        228.91        25.19 o                         
  11   1   3        173.69        143.60        27.01 o                         
  -6  14  -5         56.16         36.15        31.89 o                         
  -6  14  -4       2033.31       2361.16        42.45 o                         
  -6  15  -8        531.63        633.71        37.98 o                         
  -6  15  -2        775.25        863.63        33.11 o                         
  -6  16  -1        426.56        502.29        26.00 o                         
  -5  14   2       1851.58       2247.42        37.17 o                         
  -5  17   3       1327.46       1558.88        32.70 o                         
  -4  11   3       5051.74       5762.66        53.22 o                         
  -4  13   4       3596.54       4299.86        48.14 o                         
  -4  21   6        759.18        956.65        32.70 o                         
  -3   5 -11       1208.64       1182.92        50.17 o                         
  -3   8 -14        896.79        907.30        43.06 o                         
  -3  11   5       1761.09       1975.25        40.62 o                         
  -3  17   7       2452.61       3681.99        47.32 o                         
  -3  18   7        841.99       1109.80        40.83 o                         
  -2   2  -9       2002.65       1942.15        48.34 o                         
  -2   3   0        109.27         28.03        53.82 o                         
  -2   8   5       4194.48       4705.27        50.78 o                         
  -2  10   6         54.36         83.88        30.06 o                         
  -2  16   8       6900.52       9246.01        72.31 o                         
  -1   2 -12       2819.78       2867.52        42.45 o                         
  -1   2   1        518.97        550.43        52.20 o                         
  -1  15   9       2334.53       2899.00        42.86 o                         
  -1  16   9       2341.80       2831.16        50.37 o                         
   0  16  10          2.09         37.17        26.00 o                         
   1   2 -15         22.21         17.06        23.97 o                         
   1   3 -16        580.42        582.73        27.01 o                         
   1  10   9       3264.94       3649.90        50.98 o                         
   1  18  11         10.58         -8.53        27.22 o                         
   2  -3  -8         51.30         55.65        28.23 o                         
   2  -3  -3      54581.84      53727.91       167.77 o                         
   2  -2 -11       2570.99       2569.56        38.39 o                         
   2   0 -14       3053.99       3108.81        40.22 o                         
   2   1 -15        389.20        396.88        21.94 o                         
   2  11  10       2662.65       3325.74        42.65 o                         
   3  -3 -10       1003.78       1082.99        27.42 o                         
   3  -3  -1         49.36         42.65        36.56 o                         
   3   1 -16        968.02        921.11        30.47 o                         
   3   4   7       1200.93       1324.28        46.51 o                         
   3  10  10        833.23        966.00        34.53 o                         
   3  13  11       1404.00       1710.60        33.51 o                         
   4  -4  -3       2306.18       2227.72        36.36 o                         
   4  -3   0         79.56         72.92        31.69 o                         
   4  -2 -13       1762.52       1806.06        32.90 o                         
   4   5   8       1131.42       1237.35        43.26 o                         
   4  12  11        645.55        654.63        31.08 o                         
   5  -4  -9       1084.08       1072.02        26.61 o                         
   5  -4  -2        487.70        503.31        26.81 o                         
   5  -3 -12         54.33        107.65        25.80 o                         
   6  -4 -10       3004.82       2967.45        37.78 o                         
   7  -4  -9        552.61        455.37        23.15 o                         
   8  -4  -9       2473.89       2560.42        35.95 o                         
   8  -4  -8       1275.14       1319.61        27.83 o                         
   8  -4  -3       1403.01       1446.76        29.65 o                         
   8  -3   0        240.17        228.91        27.42 o                         
   9  -4  -7       2697.28       2811.66        37.98 o                         
   9  -4  -5        501.25        574.60        28.44 o                         
   9  -4  -4       1336.67       1348.25        31.69 o                         
   9  -3  -1          1.10          9.34        20.92 o                         
  10  -3  -9        187.75        238.05        22.34 o                         
  10  -3  -3        181.81        176.71        20.92 o                         
  10  -2   0        208.66        276.64        26.00 o                         
  11  -2  -2        536.38        509.81        28.03 o                         
  -6  15  -7       1602.71       1948.24        47.93 o                         
  -6  16  -2       1457.79       1679.32        36.97 o                         
  -6  17  -1        862.59        995.04        28.84 o                         
  -6  18  -1        723.39        826.05        32.29 o                         
  -5  11  -1        658.57        672.09        37.17 o                         
  -5  12   0          0.89        -40.83        32.50 o                         
  -5  15   2       1091.80       1173.17        32.50 o                         
  -5  18   3         43.85         13.00        24.58 o                         
  -5  19   3         56.25         28.64        25.39 o                         
  -5  20   3        723.49       1113.25        35.14 o                         
  -4   6  -6        864.26        974.32        60.32 o                         
  -4   6  -5        101.48        104.40        43.26 o                         
  -4   8   0         23.99         76.98        26.40 o                         
  -4   9   1       1266.24       1361.05        37.37 o                         
  -4  12   3       1611.79       1750.21        42.86 o                         
  -4  14   4        291.39        333.71        29.86 o                         
  -3   6   1       1652.73       1753.05        39.20 o                         
  -3   7   2       7583.42       8038.93        64.79 o                         
  -3  10   4       1968.35       2203.96        44.08 o                         
  -3  12   5      23638.83      28163.76       109.07 o                         
  -3  19   7          4.32        -17.67        29.65 o                         
  -3  20   7        271.31        328.43        31.89 o                         
  -3  21   7         29.20        114.96        31.48 o                         
  -2  17   8        681.24        942.84        35.95 o                         
  -2  18   8        473.75        613.60        40.01 o                         
  -1   5   4          5.65         18.08        37.17 o                         
  -1   8   6       3073.19       3458.98        51.39 o                         
  -1  10   7      10075.36      11481.65        73.93 o                         
  -1  17   9          8.32        -26.81        30.26 o                         
   0   1 -13         14.63         21.94        23.97 o                         
   0   2 -14       2054.05       2026.23        35.95 o                         
   0  10   8         12.87         45.29        37.17 o                         
   0  17  10        438.35        466.14        31.28 o                         
   0  18  10       1932.30       2424.33        42.65 o                         
   1  -2  -9       1663.11       1707.35        33.72 o                         
   1   0 -13       1373.75       1374.65        29.45 o                         
   1   8   8       2481.97       2624.60        43.26 o                         
   2  -3  -9        461.61        420.24        29.04 o                         
   2  -2   0      25430.80      25007.62       168.18 o                         
   2   9   9        611.50        592.88        37.37 o                         
   2  12  10         20.40         65.60        31.48 o                         
   3  -4  -7         34.19         54.23        23.15 o                         
   3  -4  -5       9549.62       8221.12        57.89 o                         
   3  -4  -4       3430.77       3323.91        46.92 o                         
   3  -3 -11        149.05        118.82        25.39 o                         
   3  -1 -14        477.12        412.72        22.34 o                         
   3  14  11       1030.64        906.48        33.72 o                         
   4  -4  -9       1859.69       1834.50        31.69 o                         
   4   7   9       4255.37       4582.18        58.50 o                         
   4  13  11        111.23         50.17        26.40 o                         
   5  -1 -15       1297.93       1269.44        26.81 o                         
   5   9  10       4267.43       4770.67        56.87 o                         
   6  -5  -5       8081.94       7824.24        55.86 o                         
   6  -4  -1        208.74        226.47        30.47 o                         
   6  -3   1      14823.19      14188.51        89.98 o                         
   6  -2 -14        233.99        214.08        21.94 o                         
   6   9  10          0.04         13.20        27.01 o                         
   6  12  11          3.17        -10.56        28.84 o                         
   7  -5  -6       1286.28       1296.86        31.48 o                         
   7  -4 -10       3005.54       3008.07        34.12 o                         
   7  -4  -1       1115.28       1045.61        34.53 o                         
   8  -4  -2        231.78        170.21        21.94 o                         
   8  -3 -12         52.59         16.66        21.12 o                         
   9  -4  -8       1191.08       1214.20        26.81 o                         
   9  -3 -11         11.34        -33.21        22.14 o                         
   9   1   5         76.96         66.21        36.97 o                         
  10  -1   2        277.58        337.77        26.61 o                         
  10   3   6          0.41          4.47        41.64 o                         
  11  -3  -6          1.32         12.80        20.72 o                         
  11  -3  -5         75.70         32.29        25.39 o                         
  11  -1   1        167.30        197.83        28.64 o                         
  -6  15  -5          5.44         27.62        25.80 o                         
  -6  15  -4          0.32         -2.44        26.61 o                         
  -6  16  -8        398.66        383.68        33.11 o                         
  -6  17  -2        259.93        326.60        28.84 o                         
  -6  18  -2       1813.71       2140.79        38.79 o                         
  -6  19  -1         46.66        116.38        21.73 o                         
  -6  20  -1        270.07        324.37        28.44 o                         
  -6  21  -1        827.97        831.54        32.09 o                         
  -5  10  -3       2816.30       3184.17        50.17 o                         
  -5  16   2        135.03        156.40        25.39 o                         
  -5  17   2        102.69        146.85        31.28 o                         
  -5  21   3        161.08        197.83        24.98 o                         
  -5  22   3       2371.93       2778.35        39.20 o                         
  -4   7  -2        145.79        119.02        36.15 o                         
  -4  15   4        939.66       1182.92        34.33 o                         
  -2   6   3        339.04        261.61        31.89 o                         
  -2   9   5       7197.70       7931.07        63.57 o                         
  -2  11   6       5784.95       7202.31        61.75 o                         
  -2  19   8         47.39         97.70        30.06 o                         
  -2  20   8        710.94        833.77        35.95 o                         
  -2  21   8        115.30        136.29        30.67 o                         
  -1   1 -11       1419.46       1443.10        35.75 o                         
  -1   4   3       2651.93       2708.08        56.67 o                         
  -1  18   9         11.48        122.48        30.87 o                         
  -1  19   9        933.65       1179.06        36.15 o                         
  -1  20   9         16.86         -7.92        37.37 o                         
  -1  21   9        837.24       1053.13        42.86 o                         
   0   8   7       1162.74       1326.72        37.17 o                         
   0  19  10         25.75         49.56        28.23 o                         
   0  20  10        321.87        237.64        30.87 o                         
   1  -2 -10       4037.58       4015.91        47.12 o                         
   1  11   9       2224.17       2675.78        41.03 o                         
   2  -2 -12        104.23        107.45        25.80 o                         
   3  -4  -8       2222.64       1965.91        33.31 o                         
   3  -2 -13        311.72        361.54        21.53 o                         
   3  11  10       2260.29       2538.68        44.89 o                         
   3  15  11        126.17         70.28        30.26 o                         
   4  -4 -10       1337.85       1266.40        27.22 o                         
   4  -2   2         63.54         82.06        35.95 o                         
   4  -1 -15         46.34         84.29        19.90 o                         
   4   0 -16        168.72        120.65        21.33 o                         
   5  -5  -6       1431.02       1463.62        30.87 o                         
   5  -5  -5        846.78        898.97        29.04 o                         
   5  -4 -11       1024.64       1088.06        26.61 o                         
   5  -3   1        113.46        117.60        30.87 o                         
   5   7   9       1166.17       1242.02        39.81 o                         
   6  -5  -8       2216.75       2040.86        31.28 o                         
   6  -5  -7       1195.12       1272.08        29.45 o                         
   6  -5  -4       1862.72       1945.40        34.73 o                         
   6  -4 -11       2155.42       2229.55        31.48 o                         
   7  -5  -7       2679.53       2849.85        33.92 o                         
   7  -5  -4        135.31         56.06        23.36 o                         
   7  -3 -13          6.86          8.33        21.33 o                         
   7   7   9         80.25         68.45        32.90 o                         
   8  -5  -6       2985.31       3090.74        35.34 o                         
   8  -5  -5       2303.59       2264.69        36.97 o                         
   8  10  10       1923.87       1782.50        50.78 o                         
   9  -4 -10        907.95        906.48        26.81 o                         
   9  -4  -2        870.16        883.94        30.26 o                         
   9   6   8          9.46          7.92        48.95 o                         
  10  -4  -7       1319.49       1343.78        27.22 o                         
  10  -4  -6        201.17        201.69        20.72 o                         
  10  -4  -4       1973.87       1868.01        34.94 o                         
  10  -3  -1        252.82        199.66        24.98 o                         
  11  -3  -3          8.90        -16.05        24.58 o                         
  -6  16  -7        404.17        477.31        32.29 o                         
  -6  16  -5        245.58        298.98        32.90 o                         
  -6  16  -4       5006.88       5709.45        55.86 o                         
  -6  17  -8          0.04         18.48        29.04 o                         
  -6  19  -2         96.80         94.45        27.01 o                         
  -6  20  -2         71.93         89.37        27.42 o                         
  -6  21  -2        576.59        697.48        31.28 o                         
  -5  10  -4        492.09        528.49        38.18 o                         
  -5  13   0         10.78         17.06        26.61 o                         
  -5  18   2        166.43        196.21        26.20 o                         
  -5  19   2       2541.88       2770.43        43.47 o                         
  -5  20   2       1675.67       1856.84        38.79 o                         
  -5  21   2          5.48         56.26        29.45 o                         
  -5  22   2        141.24        221.39        30.67 o                         
  -4  10   1       1219.48       1418.32        41.23 o                         
  -4  13   3      11113.12      13134.37        75.35 o                         
  -4  16   4       2240.00       2719.45        41.64 o                         
  -4  17   4        119.19        158.83        33.92 o                         
  -3  11   4       1000.93       1188.60        42.25 o                         
  -3  13   5       1419.62       1658.20        40.01 o                         
  -2   2 -10       1877.12       1696.99        45.29 o                         
  -2   4 -13       1301.76       1331.59        38.39 o                         
  -2   5   2        342.31        268.92        34.33 o                         
  -2   6 -15         25.58         -5.08        27.01 o                         
  -2  12   6       4689.36       5789.68        64.18 o                         
  -1   0  -9      33366.56      30760.53       124.91 o                         
  -1   0  -3       3778.39       3591.41       103.79 o                         
  -1   3 -14        528.05        491.73        27.01 o                         
  -1   4 -15        753.87        767.76        27.83 o                         
  -1  11   7       1456.16       1732.33        39.40 o                         
   0  -1 -10       2420.97       2410.11        38.18 o                         
   0  -1  -2        134.74        148.68        51.79 o                         
   0   5   5      10813.00      10866.63        84.90 o                         
   0  11   8        438.72        477.51        31.28 o                         
   1   1 -15       1312.11       1445.34        33.51 o                         
   1   2 -16        524.62        513.87        26.81 o                         
   1   5   6          1.56         49.36        31.69 o                         
   1   9   8       7682.99       8623.68        71.50 o                         
   1  12   9      13479.92      16156.46        87.74 o                         
   2  -3  -2          1.48         -6.09        33.72 o                         
   2  -1 -14       1319.69       1509.32        32.90 o                         
   2  10   9         81.94         86.73        32.09 o                         
   2  13  10        530.19        673.72        28.64 o                         
   3  16  11       1334.75       1415.89        37.58 o                         
   3  17  11         92.20         21.94        30.67 o                         
   4  -5  -7       1501.90       1464.63        35.14 o                         
   4  -5  -6       1343.87       1485.55        35.34 o                         
   4  -3 -13        749.52        700.53        28.03 o                         
   4   1   5        500.89        570.13        74.14 o                         
   4  14  11         46.95         17.06        22.75 o                         
   5  -5  -9       4417.24       4427.21        39.81 o                         
   5  -5  -8       3351.03       3264.20        36.15 o                         
   5  -4 -12       1781.27       1737.41        33.51 o                         
   5  -2 -15        621.40        561.20        27.62 o                         
   6  -3 -14          2.69        -30.67        25.80 o                         
   6  13  11          9.78         31.89        25.80 o                         
   7  -5 -10         16.79         13.61        24.58 o                         
   7  -5  -9       1666.61       1740.66        29.86 o                         
   7  -5  -3       1401.94       1592.39        31.89 o                         
   7   5   8        556.45        672.91        48.75 o                         
   8  -5  -9       1634.54       1568.63        28.44 o                         
   8  -5  -8       1609.56       1681.35        29.45 o                         
   8  -4 -12        157.43        213.47        26.61 o                         
   8  -3   1        295.46        301.01        28.44 o                         
   9  -5  -7       2294.09       2394.68        35.95 o                         
   9  -5  -5       1799.42       1731.32        34.73 o                         
   9  -2   2        324.89        296.34        26.61 o                         
  10  -4  -9        366.27        353.21        24.37 o                         
  10  -4  -3        904.81        992.81        29.86 o                         
  11  -3  -2        576.59        554.70        28.23 o                         
  11  -2   0        165.69        187.88        24.98 o                         
  -6  17  -7          0.61         25.59        29.04 o                         
  -6  17  -5        493.91        504.32        29.45 o                         
  -6  17  -4        170.64        166.14        28.23 o                         
  -6  18  -4        240.63        236.01        28.44 o                         
  -5  10  -7      10457.20      10807.94       102.37 o                         
  -5  10  -6          3.11         19.09        37.37 o                         
  -5  11  -9        213.48        228.91        44.48 o                         
  -5  14   0        446.61        528.29        27.83 o                         
  -4   9   0        234.22        278.87        33.72 o                         
  -4  14   3        193.35        306.49        31.08 o                         
  -4  18   4        133.85        151.72        28.03 o                         
  -4  19   4        804.08       1111.83        32.09 o                         
  -4  20   4         26.81         70.68        32.29 o                         
  -4  21   4       1084.46       1340.53        38.79 o                         
  -4  22   4       1122.13       1242.63        39.00 o                         
  -3   4 -10       1271.21       1260.71        55.65 o                         
  -3   5  -1          0.94         -7.11        35.14 o                         
  -3   8   2         97.92        105.01        26.81 o                         
  -3  14   5       5487.68       6622.84        59.11 o                         
  -2   3 -12         42.80         57.68        29.04 o                         
  -2  10   5         15.08         45.90        30.67 o                         
  -1   9   6        670.46        716.78        35.14 o                         
  -1  12   7        476.73        493.36        40.01 o                         
   0   1 -14       1089.19       1111.42        31.48 o                         
   0   9   7        669.22        795.99        40.42 o                         
   0  12   8       3628.35       4149.96        54.84 o                         
   1  -3  -7       1305.19       1157.33        30.87 o                         
   1  -3  -6        888.89        848.19        30.26 o                         
   1  -1 -13       1287.72       1302.96        32.29 o                         
   2  -4  -6          5.43        -22.14        29.04 o                         
   2  14  10         38.09         51.59        26.20 o                         
   3  -4 -10       1753.22       1863.14        32.29 o                         
   3  -2 -14       1114.85       1138.23        26.61 o                         
   3  12  10        181.76        147.86        29.45 o                         
   4  -5  -9        565.78        517.93        30.47 o                         
   4  -5  -4       1252.61       1196.53        35.54 o                         
   4  -4  -1        546.07        541.90        35.75 o                         
   4  -1 -16        667.56        611.57        24.78 o                         
   4  15  11       1584.04       1586.09        37.58 o                         
   4  16  11        274.64        306.09        29.86 o                         
   5  -5  -3       2063.82       1971.39        35.14 o                         
   5  -3 -14       1948.05       2080.87        30.26 o                         
   5  10  10       1876.31       2107.28        41.64 o                         
   6  -5  -2       3200.98       2866.10        44.08 o                         
   6  -1   4          7.20         28.44        44.68 o                         
   6   5   8         21.18         21.12        34.73 o                         
   6  10  10       1265.36       1383.79        40.42 o                         
   7  -4 -13       1712.28       1605.39        33.11 o                         
   7  -4   0       1005.59        961.12        35.34 o                         
   8  -5  -3        369.70        352.40        23.56 o                         
   9  -5  -8        116.18         97.09        21.33 o                         
   9  -5  -4        330.66        382.86        22.95 o                         
   9  -4  -1       7040.22       7199.67        56.67 o                         
  10  -3   0          0.90         11.58        23.76 o                         
  11  -4  -6       1062.10       1156.72        27.01 o                         
  11  -4  -5        907.22        815.08        25.39 o                         
  11   0   3       2067.52       2097.93        44.08 o                         
  -6  18  -7       1072.12       1114.06        34.33 o                         
  -6  18  -5          0.86         25.80        26.40 o                         
  -6  19  -5       2629.85       2805.57        43.06 o                         
  -6  19  -4        232.40        244.34        27.42 o                         
  -6  20  -5          0.52        -34.12        31.08 o                         
  -6  20  -4        955.62        982.45        32.90 o                         
  -5  11  -3        111.59        162.29        31.48 o                         
  -5  13  -1         76.76         70.68        26.61 o                         
  -5  15   0       7364.59       8461.60        59.71 o                         
  -4   7  -3        129.21        136.49        36.36 o                         
  -4  11   1       4985.36       5359.28        57.28 o                         
  -4  15   3        444.09        471.42        29.04 o                         
  -4  16   3       1192.83       1622.04        41.64 o                         
  -3   6 -13        433.26        474.26        39.20 o                         
  -3   7 -14        788.63        820.77        45.50 o                         
  -3   7   1        470.14        416.38        31.08 o                         
  -3  12   4       1349.40       1518.25        40.42 o                         
  -3  15   5        129.99        178.33        30.06 o                         
  -3  16   5       2069.34       2553.10        48.34 o                         
  -2   1  -7       1827.03       1586.50        53.01 o                         
  -2   1  -6       2094.03       2013.44        64.79 o                         
  -2  13   6        885.94       1068.97        38.59 o                         
  -1   1 -12       2731.78       2742.20        41.84 o                         
   0  -2  -8        500.00        569.32        31.89 o                         
   0  -2  -7       1673.26       1644.59        34.73 o                         
   0  -2  -5       5090.70       4692.27        61.54 o                         
   0  -1 -11        793.67        741.76        27.22 o                         
   0   4   4      39777.75      41566.03       169.60 o                         
   1  -3  -9         80.40        116.79        28.23 o                         
   1  -3  -4      20106.09      18316.34       106.23 o                         
   1  10   8       1106.02       1345.00        43.06 o                         
   1  13   9        495.45        561.80        31.08 o                         
   2  -4  -8      13459.16      12001.01        66.21 o                         
   2  -4  -5       1563.25       1426.24        35.14 o                         
   2  11   9        209.94        292.89        32.90 o                         
   2  15  10          7.85         10.36        24.78 o                         
   2  16  10        853.03       1079.13        37.78 o                         
   3  -4 -11       5221.13       4854.15        41.23 o                         
   3  -4  -2        726.31        651.99        33.51 o                         
   3  -3 -13        152.29        183.00        20.51 o                         
   3  13  10       4790.72       5379.19        57.07 o                         
   4  -5 -10       4979.83       4881.16        43.87 o                         
   4   6   8        720.13        800.87        39.81 o                         
   5  -5 -11       3402.59       3496.96        35.54 o                         
   5  -5  -2       3514.47       3373.06        45.90 o                         
   5  -4   0         11.21         67.03        30.26 o                         
   6  -6  -8         32.41         84.09        26.00 o                         
   6  -6  -7        274.84        286.18        22.75 o                         
   6  -5 -11       1761.86       1690.49        29.45 o                         
   7  -6  -7       1254.09       1196.53        28.23 o                         
   7  -6  -6          3.01        -28.23        21.53 o                         
   7  -2   3      11438.77      11646.78        95.26 o                         
   7   0   5         39.86         48.75        46.72 o                         
   8  -6  -6        957.99        958.07        30.47 o                         
   8  -5  -2        280.15        255.31        27.62 o                         
   8  -4   0       7288.20       6837.93        57.68 o                         
   9  -3   1          3.91         43.67        24.17 o                         
  10  -5  -7       1035.32       1055.16        26.00 o                         
  10  -5  -6        590.50        558.55        23.97 o                         
  10  -1   3        152.38        132.83        30.47 o                         
  11  -4  -3       1520.93       1471.34        32.90 o                         
  11   1   4        770.53        812.44        37.98 o                         
  -5  11  -4        493.18        536.62        34.94 o                         
  -5  12 -10        401.03        415.97        44.48 o                         
  -5  14  -1       4791.66       5425.70        56.26 o                         
  -5  16   0         34.96        102.77        24.78 o                         
  -5  17   0       1071.10       1282.44        36.56 o                         
  -4  10   0       5176.79       5547.57        59.71 o                         
  -4  17   3       1282.94       1650.68        35.95 o                         
  -4  18   3        988.10       1215.42        37.78 o                         
  -4  23   3        428.91        527.68        34.73 o                         
  -3  13   4        108.80        192.35        31.48 o                         
  -3  17   5       1136.24       1556.84        38.79 o                         
  -3  18   5       8666.50      10703.74        69.67 o                         
  -3  19   5        128.88        170.41        37.37 o                         
  -3  22   5        224.99        308.73        36.76 o                         
  -3  23   5        119.40        103.59        36.97 o                         
  -2   7   3       3804.13       3986.66        52.81 o                         
  -2  11   5        562.01        647.11        35.34 o                         
  -2  14   6        796.56        985.09        41.23 o                         
  -2  15   6        238.46        340.21        42.25 o                         
  -1   3 -15         53.09         18.28        27.42 o                         
  -1   6   4        601.69        686.72        35.54 o                         
  -1  10   6        476.18        525.04        35.34 o                         
  -1  13   7       1610.74       2045.53        42.45 o                         
   0  10   7       2833.22       3463.45        53.01 o                         
   0  13   8       2785.58       3506.10        46.92 o                         
   1  -3 -10       4905.23       4544.40        48.54 o                         
   1  -2 -12       1621.95       1693.74        31.08 o                         
   1   1 -16        910.79        849.21        29.45 o                         
   1   4   5      20163.29      20395.38       124.91 o                         
   1  14   9       2599.54       3095.21        44.28 o                         
   2  -4  -9       3529.18       3169.34        39.00 o                         
   2  -3 -12        112.73         78.20        20.51 o                         
   2  -2 -14       3788.09       3707.38        41.64 o                         
   2  -1 -15        389.20        379.61        22.55 o                         
   2   6   7        701.00        637.97        40.01 o                         
   2  17  10       2523.58       2985.12        47.53 o                         
   2  18  10          0.11        -45.70        32.90 o                         
   3  -5  -8       1148.45       1034.04        28.84 o                         
   3  -5  -7       3477.43       3608.06        40.01 o                         
   3  -5  -5       3447.38       3131.56        40.62 o                         
   3  -1 -16        968.02       1010.07        26.00 o                         
   3  14  10        487.88        514.48        33.31 o                         
   4  -5  -3       7232.07       7161.08        57.48 o                         
   4  -4 -13       2481.69       2647.75        32.29 o                         
   5  -6  -8         36.28         70.28        21.73 o                         
   5  -6  -6        444.11        388.55        26.61 o                         
   5  -6  -5        662.94        660.31        32.29 o                         
   5  -5 -12        128.69        130.40        25.19 o                         
   5  -3 -15         54.99          7.72        20.92 o                         
   5   2   6        367.43        382.25        60.73 o                         
   5   8   9        628.97        691.39        37.17 o                         
   6  -6  -5        151.65        157.00        23.97 o                         
   6  -6  -4        207.70        211.84        30.87 o                         
   6  -4 -14          0.80        -31.99        21.33 o                         
   6  -3   2         44.86         30.06        31.48 o                         
   7  -6 -10        100.06        208.80        24.78 o                         
   7  -6  -9        145.68        139.54        21.94 o                         
   7  -6  -4         71.07        100.74        22.55 o                         
   7  -5  -1        732.15        695.25        32.70 o                         
   7  -3   2        119.11        118.41        33.31 o                         
   8  -6  -9          8.27         25.59        19.90 o                         
   8  -6  -8        265.48        317.26        22.14 o                         
   8  -6  -5          6.09        -20.51        21.12 o                         
   8  -5 -12       1129.18       1138.64        27.01 o                         
   8  -2   3         86.21         97.09        27.62 o                         
   8  -1   4         25.45         32.70        30.67 o                         
   8   8   9        399.66        417.39        37.98 o                         
   9  -6  -8          2.29        -38.39        25.59 o                         
   9  -6  -7       3412.61       3385.66        40.62 o                         
   9  -5  -2       2511.73       2491.36        39.00 o                         
  10  -5  -4        736.17        816.91        26.61 o                         
  10  -5  -3       1341.32       1416.50        32.09 o                         
  10  -4  -1        411.83        493.76        26.61 o                         
  10  -2   2       2345.66       2346.13        44.48 o                         
  11  -2   1        168.96        159.44        24.78 o                         
  -5  12  -3       6966.80       7546.99        66.21 o                         
  -5  15  -1         20.11         47.73        30.47 o                         
  -5  18   0         10.33        -32.50        24.78 o                         
  -5  19   0          0.68         61.34        23.36 o                         
  -5  20   0        319.23        289.03        30.47 o                         
  -5  21   0       2271.81       2462.11        36.56 o                         
  -5  22   0        140.52         89.98        24.58 o                         
  -4   8  -2        165.74        124.71        32.70 o                         
  -4  12   1         25.00         51.79        30.47 o                         
  -4  19   3       5685.20       7158.03        56.46 o                         
  -4  20   3         93.65         -9.34        27.62 o                         
  -4  21   3         18.45         28.03        24.98 o                         
  -4  22   3        389.65        460.66        29.04 o                         
  -3   9   2       3157.66       3391.14        47.73 o                         
  -3  14   4        241.73        258.97        34.12 o                         
  -3  20   5       2237.41       2691.42        42.65 o                         
  -3  21   5        261.71        376.77        30.67 o                         
  -2   3  -1        401.19        612.79        63.98 o                         
  -2   5 -15        481.56        417.60        31.48 o                         
  -2   6   2      43112.79      45017.49       170.82 o                         
  -2  12   5          7.29         48.75        42.45 o                         
  -2  16   6         85.62        137.51        32.90 o                         
  -2  17   6       4716.21       6538.14        64.18 o                         
  -1   0 -11        729.04        653.20        31.48 o                         
  -1  11   6       6223.22       7180.17        69.26 o                         
  -1  14   7       3861.06       5008.10        54.64 o                         
  -1  15   7        224.96        449.89        39.81 o                         
   0  -2 -10       1369.98       1308.64        36.76 o                         
   0  -2  -4      34115.89      33929.27       153.15 o                         
   0   6   5        146.91        231.95        37.17 o                         
   0  14   8       1129.03       1311.89        36.76 o                         
   0  15   8       1185.99       1662.67        46.51 o                         
   1   6   6        216.61        201.69        34.94 o                         
   1  11   8       2642.89       2866.10        50.98 o                         
   1  15   9         27.26         19.70        28.03 o                         
   1  16   9       1214.08       1415.89        42.25 o                         
   2  12   9          5.98        -27.01        26.61 o                         
   2  19  10         57.43          5.69        27.01 o                         
   3  -5 -10       2669.99       2705.03        38.39 o                         
   3  -5  -4       1569.96       1449.20        37.37 o                         
   3  -3 -14       1092.70       1169.51        26.81 o                         
   3  15  10         42.97         -2.84        29.65 o                         
   4  -6  -7         32.56         48.14        28.64 o                         
   4  -3 -15          1.03        -25.59        20.92 o                         
   5  -6  -9       5357.61       5030.04        42.45 o                         
   6  -6 -11          1.25         70.48        24.78 o                         
   6  -6 -10       5326.78       5352.99        41.84 o                         
   6  -5  -1       2549.30       2451.55        40.22 o                         
   6  11  10        122.47        142.99        26.20 o                         
   7  -6  -3       6825.67       6796.70        55.86 o                         
   7  -5 -13       1940.45       1929.15        30.67 o                         
   9  -6 -10          4.88         39.00        27.01 o                         
   9  -6  -5       3473.25       3450.85        37.78 o                         
   9  -6  -4         14.26         54.23        26.61 o                         
  10  -6  -7          0.87         23.97        26.00 o                         
  10   1   5        132.62        144.01        36.36 o                         
  11  -5  -5        755.36        777.10        26.20 o                         
  11  -4  -2        299.53        322.54        22.95 o                         
  11  -3   0       2667.00       2723.72        42.25 o                         
  -5  11  -7        184.25        242.72        37.58 o                         
  -5  11  -6       2522.93       2776.93        53.42 o                         
  -5  12  -4        187.69        151.11        35.95 o                         
  -5  13  -3         80.84        102.98        29.45 o                         
  -5  16  -1        513.52        599.18        28.23 o                         
  -5  17  -1        767.12        931.67        34.12 o                         
  -5  22  -1        116.70        101.56        28.64 o                         
  -4  11   0       1326.19       1453.66        42.45 o                         
  -4  13   1       9893.59      11433.92        75.76 o                         
  -3   5  -2       2676.45       2529.34        60.12 o                         
  -3   8   1      10143.84      10510.78        74.14 o                         
  -3  15   4       6584.23       7920.71        63.98 o                         
  -3  16   4       1031.27       1222.73        42.04 o                         
  -2   1  -9       1113.76       1019.82        42.25 o                         
  -2   3 -13         51.30         55.25        27.62 o                         
  -2   6 -16        214.15        123.69        33.72 o                         
  -2  13   5        303.00        416.17        44.08 o                         
  -2  18   6       1322.66       1624.28        40.42 o                         
  -2  19   6          3.25         39.20        29.45 o                         
  -2  20   6        465.45        619.08        33.72 o                         
  -2  21   6        205.24        271.36        31.69 o                         
  -2  22   6        145.32        194.58        30.67 o                         
  -2  23   6        780.55        947.92        35.34 o                         
  -1  -1  -8       1873.29       1859.68        42.86 o                         
  -1  -1  -6        338.26        315.23        37.98 o                         
  -1   5   3       3935.70       4148.95        60.32 o                         
  -1  16   7       5155.99       6586.48        59.51 o                         
  -1  17   7        754.94        924.76        40.01 o                         
   0   0 -14        283.11        250.44        25.59 o                         
   0  11   7       1063.04       1217.24        39.00 o                         
   0  16   8         14.24         30.87        31.69 o                         
   0  17   8        430.06        382.86        38.39 o                         
   1  -3  -3        100.27         27.01        39.20 o                         
   1  -2 -13        579.81        587.19        23.76 o                         
   1  -2  -1        518.97        536.42        44.89 o                         
   1  12   8        219.99        189.50        37.78 o                         
   1  17   9       1313.59       1590.16        38.18 o                         
   1  18   9       5293.77       6320.61        57.07 o                         
   1  19   9          0.19         18.48        27.83 o                         
   1  20   9       1722.66       1694.35        43.47 o                         
   1  21   9         33.14        -11.37        28.44 o                         
   2  -4 -11       2457.88       2541.32        34.33 o                         
   2  -4  -3       1907.46       1670.99        41.23 o                         
   2  -2 -15       1261.85       1304.58        31.89 o                         
   2  13   9       1164.64       1335.25        34.94 o                         
   3  -5 -11       2726.84       2409.71        36.76 o                         
   3  -4 -13        100.16         85.31        21.33 o                         
   3  16  10        260.31        248.81        26.40 o                         
   3  17  10        265.80        238.25        32.90 o                         
   4  -6  -9         36.90         26.81        22.55 o                         
   4  -6  -6       8872.94       8601.14        56.26 o                         
   4  -4   0       9139.52       8755.30        80.84 o                         
   5  -6 -11       1163.46       1078.32        27.22 o                         
   5  -4 -15        351.95        212.25        27.01 o                         
   5  -2   3        253.70        227.28        39.20 o                         
   5  -1   4       2447.34       2554.12        89.37 o                         
   6  -5 -14       1762.01       1748.38        33.92 o                         
   6  -4   1       1499.13       1394.36        39.61 o                         
   7  -7  -7       1639.96       1692.12        33.31 o                         
   7   8   9         17.63         21.53        27.42 o                         
   8  -6 -12         41.42         33.31        26.61 o                         
   8  -6  -3        133.08        133.04        21.94 o                         
   8  -4   1        213.09        210.42        28.23 o                         
   9  -5  -1        274.21        307.71        28.64 o                         
   9  -3   2       1754.69       1748.18        42.25 o                         
  10  -6  -6       1453.90       1625.29        29.45 o                         
  10  -4   0        367.77        387.54        27.42 o                         
  -5  12  -9       1169.03       1305.80        50.78 o                         
  -5  18  -1      11121.78      12779.33        71.70 o                         
  -5  19  -1          0.94         -0.41        22.55 o                         
  -5  20  -1       3566.00       4232.63        44.28 o                         
  -5  21  -1          6.32         -3.05        22.75 o                         
  -4   8  -3        548.49        479.14        42.45 o                         
  -4  14   1       1582.14       1691.30        43.06 o                         
  -3   3  -7        155.44        150.51        78.60 o                         
  -3   4 -11       3460.49       3401.90        69.46 o                         
  -3   6  -1        324.99        285.17        38.39 o                         
  -3  10   2       5077.61       5410.87        56.06 o                         
  -3  17   4       2512.97       3385.86        44.48 o                         
  -3  18   4        428.44        545.15        30.67 o                         
  -3  19   4        338.78        357.68        30.47 o                         
  -3  20   4        101.14         91.20        33.92 o                         
  -3  21   4        817.68       1158.95        33.31 o                         
  -3  22   4        334.66        239.47        29.65 o                         
  -3  23   4        614.53        605.47        32.09 o                         
  -2   2 -12       4134.33       4269.19        56.67 o                         
  -2   4   0      17965.66      17534.56       121.26 o                         
  -2   8   3        530.32        486.86        32.70 o                         
  -2  14   5       2759.18       3691.54        57.07 o                         
  -1  -1  -9       3743.94       3388.09        50.78 o                         
  -1   7   4        929.40       1040.94        39.40 o                         
  -1  12   6        196.24        177.93        37.17 o                         
  -1  18   7        257.90        330.26        31.28 o                         
  -1  19   7        189.85        287.81        31.28 o                         
  -1  20   7        786.66       1063.29        33.72 o                         
  -1  21   7        464.48        414.14        31.28 o                         
  -1  22   7       3126.72       3427.29        45.50 o                         
   0  -2 -11       1765.85       1747.77        37.58 o                         
   0  12   7       2403.44       2801.10        46.72 o                         
   0  18   8       1131.95       1265.38        36.76 o                         
   0  19   8        860.04       1026.93        34.73 o                         
   0  20   8        385.70        433.64        30.67 o                         
   0  21   8       1164.26       1181.90        35.95 o                         
   0  22   8         64.90         30.06        29.86 o                         
   1  -4  -7      20343.58      19332.09        90.79 o                         
   1  -3 -12       4459.88       4713.19        48.14 o                         
   2  -5  -8       2456.88       2330.29        39.81 o                         
   2  -5  -6       5733.16       5411.28        53.22 o                         
   2  -4 -12         77.64        117.80        26.00 o                         
   2  -3 -14         21.05         90.59        25.19 o                         
   2   7   7       1331.59       1418.12        44.28 o                         
   2  14   9       1849.51       2280.33        40.22 o                         
   3  -4  -1      46947.54      44051.30       163.10 o                         
   3   8   8        858.30        964.98        37.98 o                         
   3  18  10        345.91        412.52        28.23 o                         
   3  19  10       2606.00       2758.85        41.64 o                         
   4  -6 -10        194.85        157.00        22.95 o                         
   4  -6  -4       1398.90       1268.02        36.56 o                         
   4  -5 -13        874.19        845.35        24.37 o                         
   5  -6 -12          5.19        -32.29        25.39 o                         
   5  -6  -3         31.17         40.62        25.39 o                         
   5  -5 -14        879.36        918.06        25.19 o                         
   5   9   9        451.33        508.79        33.92 o                         
   5  13  10          0.80         40.62        26.61 o                         
   6  -7  -8       4597.76       4538.72        40.62 o                         
   6  -7  -7       2771.36       2587.84        34.94 o                         
   6  -7  -5       6045.87       5792.93        50.57 o                         
   6  -6  -2      19909.11      18608.61        88.96 o                         
   6  12  10       4619.01       4631.94        57.07 o                         
   7  -7 -10         27.70        -12.59        20.92 o                         
   7  -7  -6       2346.04       2331.92        33.92 o                         
   7  -6 -13       1100.86        957.87        31.08 o                         
   7  -5   0        472.02        457.41        31.69 o                         
   8  -7  -9       1087.90       1154.69        27.22 o                         
   8  -7  -8        704.43        787.46        24.98 o                         
   8  -7  -6       1833.28       1802.61        30.67 o                         
   8  -7  -5        611.19        691.39        30.87 o                         
   8  -6  -2       2195.68       2261.23        37.98 o                         
   9  -7  -8          0.63         -2.84        26.20 o                         
   9  -7  -7        646.55        714.95        30.06 o                         
   9  -4   1       1263.91       1294.22        37.37 o                         
   9  -1   4        801.47        850.22        39.40 o                         
  10  -6  -4         82.84         98.91        21.33 o                         
  11  -5  -3        776.58        732.62        25.39 o                         
  11  -1   3        173.69        161.27        31.69 o                         
  -5  12  -6          6.54        -21.94        31.48 o                         
  -5  13 -10          0.80          6.70        35.95 o                         
  -5  13  -4       2684.86       2675.17        45.09 o                         
  -5  14  -3        239.24        226.67        25.39 o                         
  -5  15  -3        835.34        994.63        34.33 o                         
  -4   7  -9       4255.39       4225.72       128.57 o                         
  -4   7  -5       1608.57       1610.67        55.25 o                         
  -4   9  -2          2.68         34.94        34.33 o                         
  -4  12   0       1718.70       1691.91        40.62 o                         
  -4  15   1         21.18         33.72        28.03 o                         
  -4  23   1        145.22        210.02        31.08 o                         
  -3   3  -8        534.89        489.09        63.78 o                         
  -3   4  -4       1697.74       1434.37        67.64 o                         
  -3  11   2       1948.13       2196.64        49.76 o                         
  -2   1 -10       2879.97       2786.27        52.40 o                         
  -2  15   5       8503.00      10406.79        74.54 o                         
  -2  16   5        281.90        366.62        40.62 o                         
  -2  23   5        274.61        351.18        36.97 o                         
  -1  -1  -5       1145.70       1101.47        45.90 o                         
  -1   2 -15        511.77        475.48        27.83 o                         
  -1  13   6      12418.60      15444.35        90.38 o                         
   0   2   2       1996.46       1993.33        62.36 o                         
   0  13   7       4560.06       5552.65        60.32 o                         
   1  -4  -9       1768.87       1595.84        33.51 o                         
   1  -4  -6       2020.41       1978.30        36.97 o                         
   1  13   8         58.59        114.35        29.45 o                         
   1  14   8       1618.79       1862.32        46.11 o                         
   2  -5  -9       6607.61       6313.70        49.76 o                         
   2  -5  -5       1424.40       1375.67        37.78 o                         
   2  15   9        958.65       1011.29        35.54 o                         
   2  16   9        176.38        249.22        34.94 o                         
   2  17   9          1.10        -11.37        31.48 o                         
   3  -6  -8        104.18        125.32        25.19 o                         
   3  -6  -7       4287.10       3826.41        42.86 o                         
   3  -4 -14       2247.99       2326.84        31.69 o                         
   3   2   5        411.02        471.01        46.72 o                         
   5  -7  -9       2710.18       2502.53        33.31 o                         
   5  -7  -8       1583.44       1636.26        29.65 o                         
   5  -7  -6        896.87        906.08        29.65 o                         
   5  -4   1       8190.95       7769.80        75.35 o                         
   5   4   7       8321.23       8732.35       103.18 o                         
   5  14  10         95.56         70.68        27.42 o                         
   6  -7 -11       1817.18       1829.01        33.31 o                         
   6  -7  -4       1487.17       1414.67        35.95 o                         
   7  -7  -4          0.22        -10.97        22.34 o                         
   8  -5   0        415.97        322.95        30.26 o                         
   9  -7  -5       1296.21       1360.84        29.25 o                         
   9  -6  -2         80.01         97.49        24.58 o                         
  10  -7  -7        864.47        650.77        31.08 o                         
  10  -6  -3         32.32         14.83        25.39 o                         
  10  -5  -1       1617.39       1531.66        34.53 o                         
  11  -6  -5        243.87        122.48        22.95 o                         
  11  -5  -2          7.84        -26.61        24.78 o                         
  11  -3   1          3.82         17.26        23.97 o                         
  -5  12  -7         68.09         57.89        32.70 o                         
  -5  14  -4        184.09        151.11        29.04 o                         
  -5  16  -3       1345.26       1626.11        38.59 o                         
  -5  17  -3        939.80        962.75        34.94 o                         
  -5  21  -3        353.61        374.33        31.08 o                         
  -5  22  -3        176.15        209.61        29.65 o                         
  -4  13   0        327.55        381.24        36.56 o                         
  -4  16   1          1.15          6.30        27.62 o                         
  -4  17   1        847.75        792.34        30.67 o                         
  -4  18   1         83.05        224.23        31.69 o                         
  -4  19   1       3531.67       4084.76        48.75 o                         
  -4  20   1        413.53        499.04        32.50 o                         
  -4  21   1          0.73        -21.94        24.17 o                         
  -4  22   1         44.49        -24.58        24.58 o                         
  -3   5 -13        434.55        480.15        43.87 o                         
  -3   6 -14         13.40          2.23        34.73 o                         
  -3   9   1        529.59        517.12        33.31 o                         
  -2   4 -15        906.02        893.28        36.15 o                         
  -2   7   2       1031.73       1083.80        40.22 o                         
  -2   9   3      29866.83      32900.71       127.15 o                         
  -2  17   5        778.41       1036.47        37.17 o                         
  -2  18   5        117.28        127.76        32.09 o                         
  -2  19   5        268.50        290.04        32.70 o                         
  -2  20   5       2381.98       3011.32        44.89 o                         
  -2  21   5       1211.43       1549.74        37.37 o                         
  -2  22   5        426.61        533.98        32.29 o                         
  -1  14   6       1784.14       2344.71        47.32 o                         
  -1  15   6         86.18         72.71        32.70 o                         
  -1  23   6        514.70        529.71        38.59 o                         
   0  -3  -8        960.05        897.75        29.86 o                         
   0  -3  -7        474.38        381.04        27.01 o                         
   0  -1 -14       1089.21       1069.18        32.29 o                         
   0   5   4       3149.77       3401.90        56.46 o                         
   0   7   5      16920.41      18076.06       100.95 o                         
   0  14   7        103.05        195.60        33.11 o                         
   1  -4 -10       3611.35       3378.14        40.22 o                         
   1  -3 -13        270.06        204.74        26.61 o                         
   1  -1 -16        910.78        812.04        29.86 o                         
   1   5   5       1181.37       1065.52        45.90 o                         
   1   7   6        740.41        883.53        37.58 o                         
   1  15   8       6322.72       7456.61        66.42 o                         
   1  16   8        387.27        557.34        37.98 o                         
   2  -5 -11          2.32         32.70        24.58 o                         
   2  -4  -2        111.91         87.74        40.83 o                         
   2  -3 -15        499.76        414.35        28.03 o                         
   2  18   9        145.70        181.38        27.83 o                         
   2  19   9        534.02        492.14        29.45 o                         
   2  20   9       1354.96       1284.27        33.51 o                         
   3  -6 -10         30.45        -24.37        22.55 o                         
   3  -6  -5      45904.64      41758.98       122.48 o                         
   3  -3 -16         68.44         42.86        21.73 o                         
   3   9   8        483.91        600.40        39.20 o                         
   4  -7  -7       2143.74       1960.02        39.20 o                         
   4  -6  -3        600.50        577.24        28.84 o                         
   4  -5  -1       9637.19       8827.81        71.70 o                         
   4  11   9       1491.30       1584.47        41.84 o                         
   5  -7  -5       4729.89       4536.28        44.89 o                         
   5  -6  -2         21.45         31.48        24.37 o                         
   5  -5 -15        927.95        816.51        25.39 o                         
   5  15  10       1770.69       1838.36        36.15 o                         
   5  16  10        625.97        666.81        33.72 o                         
   6  -6 -14        199.17         91.60        23.15 o                         
   6   6   8       2281.11       2473.89        54.84 o                         
   7  -7  -3       1960.88       1800.58        37.98 o                         
   7  -6  -1      16370.78      15662.69        83.07 o                         
   7   9   9        145.77        163.50        32.29 o                         
   8  -7  -3        375.68        281.31        29.04 o                         
   8   9   9         36.27          7.11        28.64 o                         
   9  -7  -4         62.25         52.61        20.72 o                         
   9   0   5       8029.96       8571.28       117.40 o                         
  10  -7  -6        702.91        597.15        24.58 o                         
  10  -3   2          4.31        -43.26        28.84 o                         
  10  -2   3         73.87         51.59        28.03 o                         
  11  -4   0         64.75         37.58        25.39 o                         
  -5  13  -9        991.72       1065.52        44.48 o                         
  -5  13  -6       7090.97       7821.80        73.12 o                         
  -5  14 -10         95.56         87.95        37.37 o                         
  -5  15  -4        993.12       1086.44        35.54 o                         
  -5  18  -3       1469.77       1516.83        32.90 o                         
  -5  19  -3        654.98        671.89        26.81 o                         
  -5  20  -3        102.45        107.24        23.56 o                         
  -4   7  -6        586.38        562.21        50.78 o                         
  -4  10  -2        828.75        899.37        41.03 o                         
  -4  14   0        365.17        422.06        30.06 o                         
  -4  23   0        613.48        665.39        33.72 o                         
  -3  12   2       1857.72       1983.78        42.04 o                         
  -2   5 -16        568.27        532.56        33.51 o                         
  -1  -1 -11       1419.47       1378.31        37.17 o                         
  -1   3   1         99.12         85.10        41.23 o                         
  -1   6   3      52944.59      55556.92       185.85 o                         
  -1   8   4        942.78       1009.26        38.59 o                         
  -1  16   6         40.24         11.37        31.48 o                         
  -1  17   6        723.10        808.99        36.56 o                         
  -1  18   6         46.30        -45.70        30.47 o                         
  -1  19   6       5522.19       6865.35        60.93 o                         
  -1  20   6       1273.21       1570.05        36.36 o                         
  -1  21   6        187.38        264.45        29.45 o                         
  -1  22   6          8.30         -1.22        28.64 o                         
   0  15   7       1958.71       2517.76        45.09 o                         
   0  16   7       1321.84       1816.01        41.03 o                         
   0  17   7        223.44        194.38        38.79 o                         
   0  18   7       1219.22       1560.09        43.47 o                         
   0  19   7       1801.99       1666.12        44.28 o                         
   0  20   7         43.72        127.76        35.14 o                         
   0  21   7         64.14         74.95        28.44 o                         
   0  22   7        874.99        969.04        34.53 o                         
   1  -2 -15         22.21         37.37        24.58 o                         
   1  17   8       3485.69       3856.87        49.76 o                         
   1  18   8        115.23        136.49        28.44 o                         
   1  19   8         46.83         57.48        28.03 o                         
   1  20   8        718.52        636.14        30.87 o                         
   1  21   8       1203.64       1262.33        35.95 o                         
   2  -5 -12       2113.49       1859.28        36.36 o                         
   2  -4 -14       2995.18       3073.47        39.20 o                         
   2   8   7       1455.46       1490.43        46.11 o                         
   3  -6 -11       1497.45       1450.62        28.03 o                         
   3  -5  -2       4167.70       3805.69        52.40 o                         
   3  -2   2        116.07        121.46        51.79 o                         
   4  -7 -10       2823.97       2587.02        33.72 o                         
   4  -7  -9          0.73         78.60        22.14 o                         
   4  -7  -6       3807.01       3429.73        40.62 o                         
   4  -6 -13         95.69        125.32        20.51 o                         
   4   3   6         57.20         61.75        39.81 o                         
   4  12   9        275.56        289.03        31.08 o                         
   5  -7 -12        259.60        274.20        22.34 o                         
   5  -5   0       2954.99       2951.81        49.56 o                         
   5  17  10        266.28        111.71        26.81 o                         
   6  -8  -8        490.81        474.26        25.19 o                         
   6  -8  -7       1889.67       1982.77        32.70 o                         
   6  -6  -1          8.72        -16.66        31.69 o                         
   6  15  10         19.19         -6.50        28.84 o                         
   7  -8 -10       1844.98       1721.57        29.65 o                         
   7  -8  -7       5561.50       5630.03        44.89 o                         
   7  -8  -6       2477.43       2355.27        34.33 o                         
   7  -7 -13        441.50        432.22        23.56 o                         
   7   6   8          1.40         -3.05        31.08 o                         
   8  -8  -9       2448.66       2448.91        32.70 o                         
   8  -8  -8        325.66        365.40        22.55 o                         
   8  -8  -6         12.11        -28.64        21.12 o                         
   9  -8  -8       2535.67       2526.90        34.33 o                         
   9  -8  -7       1541.65       1402.28        32.70 o                         
   9  -6  -1        614.27        593.29        30.06 o                         
  10  -7  -4       1794.60       1878.57        34.12 o                         
  10  -5   0        346.50        329.65        27.83 o                         
  11  -6  -3        105.29         23.97        21.53 o                         
  -5  13  -7       1015.65       1165.25        42.25 o                         
  -5  14  -6        248.94        234.80        34.94 o                         
  -5  16  -4        435.88        453.34        25.39 o                         
  -5  17  -4          4.91         -5.69        28.44 o                         
  -5  18  -4        678.49        772.23        31.69 o                         
  -5  19  -4       1481.81       1562.13        36.97 o                         
  -5  20  -4        879.15        853.67        32.50 o                         
  -5  21  -4         67.04          7.72        24.37 o                         
  -4   9  -3      22634.17      23056.74       119.84 o                         
  -4  15   0        242.88        247.59        28.44 o                         
  -4  16   0       3495.14       3962.08        46.31 o                         
  -4  17   0        969.56       1131.73        36.76 o                         
  -4  18   0       1238.69       1274.32        36.56 o                         
  -4  19   0        747.70        901.41        36.56 o                         
  -4  20   0        166.50        269.73        30.26 o                         
  -4  21   0        159.73        164.72        25.39 o                         
  -4  22   0        839.00        903.03        30.06 o                         
  -3  10   1      21991.24      23504.19       109.88 o                         
  -3  13   2       7536.13       8426.87        68.85 o                         
  -3  23   2         67.64          1.22        34.33 o                         
  -3  24   2        587.74        656.86        30.26 o                         
  -2   2 -13        628.56        615.63        30.06 o                         
  -2  10   3       5169.11       5583.52        61.34 o                         
  -1   1 -15        565.71        524.43        32.09 o                         
  -1   2   0          4.34        127.96        46.11 o                         
   0  -3 -11       4997.59       5012.57        51.79 o                         
   0  -3  -5        154.33        210.63        37.58 o                         
   0  -2 -13       2177.27       2159.07        34.12 o                         
   0   8   5       1646.17       1805.25        48.54 o                         
   1  -4  -4        328.93        327.41        32.50 o                         
   1   8   6         31.22         33.92        39.61 o                         
   2  -6  -8       2394.77       2246.81        39.81 o                         
   2  -2   1         97.11        119.23        68.45 o                         
   3  -6  -4        696.08        624.16        28.64 o                         
   3  -5 -14        788.93        637.77        24.98 o                         
   3  -3   1        345.47        307.92        42.45 o                         
   3  10   8        454.57        557.74        36.97 o                         
   4  13   9       3183.71       3315.38        50.98 o                         
   5  -8  -9        629.19        549.01        24.98 o                         
   5  -8  -8       1825.67       1704.91        31.08 o                         
   5  -7  -3        206.92        220.98        31.69 o                         
   6  -8 -11       2452.53       2646.94        32.50 o                         
   6  -8  -5       3028.72       2903.67        42.04 o                         
   6   4   7        451.82        490.31        48.34 o                         
   7  -4   2         47.24         24.37        29.25 o                         
   7  -3   3         91.38         61.95        33.72 o                         
   8  -8  -5       2504.22       2586.82        35.34 o                         
   8  -7  -2       1593.59       1478.65        35.14 o                         
   8  -5   1       4884.38       5027.81        57.07 o                         
   8  -3   3       2165.56       2116.42        48.75 o                         
   8  10   9          0.03         -4.87        32.90 o                         
   9  -8  -5        131.84        125.52        26.61 o                         
   9   7   8       1868.18       1792.86        61.75 o                         
  10  -8  -7       1184.06       1054.35        32.50 o                         
  10  -7  -3       2074.38       1983.38        36.36 o                         
  11  -6  -2         67.17         34.73        25.59 o                         
  -5  14  -9         13.70          6.30        30.67 o                         
  -5  14  -7       1092.13       1040.33        41.43 o                         
  -5  15 -10       1770.69       1899.29        50.17 o                         
  -5  15  -6         55.12        106.63        32.29 o                         
  -4   7  -8        340.24        350.57        63.98 o                         
  -4  11  -2       1287.40       1225.16        42.86 o                         
  -3   3 -10        892.33        915.01        56.26 o                         
  -3   6  -2        275.96        314.82        44.48 o                         
  -3   7  -1        419.21        477.92        34.73 o                         
  -3  11   1         44.64         80.03        39.20 o                         
  -3  14   2         36.10        114.76        31.48 o                         
  -3  15   2        535.08        623.96        34.12 o                         
  -3  16   2       2527.03       2758.45        48.34 o                         
  -3  20   2        113.86        155.58        32.50 o                         
  -3  21   2         94.43        126.54        26.81 o                         
  -3  22   2        844.43       1021.04        32.09 o                         
  -2   1 -12       1123.93       1234.91        40.01 o                         
  -2   8   2      10548.97      12478.12        90.59 o                         
  -2  11   3       3733.45       3989.10        56.46 o                         
  -1  -2  -8       3279.38       3025.34        49.56 o                         
  -1  -1 -12       2731.78       2716.41        43.26 o                         
  -1   9   4      11751.11      13393.13        91.40 o                         
   0   6   4        479.20        574.80        46.51 o                         
   1  -5  -9       1062.32       1123.20        35.34 o                         
   1  -5  -7       3044.92       2630.69        43.87 o                         
   1  -4 -13        162.87        142.38        26.20 o                         
   1  -2 -16        524.61        526.87        28.03 o                         
   2  -6  -9        202.51        234.59        24.78 o                         
   2  -6  -6      10630.75       9544.99        68.85 o                         
   2  -4 -15       1000.13       1018.80        31.08 o                         
   2   6   6      37866.14      39868.02       165.33 o                         
   2   9   7      13107.12      14126.77        95.87 o                         
   3  -7 -10       4717.93       4443.66        45.29 o                         
   3  -7  -8       1108.62        956.86        29.65 o                         
   3  -7  -7       2409.91       2160.29        36.15 o                         
   3  -6 -13         45.06         61.54        20.72 o                         
   4  -7  -4       1466.09       1436.20        32.90 o                         
   4  14   9        223.40        275.01        31.69 o                         
   5  -8  -6       1990.53       1894.42        33.72 o                         
   5  12   9       1169.03       1215.42        37.58 o                         
   6  -8  -4       3539.31       3363.72        43.67 o                         
   6  -7  -2        128.99        133.04        33.92 o                         
   6  -4   2       3562.35       3358.44        58.29 o                         
   7  -8  -4       3135.60       3212.60        37.17 o                         
   7  -6   0        437.78        475.28        31.48 o                         
   7  10   9        157.40        118.21        29.45 o                         
   8  -6   0         69.16         49.97        27.01 o                         
   9  -8  -4        305.07        268.51        27.42 o                         
   9  -7  -2       2370.57       2353.45        38.59 o                         
   9  -5   1        395.16        424.50        32.09 o                         
   9  -4   2          9.54         -8.12        29.04 o                         
  10  -8  -6        641.37        658.69        25.19 o                         
  10  -6  -1         13.31         35.14        24.17 o                         
  11  -4   1        187.22        145.43        29.25 o                         
  -5  15  -9        355.82        347.12        33.92 o                         
  -5  15  -7         57.39         83.88        31.89 o                         
  -5  16 -10        625.97        613.19        37.37 o                         
  -5  16  -9        251.27        205.35        32.29 o                         
  -5  16  -7       4838.09       4976.22        59.51 o                         
  -5  16  -6         45.01         49.15        28.03 o                         
  -5  17 -10        266.28        197.02        33.51 o                         
  -5  17  -6        731.44        734.25        32.90 o                         
  -5  18  -6         25.11         -0.81        26.81 o                         
  -5  19  -7        240.46        267.09        33.51 o                         
  -5  19  -6       3133.70       3380.58        46.92 o                         
  -5  20  -7        585.45        562.82        32.09 o                         
  -5  20  -6         53.81         44.48        28.64 o                         
  -4   8  -5       1237.88       1208.71        47.93 o                         
  -4  10  -3        239.28        293.09        35.54 o                         
  -4  12  -2       9057.75       9468.22        77.18 o                         
  -3  12   1        508.41        561.20        42.45 o                         
  -3  17   2        503.67        582.32        30.47 o                         
  -3  18   2        980.68       1219.88        34.12 o                         
  -3  19   2       2601.67       2940.03        42.45 o                         
  -3  23   1         24.65         29.45        30.67 o                         
  -3  24   1         93.41         62.36        26.61 o                         
  -2   2  -3          2.54         11.98        89.78 o                         
  -2   3 -15        441.94        413.53        31.89 o                         
  -2   4 -16        393.93        319.09        35.95 o                         
  -2   5   0        678.59        536.21        50.37 o                         
  -2  12   3       1365.53       1557.66        51.18 o                         
  -2  23   3       1699.43       2023.39        43.67 o                         
  -2  24   3        206.89        241.91        29.45 o                         
  -1  -2  -9      10090.65       9077.84        72.10 o                         
  -1   7   3        295.15        369.66        36.76 o                         
  -1  10   4        540.66        725.11        49.56 o                         
   0  -2 -14       2054.04       1958.80        33.31 o                         
   0   9   5         94.20        176.10        41.43 o                         
   1  -5 -10        118.91        122.48        24.37 o                         
   1  -5  -6       9030.75       8238.58        65.40 o                         
   1  -3 -15         55.88        -15.23        25.19 o                         
   1   6   5         23.31         67.23        36.76 o                         
   1   9   6       8944.40       9875.86        83.88 o                         
   2  -6 -11        316.66        339.40        23.36 o                         
   2  -5 -14       1855.80       1976.88        34.94 o                         
   2  -5  -3       5815.83       5592.45        59.92 o                         
   2  -3   0        109.27        119.23        49.15 o                         
   2   2   4       5183.47       5434.64       101.76 o                         
   3  -7 -11       3350.65       3229.26        37.37 o                         
   3  -6 -14         39.47        113.95        25.59 o                         
   3  11   8        623.99        741.15        33.51 o                         
   4  -8 -10       1373.92       1407.15        32.29 o                         
   4  -8  -9       3546.35       3522.15        37.78 o                         
   4  -8  -7       3915.38       3587.75        40.22 o                         
   4  -7 -13        749.85        757.81        24.98 o                         
   4  -3   2        119.20        113.54        39.40 o                         
   4  15   9          0.90         17.47        24.58 o                         
   4  16   9        604.90        633.71        34.53 o                         
   4  17   9        331.21        385.30        33.51 o                         
   4  18   9        329.21        292.07        32.90 o                         
   4  19   9       1635.90       1498.35        40.42 o                         
   5  -8 -12       3172.68       3209.15        35.95 o                         
   5  -8  -5       4851.71       4520.64        45.50 o                         
   5  13   9        991.72       1154.28        36.36 o                         
   6  -9  -8        623.36        616.44        24.98 o                         
   6  -9  -7         14.23         69.26        27.62 o                         
   6  -5   1        131.52        115.77        32.29 o                         
   6   7   8        848.46        840.27        39.00 o                         
   7  -9 -10         74.39         21.53        20.92 o                         
   7  -9  -7        223.41        243.94        22.14 o                         
   7  -9  -6          2.64        -32.50        28.03 o                         
   7  -8  -3       1066.43       1052.72        33.92 o                         
   7  11   9        251.81        242.51        31.48 o                         
   8  -9  -9        909.08        890.64        26.00 o                         
   8  -9  -8          0.38        -32.60        21.73 o                         
   8  -9  -6         15.83         91.40        26.20 o                         
   8  -8  -3        488.72        577.24        29.45 o                         
   8  -2   4        502.31        448.06        37.78 o                         
   8  11   9        436.60        335.13        33.72 o                         
   9  -9  -8        469.26        386.11        24.17 o                         
  10  -8  -4       1316.35       1118.73        32.50 o                         
  11  -7  -3        153.33        190.11        26.81 o                         
  11  -5   0        302.87        336.76        27.42 o                         
  11  -2   3         22.07         -7.31        27.42 o                         
  -5  17  -9          6.06        -10.56        27.83 o                         
  -5  17  -7         17.14        -26.40        28.23 o                         
  -5  18  -9        832.94        841.08        35.54 o                         
  -5  18  -7        374.70        339.60        30.26 o                         
  -4  13  -2         42.96         -2.64        34.12 o                         
  -4  22  -2         49.50         68.45        29.45 o                         
  -4  23  -2         76.49        120.44        24.17 o                         
  -3   5 -14        590.16        621.93        45.50 o                         
  -3  13   1        500.09        590.44        35.34 o                         
  -3  21   1        396.19        496.61        33.11 o                         
  -3  22   1       4243.28       5163.69        49.56 o                         
  -2   0 -10        875.67       1030.18        42.45 o                         
  -2   9   2        554.99        738.10        36.76 o                         
  -2  13   3        184.07        273.59        35.75 o                         
  -2  21   3       2611.28       2836.24        48.14 o                         
  -2  22   3        248.34        293.29        28.23 o                         
  -1  -2 -11        549.72        478.33        32.29 o                         
  -1  -2  -6       2386.44       2173.08        50.57 o                         
  -1  24   4         22.08          0.81        36.56 o                         
   0  -4  -8        238.72        257.14        27.42 o                         
   0  -4  -7       3603.54       3433.18        49.56 o                         
   0  -3  -4         10.32         21.53        42.04 o                         
   1  -5 -12       3242.96       3170.15        42.04 o                         
   1  -4  -3       2651.93       2525.68        50.78 o                         
   2  -6 -12        398.58        364.18        24.58 o                         
   2  -6  -5        253.22        172.85        26.61 o                         
   2  10   7       2264.65       2315.06        47.93 o                         
   3  -7  -5        707.27        735.67        29.86 o                         
   3  -5 -16        724.23        679.61        25.59 o                         
   3  -5  -1        449.28        387.13        41.03 o                         
   3  12   8          8.62        -28.44        28.64 o                         
   3  13   8       3389.94       3820.52        54.64 o                         
   4  -8  -6       1274.10       1340.73        31.89 o                         
   4  -7  -3      19592.33      18072.60        87.95 o                         
   4  -5   0       1166.66       1151.84        40.62 o                         
   4  10   8       7838.33       8565.39        75.15 o                         
   5  -9  -9        213.90        213.67        27.42 o                         
   5  -9  -8       4613.28       4421.72        45.50 o                         
   5  -7  -2      11246.71      10585.33        69.06 o                         
   5   5   7        209.59        228.50        42.25 o                         
   5  14   9         13.69         21.73        28.84 o                         
   5  15   9        355.83        334.32        31.89 o                         
   6  -9 -11       1562.52       1445.54        28.64 o                         
   7  -7  -1        465.45        496.61        31.89 o                         
   7   7   8         56.85         55.65        32.29 o                         
   8  -9  -5       5305.67       5341.41        46.11 o                         
   8   4   7          2.17         -0.20        42.86 o                         
   9  -9  -5        263.65        183.00        27.42 o                         
   9  -7  -1       1112.71       1025.91        33.51 o                         
   9  -2   4          4.12         28.03        35.14 o                         
  10  -9  -7       1084.21       1124.83        28.03 o                         
  10  -9  -6        107.36         76.37        27.83 o                         
  10  -6   0        342.92        322.74        31.69 o                         
  10  -4   2       1530.79       1454.88        39.61 o                         
  -4  11  -3       5321.16       5513.24        64.59 o                         
  -4  14  -2       1461.00       1428.28        42.86 o                         
  -4  19  -2        124.08        158.02        30.06 o                         
  -4  20  -2        429.90        525.04        32.09 o                         
  -4  21  -2        335.63        282.53        24.78 o                         
  -4  23  -3        756.80        653.00        34.12 o                         
  -3   3 -11        351.50        328.63        42.65 o                         
  -3   4 -13         59.44         61.95        40.42 o                         
  -3   8  -1      16042.26      16689.01       101.96 o                         
  -3  14   1       6818.43       7018.09        61.14 o                         
  -3  15   1        625.87        638.58        34.33 o                         
  -3  16   1      12410.49      13485.95        82.67 o                         
  -3  17   1         97.87        138.72        34.33 o                         
  -3  18   1         52.45        155.79        32.70 o                         
  -3  19   1        214.08        223.42        27.62 o                         
  -3  20   1        706.90        804.52        30.87 o                         
  -2   1 -13       1093.91       1213.38        39.20 o                         
  -2   4  -1         20.76         39.00        48.54 o                         
  -2  10   2         17.60        -27.42        43.67 o                         
  -2  14   3        277.28        296.74        37.98 o                         
  -2  15   3       9556.05      11093.31        76.37 o                         
  -2  16   3        962.73       1102.08        37.98 o                         
  -2  17   3       3864.48       4573.65        56.46 o                         
  -2  18   3        602.69        847.78        33.51 o                         
  -2  19   3         19.12         56.67        28.84 o                         
  -2  20   3         20.02         47.73        28.03 o                         
  -2  24   2       1621.24       1988.66        43.06 o                         
  -1   0 -15        336.02        321.32        27.62 o                         
  -1   8   3      19630.14      23067.10       128.77 o                         
  -1  11   4         53.07         43.87        40.42 o                         
  -1  22   4        340.43        538.24        37.37 o                         
  -1  23   4        130.51        186.46        31.48 o                         
   0  -4 -11       1144.92       1169.51        35.14 o                         
   0   7   4        332.13        350.77        45.70 o                         
   0  10   5       3187.01       3679.35        58.29 o                         
   1  -3 -16        580.42        517.93        28.44 o                         
   1  10   6       6759.58       7801.49        73.93 o                         
   2  -7  -9       6111.19       5524.01        50.98 o                         
   2  -7  -8       3385.81       3161.62        44.08 o                         
   2  -5 -15        337.35        305.48        22.95 o                         
   2   7   6        624.31        675.75        44.28 o                         
   2  11   7       2328.78       2685.94        49.97 o                         
   3  -7 -13       1408.46       1535.72        29.04 o                         
   3   8   7       2490.52       2746.47        54.64 o                         
   3  14   8       1771.87       2036.59        46.31 o                         
   3  15   8         44.23        -34.53        34.12 o                         
   3  19   8       1210.18       1149.00        38.39 o                         
   3  20   8        898.32        797.41        37.17 o                         
   3  21   8          8.69         -7.72        26.81 o                         
   4  -8 -13       1782.36       1568.02        33.51 o                         
   4  -6  -1        159.42        138.12        32.90 o                         
   4  -2   3          0.98        -10.36        50.57 o                         
   5  -9 -11          0.06        -28.23        21.73 o                         
   5  -9  -6       1376.06       1319.21        36.36 o                         
   5  -8 -14       1288.06       1233.49        27.22 o                         
   5  -5   1        764.24        722.87        43.26 o                         
   5  16   9        251.26        192.35        26.40 o                         
   5  17   9          6.06        -33.92        30.67 o                         
   5  18   9        832.94        799.04        31.28 o                         
   6  -9  -5         57.82         43.47        23.15 o                         
   6  -7  -1          8.73         27.01        31.69 o                         
   7  -9  -4       5421.24       5358.67        49.97 o                         
   7  12   9       1555.24       1434.98        39.81 o                         
   8 -10  -9        981.29       1068.16        31.89 o                         
   8 -10  -8       1310.44       1392.53        32.50 o                         
   8  -8  -2         32.27        -14.22        27.83 o                         
   8  12   9         75.10         34.53        32.29 o                         
  10  -8  -3       1018.32       1077.10        28.23 o                         
  10  -7  -1        848.13        873.38        31.48 o                         
  10  -3   3       2815.91       3035.29        52.61 o                         
  11  -7  -2         47.70         -8.33        26.61 o                         
  11  -1   4        770.53        780.15        41.23 o                         
  -4   8  -6       2608.98       2630.08        66.62 o                         
  -4  12  -3         32.19         65.40        35.95 o                         
  -4  15  -2        432.92        454.77        30.26 o                         
  -4  16  -2        115.07        128.16        25.39 o                         
  -4  17  -2        155.44        166.35        26.61 o                         
  -4  18  -2       2604.91       2737.73        41.03 o                         
  -4  21  -3       3243.46       3625.12        47.32 o                         
  -4  22  -3         22.94        -37.78        25.19 o                         
  -2  11   2        111.39         80.84        44.48 o                         
  -2  22   2         19.81         -8.94        33.11 o                         
  -2  23   2         19.01        -38.18        27.01 o                         
  -1  -2 -12       2819.79       2776.93        43.47 o                         
  -1  12   4         45.56        206.77        39.20 o                         
  -1  13   4       2255.55       2469.62        52.00 o                         
  -1  20   4       1291.12       1702.48        44.68 o                         
  -1  21   4       1017.29       1154.89        36.36 o                         
   0  -3 -14         63.99         48.75        27.22 o                         
   0  11   5       7617.00       8999.03        78.20 o                         
   0  22   5         18.76         17.67        29.45 o                         
   0  23   5        289.71        258.97        31.08 o                         
   1  -6 -10        351.42        297.56        30.67 o                         
   1  -6  -9         60.53         43.87        32.50 o                         
   1  -5 -13       2847.51       2864.68        36.56 o                         
   1   7   5       2697.39       3096.22        58.29 o                         
   1  11   6         66.77        106.43        36.56 o                         
   1  22   6       1171.11       1411.21        40.42 o                         
   1  23   6         40.22        -43.87        29.25 o                         
   2  12   7        146.66        249.01        34.94 o                         
   2  13   7        163.17        209.61        39.61 o                         
   2  20   7        125.81        123.29        33.11 o                         
   2  21   7       1483.66       1539.99        34.94 o                         
   2  22   7         20.13        -31.48        27.83 o                         
   3  -8 -11       4605.95       4436.96        40.62 o                         
   3  -8 -10       3078.56       2988.98        37.37 o                         
   3  -8  -8       5338.40       4739.80        44.68 o                         
   3  -8  -7        282.30        273.59        26.40 o                         
   3  -7 -14       1066.28       1046.02        26.81 o                         
   3  -7  -4          8.36         66.21        25.80 o                         
   3  -6  -2        973.72        909.12        35.54 o                         
   3  16   8         59.34        111.51        27.83 o                         
   3  17   8        187.57        216.11        27.01 o                         
   3  18   8          0.33        -39.91        26.61 o                         
   4  -9 -10         10.66         13.81        26.40 o                         
   4  -9  -9       3024.64       2662.38        39.81 o                         
   4  -8  -4       2120.45       1923.26        41.43 o                         
   4  11   8        299.07        344.88        34.53 o                         
   5  -9 -12        119.01        166.35        22.55 o                         
   5  -9  -5        851.62        714.95        34.33 o                         
   5  -8  -3       7540.41       6855.80        54.64 o                         
   5  -6   0          0.17         14.62        32.09 o                         
   6 -10 -10       1183.24       1191.25        31.69 o                         
   6 -10  -8        597.85        544.54        30.47 o                         
   6  -9  -4          8.49        -43.26        28.84 o                         
   6  -8  -2       2610.88       2409.91        44.28 o                         
   6  -2   4      12700.30      12912.77       152.94 o                         
   6   8   8         21.61          7.52        30.06 o                         
   7 -10 -10       1441.52       1564.97        28.64 o                         
   7 -10  -9       1092.97       1050.29        28.64 o                         
   7 -10  -7       4622.85       4687.19        41.84 o                         
   8 -10  -6          5.23         15.64        26.00 o                         
   8  -6   1         37.49         13.81        31.69 o                         
   9 -10  -8        117.28         83.48        22.55 o                         
   9 -10  -7        989.06        995.45        27.62 o                         
   9  -9  -4       1513.78       1637.89        31.48 o                         
   9  -8  -2        442.54        441.36        25.39 o                         
   9   8   8         46.64         55.45        36.76 o                         
  10  -9  -4        127.52        108.26        26.61 o                         
  11  -8  -3       1373.25       1219.68        34.53 o                         
  11  -6   0          9.38        -39.00        31.28 o                         
  11  -5   1        147.97         78.20        30.67 o                         
  -4   9 -12         79.04         96.27        63.98 o                         
  -4   9  -5       4675.76       4561.46        65.60 o                         
  -4  13  -3          2.41        -18.08        33.11 o                         
  -4  14  -3         47.21         54.43        33.92 o                         
  -4  19  -3          3.64         23.76        28.64 o                         
  -4  20  -3        158.60        158.83        23.97 o                         
  -3   4  -5        662.24        751.10        72.51 o                         
  -3   7  -2      11218.67      11150.38        92.62 o                         
  -3   9  -1         83.63         63.37        31.08 o                         
  -3  23  -1        423.65        383.88        34.33 o                         
  -3  24  -1         66.53         65.40        26.20 o                         
  -2   0 -12       1539.14       1580.41        43.06 o                         
  -2   0  -6      47170.89      43074.33       232.97 o                         
  -2   2 -15        751.09        789.09        35.34 o                         
  -2   3 -16          6.06         21.53        29.65 o                         
  -2   6   0       1610.72       1813.58        58.29 o                         
  -2  12   2      21753.31      24157.20       121.46 o                         
  -2  21   2       1330.80       1619.00        36.56 o                         
  -1  -2  -5      10212.41       9493.00        96.48 o                         
  -1   4   1        702.23        838.64        61.54 o                         
  -1   9   3         37.61          9.95        37.17 o                         
  -1  14   4       2604.50       3007.06        52.81 o                         
  -1  15   4       3537.61       4236.08        58.09 o                         
  -1  16   4        171.91        236.83        35.54 o                         
  -1  17   4        102.10        192.55        34.94 o                         
  -1  18   4         30.35        -37.37        32.09 o                         
  -1  19   4        512.41        687.12        34.73 o                         
  -1  24   3       2580.64       3115.31        43.06 o                         
   0  -4 -13       1210.97       1299.10        34.12 o                         
   0  -2  -2       1996.46       1811.34        62.56 o                         
   0   3   2         11.74        -25.80        61.34 o                         
   0  12   5        215.07        172.24        39.81 o                         
   0  13   5      12969.21      15043.61       100.34 o                         
   0  20   5        104.24        160.46        29.86 o                         
   0  21   5        123.06        113.74        28.64 o                         
   1  -6  -7       1134.60       1169.51        31.89 o                         
   1  -5  -4          5.65         35.14        31.89 o                         
   1  12   6       1795.03       2144.44        49.36 o                         
   1  13   6       1447.85       1677.49        55.04 o                         
   1  20   6         78.26         71.29        27.83 o                         
   1  21   6        794.89        673.11        33.51 o                         
   2  -7 -12       2913.28       2799.48        36.36 o                         
   2  -7  -6        123.42         66.21        27.01 o                         
   2  -5  -2        342.31        276.84        35.14 o                         
   2   8   6      11403.13      12161.06        98.10 o                         
   2  14   7       1481.99       1446.76        39.81 o                         
   2  15   7       5337.98       5716.35        63.37 o                         
   2  16   7        494.03        477.72        38.59 o                         
   2  17   7       2251.22       2385.54        46.31 o                         
   2  18   7         35.33         42.04        28.44 o                         
   2  19   7          1.04         46.31        27.01 o                         
   3   9   7          2.37        -15.44        32.09 o                         
   4  -9  -7      10252.07       9566.12        57.89 o                         
   4   4   6       4423.97       4137.77        77.18 o                         
   4  12   8        234.59        215.91        29.04 o                         
   4  13   8        153.80        234.59        35.75 o                         
   4  20   8        284.96        280.90        33.31 o                         
   5 -10  -9        549.70        510.21        29.25 o                         
   6 -10 -11        432.13        395.46        22.95 o                         
   6 -10  -7       3675.71       3652.54        38.59 o                         
   7 -10  -6       1227.01       1194.90        30.26 o                         
   7  -9  -3         47.06         32.50        28.23 o                         
   7  -7   0       1997.37       1937.47        41.64 o                         
   7  -5   2       5177.26       5020.49        64.59 o                         
   7   8   8        302.86        245.97        33.11 o                         
   8 -10  -5        775.60        895.31        32.50 o                         
   8  -9  -3       4409.82       4492.81        44.68 o                         
   8  -7   0        551.36        539.06        31.89 o                         
   9  -6   1        739.50        769.79        32.09 o                         
   9  -5   2        151.68        183.21        29.65 o                         
  10 -10  -6        109.93         75.76        28.44 o                         
  -4  15  -3       9687.08       9904.30        69.26 o                         
  -4  16  -3        180.37        177.72        27.83 o                         
  -4  17  -3       2817.53       3065.35        43.06 o                         
  -4  18  -3        505.37        493.56        28.44 o                         
  -4  22  -5        443.90        422.67        32.70 o                         
  -3  10  -1      23952.00      24841.07       121.66 o                         
  -3  22  -1       2835.41       2950.39        45.90 o                         
  -2  13   2        420.27        454.56        37.78 o                         
  -2  14   2       1686.25       2274.44        55.45 o                         
  -2  15   2       1208.57       1366.53        48.34 o                         
  -2  17   2         45.66         43.26        37.98 o                         
  -2  18   2       9739.43      11054.72        78.20 o                         
  -2  19   2        145.99         -3.25        32.50 o                         
  -2  20   2       1997.11       2527.51        43.67 o                         
  -1  -3  -9        315.20        371.69        33.31 o                         
  -1  -3  -8      12487.28      11648.61        84.29 o                         
  -1  -1 -15        565.70        528.70        30.26 o                         
  -1  10   3       1640.47       1938.69        56.67 o                         
  -1  22   3         38.25         34.94        28.84 o                         
  -1  23   3        665.72        789.90        32.70 o                         
   0  -5 -10       1588.19       1611.48        39.40 o                         
   0  -4  -5        488.72        474.67        32.50 o                         
   0   8   4       7625.14       8541.83        81.24 o                         
   0  14   5       1354.80       1562.33        44.89 o                         
   0  15   5         25.91         85.92        34.33 o                         
   0  16   5        411.93        507.37        35.34 o                         
   0  17   5       1660.83       2049.39        42.04 o                         
   0  18   5         88.30         94.04        32.50 o                         
   0  19   5       5187.59       6121.56        58.09 o                         
   0  24   4         43.59         26.00        29.04 o                         
   1  -6 -12         65.90         29.04        23.56 o                         
   1  -6  -6         98.96        108.87        26.20 o                         
   1  -4 -16        741.14        654.22        25.59 o                         
   1  -3  -1         99.12         50.57        53.22 o                         
   1   8   5        894.70        954.42        49.15 o                         
   1  14   6        134.86        125.93        35.14 o                         
   1  15   6       2727.82       2877.27        47.12 o                         
   1  16   6       2649.21       2776.73        45.90 o                         
   1  17   6         47.41        118.01        31.48 o                         
   1  18   6       1347.63       1619.00        37.58 o                         
   1  19   6        364.17        524.64        32.70 o                         
   2  -7  -5        535.28        445.22        34.94 o                         
   2  -6 -15          0.43         -8.94        22.55 o                         
   3  -8 -13        242.02        280.90        23.15 o                         
   3  -8  -5      10770.23       9910.19        64.18 o                         
   3   3   5        184.60        196.81        42.65 o                         
   3  10   7        117.96        158.22        40.42 o                         
   4  -9 -13        593.99        557.34        24.78 o                         
   4  -9  -6       1005.21        937.97        30.47 o                         
   4  -8 -15        731.58        668.23        27.01 o                         
   4  14   8       2345.93       2561.43        44.68 o                         
   4  15   8        104.58         92.62        33.72 o                         
   4  16   8       5888.88       6009.24        61.95 o                         
   4  17   8        386.82        379.00        33.31 o                         
   4  18   8         71.93          1.42        26.40 o                         
   4  19   8         21.44          6.70        25.59 o                         
   5 -10 -12        293.37        256.73        26.81 o                         
   5 -10  -8       3484.17       3507.32        38.39 o                         
   5  -8  -2       3686.40       3435.21        49.36 o                         
   5  -3   3          5.06         -6.91        37.37 o                         
   5   3   6        173.47        229.31        48.95 o                         
   5   6   7         32.47         27.01        35.95 o                         
   6   5   7        148.80        177.32        37.17 o                         
   6   9   8        194.99        178.33        29.04 o                         
   7 -11 -10          4.13         -8.94        27.62 o                         
   7  -8  -1       1890.58       1752.64        40.22 o                         
   8 -11  -9       1159.52       1140.06        28.23 o                         
   8 -11  -8       1778.47       1857.04        35.14 o                         
   8  -4   3        135.39        106.43        31.69 o                         
   9 -11  -8         45.96         30.67        29.04 o                         
   9 -10  -5        310.11        275.62        23.76 o                         
   9  -8  -1       3569.07       3466.70        47.12 o                         
  10  -9  -3        139.35        100.74        28.23 o                         
  10  -7   0        118.71         81.65        27.42 o                         
  11  -8  -2        536.71        463.30        30.67 o                         
  11  -3   3         58.52         37.58        32.50 o                         
  -4   9  -6         53.22         33.31        39.20 o                         
  -4  10  -5         58.23         78.20        34.94 o                         
  -4  21  -5        338.22        315.23        30.47 o                         
  -3   5  -4        810.75        787.26        56.06 o                         
  -3   8  -2        134.88        167.36        38.39 o                         
  -3  20  -1        502.27        568.30        32.90 o                         
  -3  21  -1         61.86         41.23        24.98 o                         
  -3  23  -2          0.60         63.78        31.28 o                         
  -2  -1  -9       1113.76        982.04        45.70 o                         
  -2   1  -4        810.70        765.52       119.63 o                         
  -2  16   2        162.61         82.87        34.33 o                         
  -1  -2 -14        829.85        885.77        32.90 o                         
  -1  11   3       3312.06       4225.92        67.03 o                         
  -1  20   3       3283.49       3791.06        54.84 o                         
  -1  21   3        126.19        136.29        31.48 o                         
   0  -5 -11        965.53        933.50        33.92 o                         
   0  -5  -8       1590.96       1269.85        34.33 o                         
   0  -5  -7        568.50        622.13        35.75 o                         
   0  -4 -14       1473.38       1421.17        35.54 o                         
   0   9   4          3.13         43.67        39.20 o                         
   0  22   4       2712.94       3138.88        48.54 o                         
   0  23   4        532.92        647.52        30.67 o                         
   1  -6 -13       1334.03       1239.99        30.26 o                         
   1  -5 -15       1343.49       1363.69        29.65 o                         
   1  -2   0          4.34        146.44        49.36 o                         
   1  23   5         82.69        139.33        29.04 o                         
   2  -8 -11       1300.15       1357.19        34.12 o                         
   2  -8  -9       3741.47       3452.68        41.03 o                         
   2  -8  -8       6176.72       5713.31        55.25 o                         
   2  -7 -14        758.29        781.37        27.22 o                         
   2  -6  -3        339.04        226.87        32.50 o                         
   2   9   6        130.11        105.41        35.95 o                         
   2  22   6        420.11        380.63        31.28 o                         
   3  -9 -11        546.39        556.93        30.47 o                         
   3  -9 -10        767.85        732.21        26.81 o                         
   3  -9  -8       1260.93       1236.95        32.70 o                         
   3  -8 -14       1725.08       1610.87        30.67 o                         
   3   1   4       2709.43       2723.31       111.10 o                         
   3  11   7       2625.61       2953.84        57.07 o                         
   3  20   7        438.55        358.08        34.12 o                         
   3  21   7        105.70        151.72        27.22 o                         
   4 -10 -10        391.81        393.22        29.04 o                         
   4 -10  -9       1241.05       1303.97        33.72 o                         
   4  -8  -3        775.20        681.03        31.08 o                         
   5 -10  -6       3224.32       3150.45        41.23 o                         
   6 -11 -11        959.33        805.33        31.28 o                         
   6 -11 -10       2202.31       2027.66        33.92 o                         
   6 -11  -8       1344.67       1377.90        33.72 o                         
   6 -10  -5        761.84        829.91        26.61 o                         
   6  -8  -1        924.65        846.36        40.22 o                         
   6  -6   1         21.16          3.05        33.11 o                         
   6  -5   2         19.47         -9.75        35.95 o                         
   7 -11  -7       1844.59       1881.01        32.50 o                         
   7 -10  -4         69.58        123.90        24.98 o                         
   7  -4   3      11039.12      10800.22        99.93 o                         
   7   9   8       3952.24       4172.71        62.56 o                         
   8 -11  -6       3305.81       3296.29        42.04 o                         
   8  -9  -2        791.11        779.54        32.29 o                         
   9 -11  -7       2077.98       2195.22        34.53 o                         
   9 -10  -4       1944.10       1984.19        33.31 o                         
   9  -9  -2         45.39          5.89        27.42 o                         
   9   9   8          2.88         -3.05        35.54 o                         
  10 -10  -4       1905.24       1880.40        36.97 o                         
  10  -8  -1        853.72        791.12        31.89 o                         
  10  -5   2        329.92        269.93        32.29 o                         
  -4   8  -8       5306.68       5437.48        98.10 o                         
  -4  11  -5          0.59         23.36        32.70 o                         
  -4  19  -5        585.03        671.69        33.51 o                         
  -4  20  -5        483.70        408.05        26.20 o                         
  -4  21  -6        417.25        472.64        31.69 o                         
  -3   4 -14       1212.35       1129.50        51.79 o                         
  -3  11  -1        653.54        644.88        36.56 o                         
  -3  12  -1         97.34        174.68        38.79 o                         
  -3  18  -1        247.38        333.51        33.92 o                         
  -3  19  -1        158.29        202.70        27.42 o                         
  -3  22  -2        669.45        823.01        34.33 o                         
  -2  -1 -10       2879.99       2695.69        50.98 o                         
  -2   1 -15        880.91        833.16        36.56 o                         
  -2   2 -16        194.27        169.19        35.95 o                         
  -2   7   0       3027.03       3007.06        66.62 o                         
  -2  23   0        234.17        182.19        32.70 o                         
  -2  24   0          4.14         33.31        26.00 o                         
  -1  -3 -12        178.31        190.92        28.64 o                         
  -1  12   3      24966.35      27667.56       128.57 o                         
  -1  18   3      13687.75      15368.59        92.01 o                         
  -1  19   3         38.46         50.17        30.67 o                         
   0  10   4      17282.89      20101.88       123.09 o                         
   0  20   4        139.54        248.81        36.56 o                         
   0  21   4          0.76         66.21        27.62 o                         
   1  -7 -10        339.48        266.48        27.22 o                         
   1  -7  -9       5234.47       4909.19        48.34 o                         
   1  -5 -16        491.62        402.97        30.26 o                         
   1   9   5       1441.04       1528.41        47.32 o                         
   1  21   5        754.99        754.96        32.50 o                         
   1  22   5       1882.74       2043.70        39.20 o                         
   2  -8 -12         31.42         34.73        21.73 o                         
   2  -7 -15        509.37        447.66        29.04 o                         
   2  10   6       3095.34       3484.98        64.18 o                         
   2  20   6       3330.98       3743.74        50.17 o                         
   2  21   6        643.14        643.05        30.87 o                         
   3  -9  -7         27.76         49.15        26.61 o                         
   3  -8  -4       1958.94       1881.62        38.59 o                         
   3  -6  -1       1652.73       1697.19        47.73 o                         
   3  12   7       5340.91       5918.65        64.39 o                         
   3  13   7          1.99        -35.75        36.36 o                         
   3  14   7         50.72         35.95        36.56 o                         
   3  15   7        117.37         99.52        36.56 o                         
   3  16   7        501.18        538.65        36.56 o                         
   3  17   7       1806.86       1866.79        42.65 o                         
   3  18   7       3433.83       3618.83        45.90 o                         
   3  19   7         65.19         -1.22        26.40 o                         
   4 -10 -12       2103.73       2080.06        32.90 o                         
   4 -10  -7        668.19        699.51        34.12 o                         
   4  -6   0       3234.96       3003.81        54.23 o                         
   5 -11  -9       3663.65       3609.89        42.45 o                         
   5 -10  -5       9368.58       8905.40        59.92 o                         
   5  -9  -3        101.62        115.98        26.00 o                         
   6 -11  -7        387.17        394.64        26.40 o                         
   6 -10  -4       6769.54       6521.89        53.01 o                         
   7 -11  -6        694.97        744.40        26.61 o                         
   8 -11  -5       1747.96       1881.42        36.36 o                         
   8 -10  -3        426.35        441.56        30.26 o                         
   9  -1   5         76.96         83.48        48.14 o                         
  10  -4   3          4.19         25.19        31.69 o                         
  11  -7   0        106.41         92.82        28.64 o                         
  11  -6   1       2147.71       1986.02        44.89 o                         
  -4   8  -9        311.01        307.71        53.62 o                         
  -4  10  -6       7166.18       7157.63        80.03 o                         
  -4  12  -5        316.75        372.71        35.75 o                         
  -4  17  -5        182.04        158.63        30.67 o                         
  -4  18  -5          8.54         12.19        29.65 o                         
  -4  20  -6        160.81        100.34        30.06 o                         
  -3   2 -10       1840.36       1781.08        65.60 o                         
  -3   3 -13          5.87        -20.92        38.79 o
[truncated: 2,642,221 more chars]
